# Supplementary material for: Deep representation learning of electrocardiogram reveals biological insights in cardiac phenotypes and cardiovascular diseases
Source: iScience. 2025 Jul 28;28(8):113226. doi: 10.1016/j.isci.2025.113226 (PMC12356350; doi:10.1016/j.isci.2025.113226)
Supplement: Table S1. Clinical codes used to define the diseases in the UK Biobank [file mmc2.xlsx]

## Sheet: Table_S1
Outcome	ICD10	ICD9	OPCS4	OPCS3	READ2_code	Self-report
Cerebrovascular accident	I629,I64,I678,G951,H341,H342,I690,I693,I610,I611,I612,I613,I614,I615,I616,I618,I619,I600,I601,I602,I603,I604,I605,I606,I607,I608,I609,S0660,S0661,I630,I631,I632,I633,I634,I635,I636,I638,I639,I650,I651,I652,I653,I658,I659,G450,G451,G452,G453,G454,G458,G459	3361,36231,43331,43381,43391,43401,43411,43491,436,431,430,434,4340,4341,4349,4359	A052,A053,A054,L351,L353,L343		F1614,F4231,G62z.,G671.,G6710,G6711,G672.,G673.,G6731,G6732,G6733,G674.,G6740,G676.,G6760,G6772,G678.,G679.,G67z.,F423.,F4230,F4232,F4233,F4236,F4238,F4239,F423z,G62..,G620.,G621.,G622.,G623.,G66..,G660.,G661.,G662.,G663.,G664.,G665.,G666.,G667.,G668.,G669.,G61..,G610.,G611.,G612.,G613.,G614.,G617.,G619.,G61X.,G61X0,G61X1,G61z.,Gyu6F,70041,70043,G60..,G600.,G602.,G604.,G605.,G60z.,G64..,G640.,G64…	6150(3),20002(1081,1491,1086,1583,1082)
Diabetes Mellitus	E120,E121,E122,E123,E124,E125,E126,E127,E128,E129,E130,E131,E132,E133,E134,E135,E136,E137,E138,E139,E140,E141,E142,E143,E144,E145,E146,E147,E148,E149,E100,E101,E102,E103,E104,E105,E106,E107,E108,E109,E110,E111,E112,E113,E114,E115,E116,E117,E118,E119	25001,25003,25011,25013,25021,25023,25031,25033,25053,25061,25063,25071,25073,25083,25091,25093,25000,25010,25012,25020,25022,25030,25032,25040,25042,25062,25070,25072,25080,25082,25092,2500,2501,2502,2504,2505,2506,2507,2509,25009,25019,25029			C10..,C100.,C1000,C1001,C100z,C101.,C101z,C102.,C102z,C103.,C104.,C1041,C104z,C105.,C1051,C105z,C106.,C1060,C1061,C106y,C106z,C107.,C108.,C1088,C1089,C109.,C1097,C1099,C109C,C109E,C109F,C109J,C109K,C10B.,C10C.,C10D.,C10E.,C10E7,C10E8,C10ED,C10EF,C10EH,C10EK,C10EL,C10EM,C10EP,C10EQ,C10ER,C10F.,C10F0,C10F6,C10F7,C10F8,C10F9,C10FB,C10FC,C10FE,C10FF,C10FH,C10FJ,C10FK,C10FL,C10FM,C10FN,C10FQ,C10FR,C10…	2443(1),6177(3),6153(3),20002(1220,1222,1223),20003(1140857494,1140857496,1140857500,1140857502,1140857506,1140857584,1140857586,1140857590,1140874646,1140874650,1140874652,1140874658,1140874660,1140874664,1140874666,1140874674,1140874678,1140874680,1140874706,1140874712,1140874716,1140874718,1140874724,1140874726,1140874728,1140874732,1140874736,1140874740,1140874744,1140874746,1140910564,114091…
Hyperlipidemia	E780,E781,E782,E783,E784,E785,E786,E788,E789	2721,2722,2723,2725,2726,2727,2729,27200,27201,27202,27203,27209,27240,27248,27249,27280,27281,27282			C32..,C320.,C3200,C3202,C3203,C3204,C3206,C320y,C320z,C321.,C3210,C322.,C3220,C323.,C324.,C325.,C3250,C3252,C325z,C326.,C327.,C327z,C328.,C329.,C32y.,C32y0,C32y5,C32y6,C32yz,C32z.,Cyu8D,bxd..,bxd1.,bxd1.00,bxd2.,bxd2.00,bxd3.,bxd4.,bxd5.,bxd5.00,bxd6.,bxd6.00,bxd7.,bxd7.00,bxd8.,bxd8.00,bxdA.,bxdA.00,bxdB.,bxdB.00,bxdC.,bxdC.00,bxdH.,bxdI.,bxdK.,bxdu.,bxdv.,bxdv.00,bxdw.,bxdx.,bxdx.00,bxdy.,bxdy.…	6177(1),6153(1),20002(1473),20003(1140861958,1140881748,1140910652,1140910654,1141188146,1141195196,1141200040,1140861970,1140864592,1141146138,1141146234,1141192410,1141192414,1140888594,1140888648,1140910632,1140861924,1140861926,1140861928,1141157260,1141168568,1141171548,1141175908,1141201306,1140861936,1140861942,1140921004,1141180722,1140861944,1140861946,1140861848,1140851880,1140851882,11…
Pacemaker (implantable cardioverter defibrillator) implantation			K591,K592,K593,K594,K595,K596,K597,K598,K599,K601,K602,K603,K604,K605,K606,K607,K608,K609,K611,K612,K613,K614,K615,K616,K617,K618,K619		7936.,79360,79363,79364,79366,7936B,7936E,7936F,7936G,7936H,7936J,7936K,7936z,793F.,793F0,793F3,793F4,793F5,793Fz,79370,79371,79372,79373,79378,79379,	3079(1),20004(1096,1548,1550)
Cardiomyopathy	O903,I255,O994,I420,I421,I422,I423,I424,I425,I426,I427,I428,I429,I430,I431,I432,I438	4250,4251,4252,4253,4254,4255,4256,4257,4258,4259			G55..,G551.,G553.,G554.,G5540,G5542,G5543,G5544,G5545,G554z,G555.,G5570,G5573,G559.,G55A.,G55y.,G55z.,G343.,Gyu5M,	20002(1079,1588)
Dilated Cardiomyopathy	I420	4254			G5544,
Hypertrophic cardiomyopathy	I421,I422	4251			G551.,	20002(1588)
Heart failure	I110,I130,I132,Z941,T862,I500,I501,I509	4280,4281,4289	K021,K022,K023,K024,K025,K026,K028,K029		14S3.,G58..,G580.,G5801,G5802,G5803,G5804,G581.,G5810,G583.,G584.,G58z.,1O1..,ZV421,	20002(1076),20004(1098)
Heart arrhythmia	I495,I441,I442,I470,I472,I490,I471,I491,I492,I493,I494,I498,I499,I479,I460,I461,I469,I480,I481,I482,I483,I484,I489	4260,4271,4274,4275,4270,4272,4273,4276,4278,4279	K571,K572,K574,K575,K576,K621,K622,K623,K641,X503,X504,X508,X509,K521,K522,K523,K524,K525,K526,K528,K529		G57..,G570.,G5700,G5701,G5702,G570z,G571.,G572.,G5720,G572z,G573.,G5730,G5731,G5732,G5733,G5734,G5735,G5736,G573z,G574.,G5740,G575.,G5750,G576.,G5760,G5761,G5762,G5763,G5765,G576z,G577.,G57y.,G57y0,G57y1,G57y2,G57y3,G57y4,G57y6,G57y7,G57y8,G57y9,G57z.,G560.,G5612,G5613,G5614,79300,79340,79341,79342,79344,79345,79346,79348,793M0,793M1,793M3,793N0,7L1H7,G5674,	20002(1077,1486,1487,1484,1471,1483),20004(1553)
Cardiac arrest	I460,I461,I469	4275	X503,X504,X508,X509		G575.,G5750,7L1H7,
Atrial fibrillation/Atrial flutter	I480,I481,I482,I483,I484,I489	4273	K621,K622,K623		G5730,G573.,G5731,G5732,G5733,G5734,G5735,G5736,G573z,793M0,793M1,793M3,79345,79348,	20002(1471,1483)
Sick sinus syndrome	I495				G57y3,	20002(1486)
Ventricular arrhythmia	I470,I472,I490,I460,I461,I469	4271,4274,4275	K576,X503,X504,X508,X509		G574.,G5740,G571.,G575.,G5750,7L1H7,
Wolf Parkinson White			K574		79344,G5674,	20002(1484)
Other conduction disorders	I440,I441,I442,I443,I444,I445,I446,I447,I450,I451,I452,I453,I454,I455,I456,I458,I459	4260,4261,4262,4263,4264,4265,4266,4267,4268,4269			G56..,G560.,G561.,G5611,G5612,G5613,G5614,G561z,G562.,G5620,G562z,G564.,G565.,G5650,G5654,G5655,G565z,G566.,G5660,G567.,G5673,G5674,G56y.,G56y0,G56y5,G56z.,G56z0,G56zz,
Bundle Branch Block	I447,I451	4263,4264			,
2nd / 3rd degree atrio-ventricular block	I441,I442	4260			G560.,G5612,G5613,G5614,
Cardiac ablation			K571,K572,K574,K575,K576,K621,K622,K623,K641,K521,K522,K523,K524,K525,K526,K528,K529		79300,79340,79341,79342,79344,79345,79346,79348,793M0,793M1,793M3,793N0,	20004(1553)
Valvular disease	I38,I350,I352,I351,I340,I511,I512,I342,I341,I330,I339,I348,I349,I358,I359,I360,I361,I362,I368,I369,I370,I371,I372,I378,I379	4241,4240,3942,3940,3969,4210,4211,4219,3941,3949	K251,K252,K253,K254,K255,K258,K259,K261,K262,K263,K264,K265,K268,K269,K271,K272,K273,K274,K275,K276,K278,K279,K281,K282,K283,K284,K285,K288,K289,K291,K292,K293,K294,K295,K296,K297,K298,K299,K301,K302,K303,K304,K305,K308,K309,K311,K312,K313,K314,K315,K318,K319,K331,K332,K333,K334,K335,K336,K338,K339,K341,K342,K343,K344,K345,K346,K348,K349		G54..,G540.,G5400,G5401,G5402,G5403,G540z,G541.,G5410,G5411,G5412,G5413,G5414,G5415,G5416,G5417,G541z,G542.,G5420,G542z,G543.,G5430,G5431,G5432,G5433,G543z,G544.,G5441,G54z.,G54z0,G54z1,G54z5,G54zz,G51..,G510.,G5100,G5101,G511z,G51z.,G51z0,791..,7910.,79100,79102,79103,79104,7910y,7910z,7911.,79111,79112,79113,79114,79115,79116,7911z,7912.,79120,79123,7914.,79142,79143,79144,79151,7916.,79160,791…	20002(1078,1586,1490,1587,1584,1585,1489,1488),20004(1097,1099,1100,1101)
Hypertension	I10,I110,I119,I120,I129,I130,I131,I132,I139,I150,I151,I152,I158,I159,O100,O101,O102,O103,O104,O109	4020,4021,4029,4030,4031,4039,4040,4041,4049,4050,4051,4059,4010,4011,4019			G21..,G211.,G21z0,G21zz,G220.,G221.,G24..,G240.,G241.,G2410,G24z.,G24z0,G24z1,G24zz,L12..,L120.,L1200,L120z,L122.,L1220,L123.,L1230,L1235,L1236,L123z,L124.,L1240,L1245,L1246,L125.,L1251,L126.,L1262,L1263,L1265,L126z,L127.,L1270,L129.,L12A.,L12B.,L12z0,L12z3,L12zz,G22..,G22z.,G2z..,G2y..,G20..,G200.,G201.,G202.,G203.,G20z.,bi11.,bi15.,bi16.,bi16.00,bi18.,bi18.00,bi19.00,bi1G.,bi1G.00,bi1a.,bi1a.00…	6150(4),6177(2),6153(2),20002(1065,1072),20003(1140888578,1140851690,1140851692,1140860696,1140860706,1140860714,1140860728,1140860736,1140860738,1140860750,1140860752,1140860758,1140860764,1140860776,1140860784,1140860790,1140860802,1140860806,1140860878,1140860882,1140860892,1140860904,1140860912,1140860918,1140864618,1140864910,1140864952,1140923712,1140923718,1141150328,1141150560,1141151382,…
Atherosclerosis	Z955,I252,Z951,I670,I671,I739,I693,G951,H341,H342,I240,I241,I248,I249,I250,I251,I253,I254,I255,I256,I258,I259,I210,I211,I212,I213,I214,I219,I21X,I220,I221,I228,I229,I230,I231,I232,I233,I234,I235,I236,I238,I710,I711,I712,I713,I714,I715,I716,I718,I719,I720,I721,I722,I723,I724,I725,I726,I728,I729,I630,I631,I632,I633,I634,I635,I636,I638,I639,I650,I651,I652,I653,I658,I659,G450,G451,G452,G453,G454,G458…	4373,4439,4371,4400,4401,4402,4408,4409,4140,4141,4148,4149,4109,4129,4410,4411,4412,4413,4414,4415,4416,4417,4420,4421,4422,4423,4428,4429,4340,4341,4349,4359	L261,L262,L263,L265,L266,L268,L269,L301,L303,L304,L311,L313,L314,L351,L353,L41,L421,L424,L428,L429,L431,L432,L45,L461,L464,L471,L474,L651,L652,L658,L659,L661,L662,L665,L68,L701,L705,L711,L712,L715,L716,L37,L381,L383,L384,L391,L392,L53,L541,L542,L62,L631,L632,L635,L638,L639,L653,L343,K751,K752,K753,K754,K758,K759,K401,K402,K403,K404,K408,K409,K411,K412,K413,K414,K418,K419,K421,K422,K423,K424,K428,…		G70..,G700.,G701.,G702.,G7020,G703.,G704.,G70y.,G70y0,G70z.,G34y1,G34..,G340.,G3400,G3401,G341.,G3410,G342.,G343.,G34yz,G34z.,G34z0,G3...,G30..,G300.,G301.,G3011,G301z,G302.,G303.,G304.,G305.,G306.,G307.,G3070,G3071,G308.,G309.,G30A.,G30X.,G30X0,G30yz,G30z.,G31..,G310.,G311.,G3110,G3111,G3112,G3113,G3114,G3115,G311z,G312.,G31y.,G31y0,G31y3,G32..,G33..,G330.,G3300,G331.,G332.,G33z.,G33z3,G33z4,G33…	6150(1),5529(1),5540(1),20002(1075,1492,1425,1591,1087,1067,1583,1082),20004(1095,1523,1070,1071,1104,1105,1106,1107,1109,1110,1555,1102,1103,1108)
Coronary Artery Disease	Z955,I252,Z951,I240,I241,I248,I249,I250,I251,I253,I254,I255,I256,I258,I259,I210,I211,I212,I213,I214,I219,I21X,I220,I221,I228,I229,I230,I231,I232,I233,I234,I235,I236,I238	4140,4141,4148,4149,4109,4129	K751,K752,K753,K754,K758,K759,K401,K402,K403,K404,K408,K409,K411,K412,K413,K414,K418,K419,K421,K422,K423,K424,K428,K429,K431,K432,K433,K434,K438,K439,K441,K442,K448,K449,K451,K452,K453,K454,K455,K456,K458,K459,K461,K462,K463,K464,K465,K468,K469,K491,K492,K493,K494,K498,K499,K501,K502,K503,K504,K508,K509		G34y1,G34..,G340.,G3400,G3401,G341.,G3410,G342.,G343.,G34yz,G34z.,G34z0,G3...,G30..,G300.,G301.,G3011,G301z,G302.,G303.,G304.,G305.,G306.,G307.,G3070,G3071,G308.,G309.,G30A.,G30X.,G30X0,G30yz,G30z.,G31..,G310.,G311.,G3110,G3111,G3112,G3113,G3114,G3115,G311z,G312.,G31y.,G31y0,G31y3,G32..,G33..,G330.,G3300,G331.,G332.,G33z.,G33z3,G33z4,G33z6,G33z7,G33zz,G35..,G37..,G38..,G384.,G39..,G3y..,G3z..,ZV4…	6150(1),20002(1075),20004(1095,1523,1070)
Peripheral artery disease	I739	4439	L381,L383,L384,L391,L392,L395,L541,L542,L544,L631,L632,L635,L638,L639,L653,L371,L372,L373,L374,L378,L379,L481,L482,L483,L484,L485,L486,L488,L489,L491,L492,L493,L494,L495,L496,L498,L499,L501,L502,L503,L504,L505,L506,L508,L509,L511,L512,L513,L514,L515,L516,L518,L519,L521,L522,L528,L529,L531,L532,L533,L538,L539,L561,L562,L563,L564,L565,L566,L567,L568,L569,L571,L572,L573,L574,L575,L576,L577,L578,L579…		G73..,G730.,G7300,G7301,G730z,G7310,G732.,G7320,G7321,G733.,G734.,G735.,G73y2,G73y6,G73y7,G73y8,G73yz,G73z.,G73z0,G73z1,G73zz,7A26.,7A260,7A267,7A26D,7A277,7A280,7A281,7A284,7A41.,7A413,7A41B,7A41F,7A430,7A432,7A433,7A440,7A444,7A45.,7A46.,7A47.,7A472,7A48.,7A480,7A482,7A48C,7A48D,7A48E,7A48y,7A48z,7A49.,7A490,7A491,7A492,7A494,7A4A.,7A4A1,7A4A2,7A4A3,7A4A6,7A4B0,7A4B1,7A4B2,7A4B9,7A502,7A2..,7A2…	5529(1),5540(1),20002(1087,1067),20004(1102,1103,1108)
Aneurysm	I253,I254,I281,I671,I790,I710,I711,I712,I713,I714,I715,I716,I718,I719,I720,I721,I722,I723,I724,I725,I726,I728,I729	4141,4171,4373,9300,9301,9302,9308,9309,4410,4411,4412,4413,4414,4415,4416,4417,4420,4421,4422,4423,4428,4429	L254,L304,L384,L424,L464,L533,L623,L624,L705,K244,L181,L182,L183,L184,L185,L186,L188,L189,L191,L192,L193,L194,L195,L196,L198,L199,L271,L272,L273,L274,L275,L276,L278,L279,L281,L282,L283,L284,L285,L286,L288,L289,L331,L332,L333,L334,L338,L339,L491,L492,L493,L494,L495,L496,L498,L499,L561,L562,L563,L564,L565,L566,L567,L568,L569,L571,L572,L573,L574,L575,L576,L577,L578,L579,O011,O012,O013,O014,O018,O019…		G341.,G3410,G72..,G721.,G7210,G722.,G7220,G7230,G7231,G7233,G724.,G72y0,G72y2,G72y5,G72y7,G72y8,G72yA,G72yz,G72z.,G71..,G710.,G712.,G713.,G714.,G7142,G719.,G71A.,G71z.,G673.,G6731,G6732,G6733,P737.,P766.,7A13.,7A14.,7A140,7A144,790N3,7A194,7A1B8,7A1C.,7A1C0,7A1C2,7A1C3,7A23.,7A232,7A238,7A34D,7A432,7A45.,7A46.,7A58.,7A534,	20002(1425,1492,1591),20004(1103,1104,1106,1555)
Liver disease (non alcoholic)	K721,K740,K741,K742,K746,K758,K760				J61y4,J61y1,J61y7,J62y.,J61y9,J61y8,
Venous thromboembolism	I822,I823,I828,I829,O223,O882,I260,I269	4532,4538,6713,6714,4151,6732			G82z.,G82z0,G82z1,G82zz,L413.,L4132,L413z,L414.,L414z,G801.,G8010,G8011,G8016,G8017,G801B,G801C,G801D,G801G,G801H,G801z,L43z.,L43zz,G4011,G4010,	6152(5),6152(7),20002(1094,1093)
