# Supplementary material for: Deep representation learning of electrocardiogram reveals biological insights in cardiac phenotypes and cardiovascular diseases
Source: iScience. 2025 Jul 28;28(8):113226. doi: 10.1016/j.isci.2025.113226 (PMC12356350; doi:10.1016/j.isci.2025.113226)
Supplement: Table S7. Associations of ECG latent factors to cardiometabolic diseases [file mmc3.xlsx]

## Sheet: Table_S7
Outcome	Latent factor	beta	se	OR	L95	U95	pval
Bundle branch block	26	-0.538545	0.0547198	0.583597	0.524245	0.649668	< 4.51 × 10-308
Bundle branch block	20	-0.925214	0.0654655	0.396447	0.348706	0.450723	< 4.51 × 10-308
Bundle branch block	21	-1.09373	0.0569257	0.334964	0.2996	0.374502	< 4.51 × 10-308
Bundle branch block	25	-1.24872	0.0610321	0.286873	0.254529	0.323326	< 4.51 × 10-308
Bundle branch block	30	-0.606248	0.0677434	0.545394	0.477579	0.622837	< 4.51 × 10-308
Bundle branch block	27	0.927433	0.0727697	2.52801	2.19198	2.91556	< 4.51 × 10-308
Bundle branch block	28	1.00111	0.0518683	2.72129	2.45824	3.01249	< 4.51 × 10-308
Bundle branch block	14	0.75875	0.0550728	2.13561	1.91709	2.37903	< 4.51 × 10-308
Bundle branch block	9	0.568235	0.0528072	1.76515	1.59159	1.95764	< 4.51 × 10-308
Other conduction disorders	26	-0.421887	0.0454416	0.655808	0.599924	0.716898	< 4.51 × 10-308
Other conduction disorders	20	-0.754607	0.0522571	0.470195	0.42442	0.520907	< 4.51 × 10-308
Other conduction disorders	21	-0.91639	0.0454932	0.39996	0.365841	0.437262	< 4.51 × 10-308
Other conduction disorders	25	-0.730392	0.0474205	0.48172	0.438965	0.52864	< 4.51 × 10-308
Other conduction disorders	7	-0.413994	0.0497809	0.661005	0.599557	0.728751	< 4.51 × 10-308
Other conduction disorders	29	0.425107	0.0500892	1.52975	1.38671	1.68756	< 4.51 × 10-308
Other conduction disorders	27	0.619994	0.0560334	1.85892	1.66557	2.07471	< 4.51 × 10-308
Other conduction disorders	8	0.742868	0.0536777	2.10196	1.89205	2.33515	< 4.51 × 10-308
Other conduction disorders	28	0.709493	0.0434511	2.03296	1.86699	2.21368	< 4.51 × 10-308
Other conduction disorders	14	0.663856	0.0448652	1.94227	1.77877	2.1208	< 4.51 × 10-308
Other conduction disorders	9	0.426804	0.044512	1.53235	1.40433	1.67205	< 4.51 × 10-308
Cardiomyopathy	21	-0.717668	0.0806143	0.487889	0.416582	0.571401	< 4.51 × 10-308
Cardiomyopathy	27	0.868759	0.0982497	2.38395	1.96637	2.89021	< 4.51 × 10-308
Heart failure	20	-0.602137	0.0624447	0.54764	0.484553	0.618941	< 4.51 × 10-308
Heart failure	21	-0.569628	0.0549817	0.565736	0.50794	0.630108	< 4.51 × 10-308
Heart failure	27	0.664627	0.065798	1.94377	1.70858	2.21132	< 4.51 × 10-308
Atrial fibrillation/Atrial flutter	6	-0.480192	0.032478	0.618665	0.58051	0.659327	< 4.51 × 10-308
Atrial fibrillation/Atrial flutter	20	-0.394331	0.0323519	0.674131	0.632711	0.718262	< 4.51 × 10-308
Atrial fibrillation/Atrial flutter	21	-0.402799	0.0291896	0.668447	0.631277	0.707805	< 4.51 × 10-308
Atrial fibrillation/Atrial flutter	1	-0.315953	0.0324264	0.729094	0.684197	0.776936	< 4.51 × 10-308
Atrial fibrillation/Atrial flutter	28	0.427242	0.0286775	1.53302	1.44923	1.62166	< 4.51 × 10-308
Atrial fibrillation/Atrial flutter	14	0.29515	0.0298549	1.34333	1.26698	1.42428	< 4.51 × 10-308
Atrial fibrillation/Atrial flutter	10	0.258514	0.0302367	1.295	1.22049	1.37407	< 4.51 × 10-308
Atrial fibrillation/Atrial flutter	23	0.578857	0.0315438	1.784	1.67704	1.89778	< 4.51 × 10-308
Atrial fibrillation/Atrial flutter	24	0.334476	0.0318938	1.39721	1.31254	1.48734	< 4.51 × 10-308
Heart arrhythmia	6	-0.299521	0.0251745	0.741173	0.70549	0.778662	< 4.51 × 10-308
Heart arrhythmia	20	-0.310219	0.025444	0.733286	0.697614	0.770783	< 4.51 × 10-308
Heart arrhythmia	21	-0.335569	0.0233858	0.714931	0.682901	0.748463	< 4.51 × 10-308
Heart arrhythmia	27	0.240005	0.0260248	1.27126	1.20804	1.33778	< 4.51 × 10-308
Heart arrhythmia	28	0.340529	0.0230926	1.40569	1.34349	1.47078	< 4.51 × 10-308
Heart arrhythmia	14	0.247587	0.0237596	1.28093	1.22265	1.34199	< 4.51 × 10-308
Heart arrhythmia	23	0.380686	0.0245804	1.46329	1.39446	1.53551	< 4.51 × 10-308
Heart arrhythmia	24	0.213052	0.0248839	1.23745	1.17854	1.2993	< 4.51 × 10-308
Hyperlipidemia	6	0.111717	0.0115956	1.1182	1.09307	1.1439	< 4.51 × 10-308
Hyperlipidemia	20	-0.123087	0.011935	0.884187	0.863744	0.905114	< 4.51 × 10-308
Hyperlipidemia	21	-0.0968361	0.0114566	0.907705	0.88755	0.928318	< 4.51 × 10-308
Hyperlipidemia	4	0.141136	0.0119089	1.15158	1.12501	1.17878	< 4.51 × 10-308
Hyperlipidemia	18	0.158225	0.0115006	1.17143	1.14532	1.19814	< 4.51 × 10-308
Hyperlipidemia	30	0.216768	0.0117208	1.24206	1.21385	1.27092	< 4.51 × 10-308
Hyperlipidemia	1	-0.102034	0.011861	0.902999	0.882248	0.924237	< 4.51 × 10-308
Hyperlipidemia	2	-0.175306	0.0120629	0.8392	0.819592	0.859278	< 4.51 × 10-308
Hyperlipidemia	29	0.104792	0.0116895	1.11048	1.08533	1.13622	< 4.51 × 10-308
Hyperlipidemia	32	0.127162	0.0117539	1.1356	1.10974	1.16207	< 4.51 × 10-308
Hyperlipidemia	27	0.174875	0.0121414	1.1911	1.16309	1.21978	< 4.51 × 10-308
Hyperlipidemia	8	0.174879	0.0122216	1.1911	1.16291	1.21998	< 4.51 × 10-308
Hyperlipidemia	10	0.119168	0.0114902	1.12656	1.10147	1.15222	< 4.51 × 10-308
Hyperlipidemia	16	-0.126382	0.0118401	0.881279	0.861063	0.901969	< 4.51 × 10-308
Hyperlipidemia	24	-0.204295	0.0117477	0.815222	0.796665	0.834211	< 4.51 × 10-308
Hypertension	31	0.198371	0.011141	1.21941	1.19308	1.24633	< 4.51 × 10-308
Hypertension	6	0.126695	0.0108272	1.13507	1.11124	1.15942	< 4.51 × 10-308
Hypertension	19	0.119184	0.0108882	1.12658	1.10279	1.15088	< 4.51 × 10-308
Hypertension	20	-0.146415	0.0111637	0.863799	0.845103	0.882908	< 4.51 × 10-308
Hypertension	21	-0.233842	0.0108815	0.791487	0.774785	0.808549	< 4.51 × 10-308
Hypertension	12	0.08808	0.0104902	1.09208	1.06985	1.11476	< 4.51 × 10-308
Hypertension	4	0.183879	0.0111744	1.20187	1.17583	1.22848	< 4.51 × 10-308
Hypertension	18	0.232118	0.0108269	1.26127	1.23478	1.28832	< 4.51 × 10-308
Hypertension	30	0.273105	0.0110217	1.31404	1.28596	1.34273	< 4.51 × 10-308
Hypertension	2	-0.201991	0.0112646	0.817102	0.79926	0.835344	< 4.51 × 10-308
Hypertension	5	0.147005	0.0108093	1.15836	1.13408	1.18316	< 4.51 × 10-308
Hypertension	29	0.234471	0.0111268	1.26424	1.23697	1.29211	< 4.51 × 10-308
Hypertension	32	0.207006	0.0110545	1.22999	1.20363	1.25693	< 4.51 × 10-308
Hypertension	27	0.21302	0.0113867	1.23741	1.2101	1.26534	< 4.51 × 10-308
Hypertension	8	0.235234	0.0115	1.26521	1.23701	1.29405	< 4.51 × 10-308
Hypertension	28	0.0948732	0.0106577	1.09952	1.07679	1.12273	< 4.51 × 10-308
Hypertension	14	0.128851	0.0107985	1.13752	1.1137	1.16185	< 4.51 × 10-308
Hypertension	9	0.156482	0.0107898	1.16939	1.14492	1.19438	< 4.51 × 10-308
Hypertension	10	0.230439	0.010771	1.25915	1.23285	1.28602	< 4.51 × 10-308
Hypertension	16	-0.130283	0.011006	0.877847	0.859113	0.89699	< 4.51 × 10-308
Hypertension	24	-0.172648	0.0109043	0.841433	0.823641	0.859611	< 4.51 × 10-308
Diabetes	18	0.205432	0.0200832	1.22806	1.18066	1.27736	< 4.51 × 10-308
Diabetes	30	0.532558	0.0216826	1.70328	1.63241	1.77723	< 4.51 × 10-308
Diabetes	1	-0.283733	0.0207923	0.752968	0.722899	0.784287	< 4.51 × 10-308
Diabetes	2	-0.343087	0.0216255	0.709576	0.680129	0.740299	< 4.51 × 10-308
Diabetes	27	0.206168	0.0213617	1.22896	1.17857	1.28151	< 4.51 × 10-308
Diabetes	8	0.191301	0.0213914	1.21082	1.16111	1.26267	< 4.51 × 10-308
Diabetes	10	0.351885	0.0191045	1.42175	1.36949	1.47599	< 4.51 × 10-308
Diabetes	16	-0.233241	0.0212107	0.791962	0.759713	0.825581	< 4.51 × 10-308
Diabetes	24	-0.446216	0.0210989	0.640045	0.614117	0.667069	< 4.51 × 10-308
Atherosclerosis	20	-0.225722	0.0194973	0.79794	0.768022	0.829023	< 4.51 × 10-308
Atherosclerosis	21	-0.171803	0.0181823	0.842145	0.812662	0.872698	< 4.51 × 10-308
Atherosclerosis	4	0.202049	0.0197682	1.22391	1.17739	1.27226	< 4.51 × 10-308
Atherosclerosis	5	0.246551	0.0183326	1.2796	1.23444	1.32642	< 4.51 × 10-308
Atherosclerosis	27	0.22466	0.019825	1.2519	1.20418	1.3015	< 4.51 × 10-308
Atherosclerosis	8	0.253383	0.019795	1.28838	1.23935	1.33935	< 4.51 × 10-308
Coronary artery disease	20	-0.295257	0.0232948	0.74434	0.71112	0.779113	< 4.51 × 10-308
Coronary artery disease	21	-0.217363	0.0214791	0.804638	0.771467	0.839236	< 4.51 × 10-308
Coronary artery disease	4	0.286398	0.0239095	1.33162	1.27066	1.39551	< 4.51 × 10-308
Coronary artery disease	1	-0.197399	0.0234352	0.820863	0.784011	0.859447	< 4.51 × 10-308
Coronary artery disease	5	0.331391	0.0216384	1.3929	1.33506	1.45325	< 4.51 × 10-308
Coronary artery disease	32	0.197663	0.0230301	1.21855	1.16477	1.27482	< 4.51 × 10-308
Coronary artery disease	27	0.308998	0.0237706	1.36206	1.30006	1.42702	< 4.51 × 10-308
Coronary artery disease	8	0.304835	0.0236353	1.3564	1.295	1.42072	< 4.51 × 10-308
Atrial fibrillation/Atrial flutter	27	0.272401	0.0331624	1.31311	1.23048	1.4013	2.22045e-16
Cardiomyopathy	20	-0.733593	0.0913606	0.480181	0.401455	0.574344	8.88178e-16
Bundle branch block	8	0.5517	0.069081	1.7362	1.51634	1.98794	1.33227e-15
Coronary artery disease	14	0.174588	0.0219397	1.19076	1.14064	1.24308	1.77636e-15
Heart arrhythmia	10	0.189572	0.0238549	1.20873	1.15352	1.26659	1.9984e-15
Atherosclerosis	14	0.14614	0.0184943	1.15736	1.11616	1.20008	2.66454e-15
Bundle branch block	29	0.49306	0.0627916	1.63732	1.44772	1.85175	3.9968e-15
Heart failure	28	0.430473	0.0549796	1.53798	1.38087	1.71298	4.88498e-15
Hyperlipidemia	5	0.0884357	0.011477	1.09246	1.06816	1.11732	1.31006e-14
Diabetes	32	0.159579	0.0207136	1.17302	1.12635	1.22162	1.31006e-14
Diabetes	20	-0.159471	0.0209835	0.852595	0.818241	0.888391	2.9754e-14
Cardiomyopathy	9	0.5625	0.0742933	1.75505	1.51723	2.03016	3.68594e-14
Hypertension	17	-0.0810927	0.010729	0.922108	0.90292	0.941704	4.08562e-14
Other conduction disorders	3	0.390726	0.0517242	1.47805	1.33555	1.63576	4.21885e-14
Hyperlipidemia	15	0.0865542	0.0115045	1.09041	1.0661	1.11528	5.32907e-14
Other conduction disorders	30	-0.388258	0.0523399	0.678238	0.61211	0.751509	1.18794e-13
Atherosclerosis	32	0.142566	0.019237	1.15323	1.11056	1.19754	1.25233e-13
Atrial fibrillation/Atrial flutter	19	0.238116	0.0321401	1.26886	1.19139	1.35136	1.27454e-13
Heart arrhythmia	8	0.190545	0.0258042	1.20991	1.15024	1.27268	1.53211e-13
Heart failure	14	0.417446	0.0565527	1.51808	1.3588	1.69603	1.56541e-13
Atherosclerosis	1	-0.143368	0.019536	0.866435	0.833886	0.900255	2.15605e-13
Heart failure	9	0.385738	0.0529303	1.4707	1.32577	1.63147	3.15303e-13
Valvular disease	9	0.258791	0.0356781	1.29536	1.20787	1.38919	4.0612e-13
Heart arrhythmia	1	-0.182722	0.0253169	0.833	0.792674	0.875377	5.3002e-13
Hypertension	25	-0.0794642	0.0110378	0.923611	0.903844	0.94381	6.05516e-13
Valvular disease	21	-0.26206	0.036788	0.769465	0.715936	0.826996	1.05205e-12
Coronary artery disease	24	-0.163058	0.0230243	0.849542	0.812056	0.888758	1.42086e-12
Cardiomyopathy	5	0.555196	0.0800169	1.74228	1.48938	2.03812	3.96327e-12
Hyperlipidemia	19	0.0807731	0.0116685	1.08412	1.05961	1.1092	4.44267e-12
Atrial fibrillation/Atrial flutter	13	-0.221303	0.0321512	0.801474	0.752526	0.853605	5.85221e-12
Hypertension	13	0.0723448	0.0107096	1.07503	1.0527	1.09783	1.4273e-11
Diabetes	6	0.137612	0.0204623	1.14753	1.10242	1.19449	1.75391e-11
Atrial fibrillation/Atrial flutter	8	0.218422	0.0328546	1.24411	1.16652	1.32686	2.96818e-11
Hypertension	3	0.070413	0.0107186	1.07295	1.05065	1.09573	5.05771e-11
Valvular disease	14	0.240609	0.0368589	1.27202	1.18337	1.36732	6.67224e-11
Diabetes	4	0.136545	0.0211943	1.14631	1.09966	1.19493	1.1751e-10
Atherosclerosis	24	-0.121831	0.0191724	0.885298	0.852648	0.919199	2.0912e-10
Bundle branch block	7	-0.402251	0.0638825	0.668813	0.590102	0.758024	3.04002e-10
Heart failure	8	0.404979	0.0645011	1.49927	1.32122	1.70131	3.4156e-10
Diabetes	19	0.12927	0.0205946	1.138	1.09298	1.18487	3.45385e-10
Cardiac ablation	21	-0.338421	0.0540876	0.712895	0.641188	0.792621	3.92662e-10
Hypertension	22	-0.0644829	0.0106509	0.937552	0.918183	0.95733	1.41103e-09
Other conduction disorders	32	0.325155	0.0540352	1.38425	1.24514	1.53889	1.77161e-09
Heart arrhythmia	5	0.145249	0.0241589	1.15633	1.10285	1.2124	1.82968e-09
Coronary artery disease	15	0.135876	0.0226185	1.14554	1.09586	1.19747	1.88655e-09
Cardiomyopathy	14	0.497264	0.0830278	1.64422	1.39728	1.93479	2.10976e-09
Non-alcoholic liver disease	30	0.445999	0.0749887	1.56205	1.34854	1.80937	2.72192e-09
Bundle branch block	3	0.387212	0.0663958	1.47287	1.29314	1.67757	5.48058e-09
Other conduction disorders	5	0.288456	0.049864	1.33437	1.21012	1.47136	7.25709e-09
Atherosclerosis	22	-0.107618	0.0186938	0.897971	0.865665	0.931482	8.5683e-09
Heart arrhythmia	19	0.143703	0.0250733	1.15454	1.09917	1.2127	9.9653e-09
Other conduction disorders	10	0.284507	0.0499374	1.32911	1.20518	1.46578	1.2174e-08
Non-alcoholic liver disease	24	-0.416678	0.073345	0.659233	0.570961	0.761153	1.3386e-08
Cardiomyopathy	26	-0.459141	0.0814744	0.631826	0.538574	0.741225	1.7465e-08
Coronary artery disease	22	-0.125315	0.022371	0.882219	0.844372	0.921762	2.12303e-08
Cardiomyopathy	8	0.536107	0.0963075	1.70934	1.4153	2.06446	2.5973e-08
Cardiac ablation	23	0.315998	0.0571938	1.37163	1.22617	1.53434	3.29399e-08
Valvular disease	8	0.220258	0.0400053	1.2464	1.1524	1.34806	3.67679e-08
Bundle branch block	10	0.346356	0.0631611	1.41391	1.24927	1.60024	4.16531e-08
Bundle branch block	5	0.345144	0.0630204	1.41219	1.2481	1.59786	4.33342e-08
Valvular disease	26	-0.198388	0.0363644	0.820052	0.763638	0.880634	4.88231e-08
Diabetes	15	0.109691	0.0202394	1.11593	1.07253	1.16109	5.97045e-08
Diabetes	23	0.110101	0.0203303	1.11639	1.07278	1.16177	6.10787e-08
Hyperlipidemia	13	0.0618212	0.0114986	1.06377	1.04007	1.08802	7.5988e-08
Valvular disease	5	0.201085	0.03754	1.22273	1.13599	1.31609	8.48199e-08
Cardiomyopathy	28	0.441147	0.0827157	1.55449	1.32184	1.82809	9.64463e-08
Heart arrhythmia	13	-0.132431	0.0249145	0.875963	0.834216	0.9198	1.06408e-07
Hyperlipidemia	23	0.0603203	0.0114917	1.06218	1.03852	1.08637	1.52905e-07
Atrial fibrillation/Atrial flutter	2	-0.175024	0.0334261	0.839437	0.786204	0.896274	1.63967e-07
Coronary artery disease	16	-0.122907	0.0235672	0.884346	0.844425	0.926153	1.83635e-07
Atherosclerosis	25	0.0998999	0.0192568	1.10506	1.06413	1.14757	2.12821e-07
Hyperlipidemia	31	0.061079	0.0118651	1.06298	1.03855	1.08799	2.63584e-07
Heart failure	5	0.298506	0.058549	1.34784	1.20172	1.51174	3.42545e-07
Diabetes	29	0.103719	0.0205132	1.10929	1.06557	1.1548	4.27628e-07
Coronary artery disease	25	0.114279	0.02296	1.12107	1.07173	1.17267	6.44743e-07
Diabetes	13	0.100926	0.0203071	1.10619	1.06303	1.15111	6.69556e-07
Atrial fibrillation/Atrial flutter	15	-0.159599	0.0322832	0.852486	0.800216	0.90817	7.66465e-07
Hyperlipidemia	12	0.0546571	0.0111045	1.05618	1.03344	1.07942	8.56368e-07
Hypertension	23	0.0526183	0.0107084	1.05403	1.03214	1.07638	8.93449e-07
Cerebrovascular accident	8	0.155609	0.0316682	1.16837	1.09805	1.24319	8.93533e-07
Bundle branch block	17	0.338936	0.0693089	1.40345	1.22518	1.60766	1.00718e-06
Cardiomyopathy	29	0.438962	0.089868	1.5511	1.30059	1.84985	1.03681e-06
Cardiac ablation	6	-0.28388	0.0586863	0.752857	0.671054	0.844631	1.31647e-06
Heart arrhythmia	32	0.121186	0.0252161	1.12884	1.0744	1.18603	1.54055e-06
Aneurysm	5	0.31407	0.0653788	1.36899	1.20433	1.55615	1.55645e-06
Atrial fibrillation/Atrial flutter	30	-0.150327	0.0316146	0.860427	0.808729	0.915429	1.98469e-06
Coronary artery disease	7	0.107005	0.0226274	1.11294	1.06466	1.16341	2.25607e-06
Diabetes	12	0.0917952	0.019493	1.09614	1.05505	1.13883	2.48781e-06
Cardiac ablation	28	0.254906	0.054239	1.29034	1.16021	1.43507	2.60579e-06
Cardiac ablation	24	0.270883	0.057774	1.31112	1.17075	1.46832	2.7499e-06
Diabetes	26	0.0947639	0.0205126	1.0994	1.05607	1.1445	3.84139e-06
Other conduction disorders	17	0.248512	0.0538769	1.28212	1.15363	1.42491	3.97671e-06
Atrial fibrillation/Atrial flutter	11	0.143707	0.0311773	1.15455	1.08611	1.2273	4.03931e-06
Coronary artery disease	13	0.103911	0.0226168	1.1095	1.06139	1.15979	4.33975e-06
Atherosclerosis	15	0.0867131	0.0189073	1.09058	1.05091	1.13176	4.51353e-06
Atherosclerosis	16	-0.0894971	0.0195728	0.914391	0.879977	0.950151	4.81916e-06
Valvular disease	3	0.173384	0.0379401	1.18932	1.10409	1.28114	4.87839e-06
Atrial fibrillation/Atrial flutter	32	0.14729	0.0322677	1.15869	1.08768	1.23434	5.00377e-06
Cerebrovascular accident	21	-0.13338	0.0292692	0.875133	0.826341	0.926805	5.18922e-06
Atrial fibrillation/Atrial flutter	5	0.138486	0.0306075	1.14853	1.08166	1.21954	6.05207e-06
Venous thromboembolism	27	0.143081	0.0317835	1.15382	1.08414	1.22799	6.7402e-06
Heart arrhythmia	30	-0.110824	0.0246875	0.895096	0.852816	0.939473	7.15367e-06
Atrial fibrillation/Atrial flutter	29	-0.142457	0.031933	0.867225	0.81461	0.923238	8.15379e-06
Atrial fibrillation/Atrial flutter	16	0.143107	0.0324494	1.15385	1.08275	1.22962	1.03295e-05
Non-alcoholic liver disease	10	0.292947	0.066645	1.34037	1.17624	1.52741	1.10446e-05
Bundle branch block	32	0.30124	0.0698971	1.35153	1.1785	1.54997	1.63436e-05
Atherosclerosis	23	0.0805393	0.0188304	1.08387	1.0446	1.12462	1.8936e-05
Non-alcoholic liver disease	2	-0.324765	0.0760197	0.722697	0.622654	0.838814	1.93629e-05
Coronary artery disease	19	0.0961582	0.0228535	1.10093	1.05271	1.15137	2.58096e-05
Hypertension	15	0.0448933	0.0106795	1.04592	1.02425	1.06804	2.62604e-05
Hypertension	26	-0.0449623	0.0107165	0.956033	0.936162	0.976327	2.72132e-05
Bundle branch block	4	-0.284572	0.0678619	0.752336	0.658638	0.859364	2.74795e-05
Bundle branch block	24	0.288701	0.0688847	1.33469	1.16613	1.52763	2.7763e-05
Atherosclerosis	19	0.0792332	0.0191097	1.08246	1.04266	1.12377	3.38005e-05
Coronary artery disease	28	0.0895253	0.0216907	1.09366	1.04813	1.14115	3.66954e-05
Non-alcoholic liver disease	16	-0.309566	0.0750854	0.733765	0.633349	0.850102	3.74212e-05
Atherosclerosis	28	0.0752971	0.0182735	1.0782	1.04027	1.11752	3.77957e-05
Hyperlipidemia	26	0.0467955	0.0114318	1.04791	1.02469	1.07165	4.24982e-05
Cardiac ablation	13	-0.236955	0.0584408	0.789027	0.703633	0.884785	5.02172e-05
Atherosclerosis	12	0.0719581	0.0177892	1.07461	1.03779	1.11274	5.23119e-05
Coronary artery disease	10	-0.0941733	0.0234475	0.910125	0.869245	0.952928	5.91074e-05
Coronary artery disease	12	0.0845209	0.0210483	1.0882	1.04422	1.13403	5.93032e-05
Heart failure	10	0.241718	0.0604191	1.27343	1.13122	1.43353	6.31585e-05
Hyperlipidemia	7	0.0459414	0.0114957	1.04701	1.02369	1.07087	6.43117e-05
Cardiomyopathy	3	0.360748	0.0913649	1.4344	1.19922	1.7157	7.86651e-05
Coronary artery disease	6	0.0895094	0.0227345	1.09364	1.04598	1.14347	8.24499e-05
Valvular disease	28	0.142971	0.0372782	1.1537	1.07241	1.24115	0.000125437
Atherosclerosis	7	0.0722419	0.0188535	1.07492	1.03592	1.11538	0.000127234
Heart arrhythmia	11	0.0928157	0.0243955	1.09726	1.04603	1.151	0.000142025
Non-alcoholic liver disease	18	0.268262	0.0705853	1.30769	1.13873	1.50172	0.000144382
Cerebrovascular accident	27	0.120559	0.0317991	1.12813	1.05996	1.20068	0.000149878
Heart failure	12	0.221294	0.0584853	1.24769	1.11256	1.39923	0.000154478
Coronary artery disease	23	0.084599	0.0225667	1.08828	1.04119	1.1375	0.000177649
Diabetes	28	0.0742486	0.0198496	1.07707	1.03598	1.1198	0.000183615
Bundle branch block	16	-0.268379	0.0722247	0.764618	0.663691	0.880894	0.000202494
Venous thromboembolism	4	0.11558	0.031309	1.12252	1.05571	1.19357	0.000222868
Aneurysm	22	-0.255688	0.069936	0.774383	0.675189	0.888151	0.00025615
Cardiomyopathy	32	0.346011	0.0947726	1.41342	1.17381	1.70193	0.000261258
Heart arrhythmia	15	-0.0905073	0.024965	0.913468	0.869846	0.959277	0.000288555
Coronary artery disease	3	-0.0822855	0.0228029	0.921009	0.880752	0.963106	0.000307909
Valvular disease	24	0.13715	0.0385936	1.147	1.06344	1.23713	0.000379842
Aneurysm	4	0.264103	0.0743492	1.30226	1.12567	1.50656	0.000382019
Venous thromboembolism	14	0.104836	0.0298147	1.11053	1.04749	1.17736	0.000437698
Diabetes	25	0.0734132	0.0209962	1.07618	1.03279	1.12139	0.000471397
Peripheral artery disease	20	-0.177241	0.0511358	0.837578	0.757701	0.925877	0.000528115
Bundle branch block	15	0.235346	0.0681079	1.26535	1.10722	1.44605	0.000549303
Other conduction disorders	6	-0.185164	0.0537612	0.830968	0.747862	0.923308	0.000572741
Cardiac ablation	27	0.205337	0.0607503	1.22794	1.0901	1.38321	0.000724826
Valvular disease	23	0.128494	0.0380574	1.13711	1.05538	1.22518	0.000734648
Other conduction disorders	18	-0.181924	0.0539213	0.833665	0.750054	0.926596	0.000741188
Valvular disease	16	0.130209	0.0389295	1.13907	1.05539	1.22938	0.000823618
Atherosclerosis	17	0.0639579	0.0191307	1.06605	1.02681	1.10678	0.000828174
Atrial fibrillation/Atrial flutter	4	-0.106604	0.0321783	0.898881	0.84394	0.957399	0.000923258
Bundle branch block	19	-0.23024	0.0698008	0.794343	0.692775	0.910801	0.000971906
Heart failure	29	0.202725	0.0615651	1.22474	1.08552	1.38181	0.000991754
