# Supplementary material for: Deep representation learning of electrocardiogram reveals biological insights in cardiac phenotypes and cardiovascular diseases
Source: iScience. 2025 Jul 28;28(8):113226. doi: 10.1016/j.isci.2025.113226 (PMC12356350; doi:10.1016/j.isci.2025.113226)
Supplement: Table S8. Independent loci identified for all latent factors [file mmc4.xlsx]

## Sheet: Table_S8
Locus id	Latent factor	SNP	CHR	hg19	hg38	ALLELE1	ALLELE0	A1FREQ	INFO	BETA	SE	pval	band	Gene	ECG trait reported	PMID	Novel	pval<2.17×10-9	k	probk	SNP with the highest posterier probability
1	5	rs61775405	1	2025607	2094168	G	A	0.893398	0.906573	-0.073552	0.0115555	1e-10	p36.33	PRKCZ	QT interval	36050321	0	1	3	0.55757	rs2503715,rs35301881,rs28707307
1	1	rs2503715	1	2144107	2212668	A	G	0.127202	0.913258	-0.0629086	0.0105719	3.5e-09	p36.33	C1orf86	QT interval	36050321	0	0	1	0.67482	rs2503715
1	8	rs2503715	1	2144107	2212668	A	G	0.127202	0.913258	-0.0658627	0.0102116	1.8e-11	p36.33	C1orf86	QT interval	36050321	0	1	1	0.804039	rs2503715
2	9	rs761059126	1	3242476	3325912	CCTTGGCCCTCCTCGGCCCT	C	0.896847	0.943443	-0.0784337	0.0115173	9.8e-12	p36.32	PRDM16	QRS duration	36050321	0	1	1	0.655846	rs761059126
2	5	rs12047586	1	3247974	3331410	G	C	0.89615	0.98665	-0.0622397	0.0111914	1.3e-08	p36.32	PRDM16	QRS duration	36050321	0	0	1	0.484525	rs12047586
3	1	rs11121483	1	6263792	6203732	A	G	0.594924	0.962075	0.0482005	0.00700829	4.3e-12	p36.31	RPL22,RNF207	QT interval	24952745	0	1	1	0.7436	rs11121483
3	18	rs709208	1	6272137	6212077	A	G	0.677557	0.950519	-0.0597919	0.00763011	3.5e-15	p36.31	RPL22,RNF207,ICMT	QT interval	24952745	0	1	2	0.690879	rs709208,rs846110
3	27	rs709208	1	6272137	6212077	A	G	0.677557	0.950519	-0.0540932	0.00724476	1.5e-13	p36.31	RPL22,RNF207,ICMT	QT interval	24952745	0	1	3	0.68217	rs709208,rs846109,rs12040670
3	13	rs846111	1	6279370	6219310	G	C	0.72934	1	-0.0486574	0.00785937	2.8e-10	p36.31	RPL22,RNF207,ICMT	QT interval	24952745	0	1	1	0.667059	rs846111
3	20	rs846111	1	6279370	6219310	G	C	0.72934	1	0.049102	0.00757997	9.3e-11	p36.31	RPL22,RNF207,ICMT	QT interval	24952745	0	1	1	0.731593	rs846111
3	4	rs846111	1	6279370	6219310	G	C	0.72934	1	-0.0571578	0.0076018	5.5e-14	p36.31	RPL22,RNF207,ICMT	QT interval	24952745	0	1	2	0.417636	rs846111,rs17029184
3	6	rs846109	1	6289835	6229775	A	T	0.981319	0.986632	0.163394	0.0255984	3.2e-10	p36.31	RNF207,ICMT	QT interval	24952745	0	1	2	0.791797	rs846109,rs10864434
4	5	rs71569862	1	22280692	21954199	C	CTTTCTTTTT	0.362873	0.936445	0.0441767	0.00732729	5.4e-10	p36.12	HSPG2	PR interval	32439900	0	1	3	0.662006	rs71569862,rs11589199,rs555757518
5	27	rs2298632	1	23710475	23383982	C	T	0.506659	0.961337	-0.0388552	0.00670402	2.5e-09	p36.12	TCEA3	QT interval	24952745	0	0	1	0.729771	rs2298632
6	13	rs61775418	1	26393505	26067014	G	A	0.880309	0.973397	-0.0680522	0.010883	7.7e-10	p36.11	TRIM63	PR interval	32439900	0	1	1	0.616519	rs112087357
7	14	rs116015634	1	41250961	40785289	C	T	0.97828	1	-0.148818	0.0236449	3.1e-10	p34.2	KCNQ4	QT interval	36050321	0	1	1	0.81754	rs116015634
7	18	rs116015634	1	41250961	40785289	C	T	0.97828	1	0.155802	0.0238056	2.5e-11	p34.2	KCNQ4	QT interval	36050321	0	1	1	0.660272	rs116015634
7	32	rs116015634	1	41250961	40785289	C	T	0.97828	1	-0.212459	0.0234245	1.2e-19	p34.2	KCNQ4	QT interval	36050321	0	1	1	0.747082	rs116015634
7	5	rs116015634	1	41250961	40785289	C	T	0.97828	1	0.19802	0.0234027	6.5e-18	p34.2	KCNQ4	QT interval	36050321	0	1	1	0.661193	rs116015634
7	7	rs116015634	1	41250961	40785289	C	T	0.97828	1	0.228715	0.0236825	1.9e-22	p34.2	KCNQ4	QT interval	36050321	0	1	1	0.705059	rs116015634
8	31	rs66538782	1	46596236	46130564	G	GA	0.709875	0.984505	0.0424246	0.00755508	2e-08	p34.1	PIK3R3	QT interval	36050321	0	0	1	0.884416	rs66538782
9	7	rs7533757	1	50892870	50427198	G	A	0.985089	0.987354	-0.167453	0.0286234	2.1e-09	p32.3	DMRTA2	PR interval	32439900	0	1	1	0.697628	rs72690453
10	8	rs72692250	1	51528881	51063209	C	G	0.983143	1	0.147309	0.0253545	2.7e-09	p32.3	C1orf185	PR interval	32439900	0	0	1	0.679575	rs60697084
11	31	rs643428	1	54728858	54263185	C	T	0.392523	0.988699	-0.0390855	0.00697302	2.1e-08	p32.3	SSBP3	PR interval	32439900	0	0	1	0.732369	rs643428
11	27	rs487645	1	54737590	54271917	A	G	0.436716	0.984161	0.0609345	0.00669722	2.3e-19	p32.3	SSBP3	PR interval	32439900	0	1	2	0.523464	rs487645,rs114275786
11	18	rs603901	1	54741767	54276094	C	T	0.434572	0.982685	0.0423	0.00706098	6.1e-09	p32.3	SSBP3	PR interval	32439900	0	0	1	0.657874	rs603901
12	2	rs2092868	1	61877393	61411721	C	T	0.500892	0.997075	-0.0403583	0.00670081	1.7e-09	p31.3	NFIA	QT interval	36050321	0	1	1	0.773337	rs2092868
12	29	rs1997997	1	61886046	61420374	A	G	0.520607	0.988219	0.068126	0.0068094	1.5e-23	p31.3	NFIA	QT interval	36050321	0	1	1	0.816289	rs1997997
12	26	rs12740555	1	61891369	61425697	C	G	0.525691	0.992732	-0.0468097	0.00682186	5.3e-12	p31.3	NFIA	QT interval	36050321	0	1	2	0.768678	rs6587925,rs11207743
12	9	rs2207793	1	61894653	61428981	C	T	0.526264	0.996103	0.0744837	0.00682539	1e-27	p31.3	NFIA	QT interval	36050321	0	1	1	0.628237	rs2207793
12	22	rs6587924	1	61895257	61429585	C	A	0.494466	0.995577	0.0480909	0.00699124	6e-12	p31.3	NFIA	QT interval	36050321	0	1	1	0.668811	rs6587924
12	27	rs4915741	1	61897148	61431476	T	A	0.495181	0.996933	0.0495421	0.0065718	1.7e-14	p31.3	NFIA	QT interval	36050321	0	1	1	0.76885	rs12741766
12	21	rs2207790	1	61897967	61432295	G	A	0.527968	1	-0.0481906	0.00685144	8.3e-12	p31.3	NFIA	QT interval	36050321	0	1	1	0.73689	rs2207790
13	17	rs113729918	1	66985194	66519511	C	CA	0.671146	0.966295	-0.0441305	0.00751254	4.2e-09	p31.3	SGIP1	QT interval	36050321	0	0	1	0.850047	rs113729918
13	1	rs1338197	1	66987276	66521593	G	A	0.786472	0.987237	0.0544898	0.00827175	8.2e-12	p31.3	SGIP1	QT interval	36050321	0	1	1	0.770239	rs1338197
14	18	rs776293589	1	112462949	111920327	TCC	T	0.737106	0.967879	-0.0690632	0.00799853	1.9e-18	p13.2	KCND3	PR interval	32439900	0	1	2	0.708522	rs776293589,rs75013985
14	25	rs776293589	1	112462949	111920327	TCC	T	0.737106	0.967879	0.0509259	0.00768129	6.8e-12	p13.2	KCND3	PR interval	32439900	0	1	2	0.79762	rs776293589,rs75013985
14	17	rs75013985	1	112530430	111987808	A	G	0.985772	0.92583	0.425616	0.0304075	1.6e-44	p13.2	KCND3	PR interval	32439900	0	1	4	0.566145	rs75013985,rs776293589,rs4839167,rs74109727
14	27	rs75013985	1	112530430	111987808	A	G	0.985772	0.92583	-0.18361	0.0287628	6.6e-11	p13.2	KCND3	PR interval	32439900	0	1	3	0.578317	rs75013985,rs776293589,rs1936048
14	1	rs116532272	1	112560237	112017615	G	A	0.986042	0.910194	-0.237392	0.0298794	7.9e-16	p13.2	KCND3	PR interval	32439900	0	1	2	0.718661	rs116532272,rs776293589
15	26	rs139593596	1	116291160	115748539	C	CTCTTATT	0.681931	0.98995	0.0572922	0.00738065	4e-14	p13.1	CASQ2	QT interval	36050321	0	1	1	0.624389	rs139593596
15	18	rs529599978	1	116294125	115751504	T	TA	0.580824	0.991761	0.0460954	0.00706762	2.5e-11	p13.1	CASQ2	QT interval	36050321	0	1	2	0.687425	rs61798519,rs74985404
15	25	rs529599978	1	116294125	115751504	T	TA	0.580824	0.991761	-0.0561651	0.0067873	4.9e-16	p13.1	CASQ2	QT interval	36050321	0	1	1	0.700828	rs529599978
15	24	rs4073778	1	116297758	115755137	C	A	0.438478	0.994583	-0.0484731	0.00698789	4e-12	p13.1	CASQ2	QT interval	36050321	0	1	1	0.803576	rs4073778
16	1	1:156423113_CT_C	1	156423113	156453321	CT	C	0.299889	0.983316	0.0494412	0.00742587	7.1e-12	q22	MEF2D	Electrocardiogram morphology (amplitude at temporal datapoints)	32916098	0	1	1	0.744395	1:156423113_CT_C
16	6	rs2274316	1	156446242	156476450	C	A	0.349669	0.996622	-0.0453994	0.00723488	4.6e-10	q22	MEF2D	Electrocardiogram morphology (amplitude at temporal datapoints)	32916098	0	1	2	0.549417	rs12131289,rs114015004
17	5	rs146475167	1	162021296	162051506	A	ATTG	0.751274	0.977809	-0.0711651	0.00800669	5.8e-19	q23.3	NOS1AP	QT interval	24952745	0	1	3	0.748965	rs12143842,rs10399680,rs115263373
17	25	rs60129000	1	162023184	162053394	T	C	0.75143	0.996137	-0.0734897	0.00774894	1.9e-21	q23.3	NOS1AP	QT interval	24952745	0	1	2	0.765066	rs60129000,rs569651261
17	15	rs12143842	1	162033890	162064100	C	TRUE	0.74774	1	-0.0512502	0.00807278	2.2e-10	q23.3	NOS1AP	QT interval	24952745	0	1	1	0.795926	rs12143842
17	30	rs12143842	1	162033890	162064100	C	T	0.74774	1	0.104869	0.00802661	7.8e-39	q23.3	NOS1AP	QT interval	24952745	0	1	2	0.763755	rs12143842,1:162212779_AC_A
17	32	rs12143842	1	162033890	162064100	C	T	0.74774	1	0.0594129	0.00787609	1.1e-13	q23.3	NOS1AP	QT interval	24952745	0	1	1	0.620486	rs12143842
17	18	rs4657166	1	162161339	162191549	C	G	0.699261	0.98883	-0.0521352	0.0076395	4.2e-12	q23.3	NOS1AP	QT interval	24952745	0	1	2	0.592771	rs4657166,rs12143842
17	6	rs4657166	1	162161339	162191549	C	G	0.699261	0.98883	-0.0594569	0.00759079	2.2e-15	q23.3	NOS1AP	QT interval	24952745	0	1	3	0.842666	rs12143842,rs4657166,rs7545047
17	27	rs10753778	1	162203586	162233796	A	G	0.786604	0.996309	-0.064662	0.00802227	2.2e-16	q23.3	NOS1AP	QT interval	24952745	0	1	3	0.723245	rs10918724,rs6427664,rs12143842
17	7	rs4656362	1	162219101	162249311	C	T	0.830502	0.99369	-0.0700075	0.00921162	7.8e-14	q23.3	NOS1AP	QT interval	24952745	0	1	4	0.448427	rs10753783,rs12083059,rs347294,rs60129000
18	5	rs531706	1	168692137	168722899	C	G	0.73027	0.996806	-0.0585669	0.00766938	2.2e-14	q24.2	DPT	QT interval	24952745	0	1	3	0.51279	rs531706,rs775194109,rs59732929
18	18	rs681316	1	168692515	168723277	G	C	0.720134	0.992537	-0.0611025	0.00774067	1e-15	q24.2	DPT	QT interval	24952745	0	1	2	0.57711	rs681316,rs56252770
18	27	rs681316	1	168692515	168723277	G	C	0.720134	0.992537	-0.0701186	0.00734973	5.9e-21	q24.2	DPT	QT interval	24952745	0	1	1	0.582223	rs681316
18	7	rs681316	1	168692515	168723277	G	C	0.720134	0.992537	-0.0525224	0.00770066	4.5e-12	q24.2	DPT	QT interval	24952745	0	1	1	0.494026	rs681316
19	5	rs1591734	1	169271902	169302664	C	T	0.860321	0.999135	0.0794822	0.00983699	3.3e-16	q24.2	NME7	QT interval	24952745	0	1	2	0.694207	rs1591734,rs17349138
20	18	rs2365652	1	201331664	201362536	C	A	0.388588	0.998782	0.0386772	0.00708982	1.6e-08	q32.1	TNNT2	Electrocardiogram morphology (amplitude at temporal datapoints)	32916098	0	0	1	0.805885	rs2365652
21	8	rs3856440	2	8721867	8581737	G	A	0.497027	0.989467	0.0550368	0.00655432	5.3e-18	p25.1	ID2	PR interval	32439900	0	1	1	0.539056	rs3856440
22	18	rs59583273	2	12978959	12838833	G	A	0.580916	0.995993	-0.0432629	0.0070599	1.2e-09	p24.3	TRIB2	Electrocardiogram morphology (amplitude at temporal datapoints)	32916098	0	1	1	0.63926	rs12986645
23	25	rs3821160	2	36644228	36417085	C	G	0.697355	0.988688	0.0407005	0.00727096	3e-08	p22.3	CRIM1	PR interval	32439900	0	0	2	0.799661	rs3821160,rs45504994
23	13	rs28705335	2	36655721	36428578	T	C	0.695481	0.9931	0.0488691	0.00756102	2.2e-10	p22.3	CRIM1	PR interval	32439900	0	1	1	0.741168	rs28705335
23	16	rs2023549	2	36679795	36452652	G	A	0.696208	0.987813	-0.0457973	0.00743668	7.4e-10	p22.3	CRIM1	PR interval	32439900	0	1	1	0.788379	rs2023549
23	24	rs2023549	2	36679795	36452652	G	A	0.696208	0.987813	-0.0502278	0.00750728	2.2e-11	p22.3	CRIM1	PR interval	32439900	0	1	1	0.730755	rs2023549
23	8	rs11681167	2	37150531	36923388	T	C	0.570284	0.996121	0.0386622	0.00657478	1.5e-09	p22.2	STRN	PR interval	32439900	0	1	1	0.690825	rs9636428
24	9	rs13019175	2	40773409	40546269	T	C	0.963732	0.980971	0.106951	0.0184575	6.9e-09	p22.1	SLC8A1	QT interval	24952745	0	0	1	0.573423	rs13019175
25	32	rs2276700	2	42160656	41933516	C	G	0.383588	0.980625	0.0486947	0.00708286	6.4e-12	p21	C2orf91	PR interval	32439900	0	1	1	0.587134	rs2276700
26	8	rs2121266	2	46535924	46308785	C	A	0.403693	0.992334	0.0397501	0.00665479	3.1e-09	p21	EPAS1	PR interval	32439900	0	0	1	0.800599	rs2121266
27	26	rs1802889	2	54756740	54529603	C	T	0.315872	0.994443	-0.045117	0.00735364	3.7e-10	p16.2	SPTBN1	PR interval	32439900	0	1	1	0.890759	rs6545421
27	18	rs2292357	2	54892805	54665668	G	A	0.280874	0.994177	-0.0420415	0.00774542	4.5e-08	p16.2	SPTBN1	PR interval	32439900	0	0	1	0.797233	rs2292357
27	5	rs2292357	2	54892805	54665668	G	A	0.280874	0.994177	-0.0490621	0.00762183	1.6e-10	p16.2	SPTBN1	PR interval	32439900	0	1	1	0.69595	rs2292357
27	25	rs354198	2	54967970	54740833	G	A	0.644345	0.980502	-0.0427496	0.0070415	6.8e-10	p16.2	EML6	PR interval	32439900	0	1	1	0.698858	rs354198
28	2	rs201699038	2	56075676	55848541	AT	A	0.844549	0.970813	0.0607986	0.0094337	1.2e-10	p16.1	EFEMP1			1	1	1	0.733448	rs201699038
29	13	2:61808655_CA_C	2	61808655	61581520	CA	C	0.497934	0.9626	0.046771	0.00705223	1.1e-11	p15	XPO1	QRS duration	36050321	0	1	1	0.731047	2:61808655_CA_C
30	8	rs4544423	2	66750017	66522885	T	G	0.408198	0.995145	0.044589	0.0066276	2e-12	p14	MEIS1	PR interval	32439900	0	1	2	0.700883	rs4544423,rs115610217
30	3	rs2192954	2	66777521	66550389	A	G	0.452728	0.988712	-0.0464205	0.00699989	3.3e-11	p14	MEIS1	PR interval	32439900	0	1	1	0.731143	rs2192954
30	1	rs2300481	2	66782467	66555335	C	T	0.616781	0.994999	-0.0393703	0.00694234	2.9e-09	p14	MEIS1	PR interval	32439900	0	0	1	0.851664	rs2300481
30	7	rs72824824	2	66784943	66557811	G	A	0.72835	0.986575	0.0447281	0.00778943	3e-09	p14	MEIS1	PR interval	32439900	0	0	1	0.494598	rs72824824
30	21	rs2300484	2	66788314	66561182	C	T	0.72817	0.986673	0.0482293	0.00776312	1.7e-10	p14	MEIS1	PR interval	32439900	0	1	2	0.623601	rs2300484,rs115610217
31	8	rs1482748	2	103582743	102966285	T	C	0.503925	0.990285	-0.0455368	0.00655241	5.8e-12	q12.1	TMEM182	PR interval	32439900	0	1	2	0.790661	rs2540278,rs2732839
32	3	rs76516997	2	106198374	105581917	C	T	0.889529	0.988655	-0.0620594	0.0111635	2.7e-08	q12.2	FHL2	PR interval	32439900	0	0	1	0.850725	rs76516997
32	8	rs1224540	2	106208235	105591778	C	T	0.123477	0.96545	0.0526768	0.0100502	3.5e-08	q12.2	NCK2	PR interval	32439900	0	0	1	0.839957	rs1224540
33	10	rs2084204	2	174886951	174022223	C	T	0.498283	0.998511	-0.0386104	0.00695712	2.9e-08	q31.1	OLA1	QT interval	24952745	0	0	1	0.693379	rs2084204
34	23	rs3731747	2	179421186	178556459	A	C	0.784973	0.971517	-0.0474403	0.00851988	2.6e-08	q31.2	TTN	QT interval	24952745	0	0	2	0.584568	rs3731747,rs138336475
34	5	rs3769864	2	179443217	178578490	T	G	0.774011	0.999565	0.0683327	0.00818199	7.3e-17	q31.2	TTN	QT interval	24952745	0	1	3	0.657638	rs3769864,rs72648970,rs55844607
34	3	rs36113194	2	179490785	178626058	C	T	0.778015	0.995802	-0.0520771	0.00841614	6.1e-10	q31.2	TTN	QT interval	24952745	0	1	1	0.680591	rs36113194
34	8	rs2042995	2	179558366	178693639	T	C	0.769092	1	-0.0485783	0.00772315	7.3e-10	q31.2	TTN	QT interval	24952745	0	1	2	0.82719	rs2042995,rs1873164
34	27	rs746578	2	179605180	178740453	C	A	0.953292	0.993523	-0.122186	0.0155073	1.6e-16	q31.2	TTN	QT interval	24952745	0	1	2	0.518604	rs2742347,rs34259102
34	26	rs72647864	2	179647824	178783097	G	A	0.962074	0.993003	-0.145592	0.017914	1.5e-15	q31.2	TTN	QT interval	24952745	0	1	2	0.571124	rs72647864,rs151041685
34	10	rs142556838	2	179747068	178882341	C	T	0.913735	0.995943	-0.118592	0.0123793	9.7e-22	q31.2	CCDC141	QT interval	24952745	0	1	3	0.721746	rs142556838,rs10497529,rs76363828
34	4	rs142556838	2	179747068	178882341	C	T	0.913735	0.995943	0.0956995	0.0119997	1.5e-15	q31.2	CCDC141	QT interval	24952745	0	1	2	0.609678	rs142556838,rs746173377
34	13	rs35596070	2	179759692	178894965	C	A	0.857659	0.996393	-0.0860563	0.0099456	9.7e-19	q31.2	CCDC141	QT interval	24952745	0	1	2	0.582159	rs35596070,rs33917087
34	1	rs377054154	2	179851886	178987159	T	C	0.739315	0.850505	-0.0469408	0.00835131	1.4e-08	q31.2	CCDC141	QT interval	24952745	0	0	2	0.841833	rs76580576,rs56207956
35	5	rs295129	2	201229473	200364750	G	A	0.440206	0.995133	0.0430758	0.00688209	1.6e-10	q33.1	SPATS2L	QT interval	24952745	0	1	1	0.814736	rs296790
36	1	2:213211032_GC_G	2	213211032	212346308	GC	G	0.291728	0.991689	-0.0626655	0.00743195	1.9e-17	q34	ERBB4			1	1	1	0.755375	2:213211032_GC_G
37	32	rs11685912	2	220407736	219543014	A	G	0.46358	1	-0.044591	0.00687285	3.6e-11	q35	ASIC4,CHPF,TMEM198,OBSL1	QT interval	36050321	0	1	1	0.670677	rs11685912
37	25	rs745303	2	220408638	219543916	G	A	0.463358	0.999332	0.0470249	0.0067064	2.6e-12	q35	ASIC4,CHPF,TMEM198,OBSL1	QT interval	36050321	0	1	1	0.731227	rs745303
37	27	rs635311	2	220502367	219637645	A	C	0.233627	1	0.0434345	0.0077823	1.1e-08	q35	SLC4A3	QT interval	36050321	0	0	1	0.655407	rs635311
38	6	rs10178594	2	231319834	230455119	G	C	0.773236	0.993687	-0.0464411	0.00826798	2.3e-08	q37.1	SP100			1	0	1	0.769564	rs10178594
39	1	rs7650482	3	12841804	12800305	A	G	0.347658	0.998702	0.0407028	0.00710551	3.2e-09	p25.2	CAND2	Electrocardiogram morphology (amplitude at temporal datapoints)	32916098	0	0	1	0.761703	rs7650482
40	20	rs4684185	3	14272914	14231414	C	T	0.655173	0.984266	-0.049541	0.00711077	3.2e-12	p25.1	LSM3	PR interval	32439900	0	1	1	0.865437	rs4684185
40	1	rs55647831	3	14273464	14231964	C	T	0.787124	0.98708	0.045807	0.00826625	2.6e-08	p25.1	LSM3	PR interval	32439900	0	0	1	0.780074	rs55647831
40	25	rs17305149	3	14277297	14235797	A	G	0.786749	0.988306	0.0510609	0.00816727	2e-09	p25.1	LSM3	PR interval	32439900	0	1	1	0.699429	rs17305149
40	4	rs4685103	3	14307476	14265976	G	T	0.55859	0.97025	-0.0404385	0.00687505	4.1e-09	p25.1	LSM3	PR interval	32439900	0	0	1	0.829723	rs4685103
41	8	rs875895	3	24418590	24377099	T	C	0.437112	0.961423	-0.0404222	0.00668705	2.6e-09	p24.2	THRB	QT interval	36050321	0	0	1	0.624745	rs875895
42	9	rs3796387	3	38579207	38537716	G	A	0.831635	0.994459	-0.0585401	0.0091565	1.6e-10	p22.2	EXOG	QT interval	24952745	0	1	2	0.567198	rs41312411,rs9832895
42	14	3:38603495_GGGGCACACAGAGT_G	3	38603495	38562004	GGGGCACACAGAGT	G	0.82461	0.945905	-0.0680046	0.00926714	2.2e-13	p22.2	SCN5A	QT interval	24952745	0	1	4	0.729852	rs76521806,rs7615140,3:38603495_GGGGCACACAGAGT_G,rs62242769
42	32	3:38603495_GGGGCACACAGAGT_G	3	38603495	38562004	GGGGCACACAGAGT	G	0.82461	0.945905	-0.0861409	0.00918548	2e-21	p22.2	SCN5A	QT interval	24952745	0	1	5	0.907052	rs9311193,rs6790396,rs9832895,3:38603495_GGGGCACACAGAGT_G,rs4072710
42	25	rs41312411	3	38621237	38579746	C	G	0.853948	0.980442	0.0842154	0.00951425	2.4e-19	p22.2	SCN5A	QT interval	24952745	0	1	5	0.998913	rs55824920,rs7430191,rs41312411,rs4073796,rs7428232
42	13	rs11710077	3	38657899	38616408	A	T	0.799485	1	-0.0473773	0.00867575	2.6e-08	p22.2	SCN5A	QT interval	24952745	0	0	2	0.591245	rs9844378,rs11710077
42	31	rs55824920	3	38659952	38618461	C	T	0.668369	1	0.0613516	0.00717761	1.3e-17	p22.2	SCN5A	QT interval	24952745	0	1	2	0.480253	rs55824920,rs6792974
42	24	rs6599230	3	38674712	38633221	T	C	0.200907	1	0.0546954	0.0085821	1.9e-10	p22.2	SCN5A	QT interval	24952745	0	1	3	0.725867	rs6599230,rs373670792,rs9311197
42	18	rs6773331	3	38684397	38642906	A	T	0.0188035	0.949494	0.319469	0.0261069	5.1e-36	p22.2	SCN5A	QT interval	24952745	0	1	4	0.473157	rs6801957,rs6773331,rs9844378,rs7638909
42	16	rs7373492	3	38687369	38645878	T	C	0.0187473	0.94758	0.24191	0.0257366	5.5e-21	p22.2	SCN5A	QT interval	24952745	0	1	2	0.724219	rs7373492,rs571037730
42	27	rs7373492	3	38687369	38645878	T	C	0.0187473	0.94758	0.244018	0.0248558	2e-23	p22.2	SCN5A	QT interval	24952745	0	1	3	0.501584	rs7373492,rs6801957,rs55899887
42	6	rs76521806	3	38699265	38657774	A	AT	0.0192658	0.927373	0.231611	0.0259596	4.2e-19	p22.2	SCN5A	QT interval	24952745	0	1	1	0.548012	rs76521806
42	5	rs7373065	3	38710315	38668824	T	C	0.0188042	0.929885	0.278187	0.025968	1e-28	p22.2	SCN5A	QT interval	24952745	0	1	4	0.594443	rs6599255,rs7373065,rs6797133,rs7373102
42	1	rs6801957	3	38767315	38725824	T	C	0.40419	1	0.0944468	0.00687304	2.9e-43	p22.2	SCN10A	QT interval	24952745	0	1	5	0.656375	rs6801957,rs7373492,rs11710077,rs4073103,rs4131768
42	2	rs6801957	3	38767315	38725824	T	C	0.40419	1	0.0549265	0.00685081	1.1e-15	p22.2	SCN10A	QT interval	24952745	0	1	3	0.370178	rs6801957,rs6773331,rs7374540
42	21	rs6801957	3	38767315	38725824	T	C	0.40419	1	-0.0745015	0.0070124	8.2e-27	p22.2	SCN10A	QT interval	24952745	0	1	5	0.994068	rs6801957,rs55824920,rs41312411,rs7430191,rs9843500
42	7	rs6801957	3	38767315	38725824	T	C	0.40419	1	-0.116097	0.00702937	2.7e-62	p22.2	SCN10A	QT interval	24952745	0	1	5	1	rs6801957,rs41312411,rs76521806,rs9832895,rs34519218
42	8	rs6801957	3	38767315	38725824	T	C	0.40419	1	0.136394	0.00662921	4.7e-95	p22.2	SCN10A	QT interval	24952745	0	1	5	1	rs6801957,rs3922844,rs55824920,rs4073103,rs142257829
42	29	rs6790396	3	38771925	38730434	C	G	0.410508	0.999285	0.0388287	0.00691722	2e-08	p22.2	SCN10A	QT interval	24952745	0	0	3	0.872266	rs6599219,rs6599220,rs6790396
42	3	rs6800541	3	38774832	38733341	C	T	0.403295	1	0.0635471	0.00711448	4.2e-19	p22.2	SCN10A	QT interval	24952745	0	1	5	0.541568	rs41312411,rs6800541,rs41258324,rs7645358,rs143695144
43	26	3:53279322_CAAA_C	3	53279322	53245306	CAAA	C	0.866357	0.93814	-0.0601572	0.0103226	4.8e-09	p21.1	TKT	PR interval	32439900	0	0	1	0.73177	3:53279322_CAAA_C
43	1	rs4687718	3	53282303	53248287	A	G	0.128801	1	-0.070892	0.0100932	8.1e-12	p21.1	TKT	PR interval	32439900	0	1	1	0.530512	rs4687718
43	7	rs4687718	3	53282303	53248287	A	G	0.128801	1	0.060562	0.0103227	2.9e-09	p21.1	TKT	PR interval	32439900	0	0	1	0.552179	rs4687718
43	25	rs141078441	3	53286932	53252916	C	T	0.816446	0.992851	-0.0529292	0.00860145	8.6e-10	p21.1	TKT	PR interval	32439900	0	1	1	0.621172	rs141078441
44	25	rs17775391	3	66444697	66394273	A	C	0.713598	0.992446	-0.0403579	0.00737698	3.5e-08	p14.1	SLC25A26,LRIG1	PR interval	32439900	0	0	1	0.798996	rs17775391
45	8	rs333302	3	124376012	124657165	T	C	0.430713	0.995639	-0.0352269	0.00658658	1.4e-08	q21.1	KALRN			1	0	1	0.833061	rs333302
46	5	rs2200541	3	149952041	150234254	T	C	0.860324	0.98946	-0.0763	0.0100051	6.1e-14	q25.1	TSC22D2	QT interval	36050321	0	1	1	0.707791	rs2200541
47	8	rs11928162	3	156827227	157109438	C	T	0.528127	0.971596	0.045952	0.00659964	2.6e-12	q25.31	CCNL1	PR interval	32439900	0	1	1	0.723641	rs11928162
48	4	rs1714518	3	158213423	158495634	C	T	0.501023	0.997296	0.0376226	0.00671067	2.1e-08	q25.32	RSRC1	PR interval	32439900	0	0	1	0.789828	rs1714518
48	13	rs55972555	3	158233141	158515352	C	T	0.548115	0.966303	0.0382198	0.00707875	3.5e-08	q25.32	RSRC1	PR interval	32439900	0	0	1	0.877728	rs55972555
49	16	rs9850919	3	169177924	169460136	C	T	0.399057	1	-0.0403249	0.00700543	8.6e-09	q26.2	MECOM			1	0	1	0.634946	rs9850919
50	25	rs10937226	3	185302885	185585097	G	A	0.649268	0.996888	-0.0385452	0.0069766	4.6e-08	q27.2	SENP2	PR interval	32439900	0	0	1	0.52754	rs56065557
50	1	rs540615486	3	185339119	185621331	T	TA	0.664228	0.980633	0.0586866	0.00717913	1.8e-17	q27.2	SENP2	PR interval	32439900	0	1	1	0.840871	rs540615486
51	27	rs789837	3	194309528	194588799	G	A	0.558984	0.961988	0.0372991	0.00676036	9.7e-09	q29	TMEM44	QT interval	36050321	0	0	1	0.650175	rs789837
52	5	rs4974578	4	1266072	1272284	A	G	0.543379	0.998195	-0.0395344	0.00691529	8.8e-10	p16.3	MAEA	QT interval	36050321	0	1	1	0.703009	rs4974578
53	5	rs28759100	4	7762551	7760824	T	C	0.850439	0.992232	-0.0540121	0.00956946	4.4e-09	p16.1	AFAP1			1	0	1	0.700568	rs28759100
53	4	4:7849891_TGGGA_T	4	7849891	7848164	TGGGA	T	0.275662	0.975668	0.0422511	0.00766138	3.5e-08	p16.1	AFAP1			1	0	1	0.761992	4:7849891_TGGGA_T
53	24	rs28568794	4	7852093	7850366	G	C	0.564354	0.997247	-0.0395008	0.00697328	1.5e-08	p16.1	AFAP1			1	0	1	0.870822	rs28568794
54	18	rs13150566	4	86668673	85747520	G	A	0.299776	0.998211	0.0490209	0.00765177	1.2e-10	q21.23	ARHGAP24	PR interval	32439900	0	1	1	0.805985	rs13150566
54	8	rs17010755	4	86672094	85750941	G	C	0.299028	0.998599	-0.0823395	0.00717993	2.7e-32	q21.23	ARHGAP24	PR interval	32439900	0	1	1	0.767992	rs17010755
54	21	rs13137008	4	86674199	85753046	G	T	0.299218	0.998315	0.0449902	0.00758253	3.3e-09	q21.23	ARHGAP24	PR interval	32439900	0	0	3	0.589082	rs13137008,rs28506827,rs59325380
54	7	rs199745043	4	86681216	85760063	AG	A	0.304055	0.987604	0.0558264	0.00762295	6.2e-14	q21.23	ARHGAP24	PR interval	32439900	0	1	1	0.801119	rs199745043
55	23	rs35408611	4	114423677	113502521	C	CA	0.741562	0.977571	-0.0515422	0.00799999	1.2e-10	q26	CAMK2D	QT interval	36050321	0	1	1	0.770125	rs35408611
55	9	rs751651954	4	114425987	113504831	CA	C	0.743756	0.978133	-0.0588673	0.00792331	1.1e-13	q26	CAMK2D	QT interval	36050321	0	1	1	0.469588	rs751651954
55	3	rs55754224	4	114428714	113507558	C	T	0.74799	0.995246	-0.054812	0.00803661	9.1e-12	q26	CAMK2D	QT interval	36050321	0	1	1	0.837924	rs55754224
55	29	rs11946291	4	114439476	113518320	T	C	0.746181	0.997851	-0.0476413	0.00781168	1.1e-09	q26	CAMK2D	QT interval	36050321	0	1	1	0.781689	rs11946291
55	1	rs17531033	4	114439831	113518675	G	C	0.748616	0.997037	-0.0839894	0.00778427	1.3e-27	q26	CAMK2D	QT interval	36050321	0	1	2	0.476352	rs17531033,rs552739846
56	27	rs12650306	4	156393097	155471945	T	C	0.525193	0.998454	0.0398523	0.00661486	9.3e-10	q32.1	MAP9			1	1	1	0.758849	rs12650306
57	3	rs58353751	5	19262717	19262608	G	A	0.994098	0.932489	0.278724	0.0479935	6.3e-09	p14.3	CDH18			1	0	1	0.823556	rs58353751
58	8	rs115657133	5	38052654	38052552	C	T	0.994005	0.866002	0.249762	0.0451803	1.6e-08	p13.2	EGFLAM			1	0	1	0.67588	rs115657133
59	31	rs2915439	5	64314865	65019038	A	G	0.171221	0.998434	0.071158	0.00900234	2.7e-15	q12.3	CWC27	QRS duration	36050321	0	1	1	0.724667	rs2915439
60	8	rs76160968	5	102682145	103346444	A	G	0.950858	0.977786	-0.101436	0.0152406	3.7e-12	q21.1	C5orf30	Electrocardiogram morphology (amplitude at temporal datapoints)	32916098	0	1	1	0.660076	rs76160968
61	23	rs4836027	5	121866990	122531295	T	C	0.691292	0.986883	0.0538858	0.0075653	1.1e-12	q23.2	SNCAIP			1	1	2	0.917677	rs4836027,rs2061770
61	21	rs12653716	5	121874184	122538489	T	C	0.700293	0.990605	-0.0502942	0.00752373	4e-11	q23.2	SNCAIP			1	1	1	0.608646	rs12653716
62	26	rs337128	5	122441482	123105787	A	C	0.456004	0.981194	0.0434786	0.00692673	3.1e-10	q23.2	PRDM6	QRS duration	36050321	0	1	1	0.765643	rs337125
62	22	rs382718	5	122472077	123136382	G	C	0.253437	0.996492	0.0456808	0.00807273	1.5e-08	q23.2	PRDM6	QRS duration	36050321	0	0	1	0.846385	rs393761
62	9	5:122475969_GA_G	5	122475969	123140275	GA	G	0.835519	0.963801	-0.061929	0.00943789	5.3e-11	q23.2	PRDM6	QRS duration	36050321	0	1	1	0.842457	5:122475969_GA_G
63	26	rs1603643	5	143491867	144112302	G	T	0.2902	0.996355	0.0438342	0.00752383	9.9e-09	q31.3	YIPF5	QRS duration	36050321	0	0	1	0.850087	rs1603643
64	32	rs62379942	5	153871070	154491510	C	T	0.636588	0.999444	0.0604785	0.00710777	7.5e-17	q33.2	HAND1	QT interval	36050321	0	1	1	0.777006	rs10054375
64	14	rs10054375	5	153871832	154492272	T	C	0.636531	1	0.0640881	0.007165	3.7e-19	q33.2	HAND1	QT interval	36050321	0	1	1	0.766182	rs10054375
64	17	rs10054375	5	153871832	154492272	T	C	0.636531	1	0.0428683	0.00724999	3.4e-09	q33.2	HAND1	QT interval	36050321	0	0	1	0.761181	rs10054375
64	20	rs10076436	5	153871841	154492281	C	G	0.636556	0.999707	-0.0544633	0.00698804	6.5e-15	q33.2	HAND1	QT interval	36050321	0	1	2	0.815137	rs10076436,rs283437
64	21	rs10076436	5	153871841	154492281	C	G	0.636556	0.999707	-0.0435854	0.0071581	2.9e-10	q33.2	HAND1	QT interval	36050321	0	1	1	0.706936	rs10076436
64	9	rs10076436	5	153871841	154492281	C	G	0.636556	0.999707	0.0864982	0.00712241	6.1e-34	q33.2	HAND1	QT interval	36050321	0	1	2	0.67122	rs10076436,rs442533
64	12	rs13185595	5	153872170	154492610	G	A	0.636249	1	0.0631471	0.00728666	4.5e-18	q33.2	HAND1	QT interval	36050321	0	1	1	0.739105	rs13185595
65	24	rs35745535	5	157419693	157992685	A	AT	0.691606	0.936101	-0.0434137	0.00765873	1.4e-08	q33.3	CLINT1			1	0	1	0.770705	rs35745535
66	27	rs11749847	5	171950908	172523904	C	G	0.681735	1	0.0418264	0.00707849	1.4e-09	q35.1	SH3PXD2B	Electrocardiogram morphology (amplitude at temporal datapoints)	32916098	0	1	1	0.811582	rs11749847
67	7	rs251247	5	172487866	173060863	C	G	0.075075	0.985289	0.104238	0.0131465	2.2e-16	q35.1	CREBRF	PR interval	32439900	0	1	2	0.788662	rs251247,5:172523457_CCCCTCTCCT_C
67	20	5:172523457_CCCCTCTCCT_C	5	172523457	173096454	CCCCTCTCCT	C	0.463145	0.970246	0.0502236	0.00683707	2e-13	q35.1	CREBRF	PR interval	32439900	0	1	2	0.789203	5:172523457_CCCCTCTCCT_C,rs3132139
67	32	rs255320	5	172617455	173190452	T	C	0.307262	0.989632	-0.0441191	0.00742483	3.3e-09	q35.1	BNIP1	PR interval	32439900	0	0	2	0.477232	rs255320,rs186412141
67	8	rs255320	5	172617455	173190452	T	C	0.307262	0.989632	-0.0422867	0.0070859	1.8e-09	q35.1	BNIP1	PR interval	32439900	0	1	2	0.466593	rs2879599,rs138967294
67	10	rs4868243	5	172643118	173216115	G	A	0.834791	0.987443	0.0698548	0.00942102	1.2e-13	q35.1	NKX2-5	PR interval	32439900	0	1	2	0.815587	rs4868243,rs70984936
67	30	rs11134776	5	172643847	173216844	A	G	0.832856	1	0.0581416	0.00935061	1.2e-10	q35.1	NKX2-5	PR interval	32439900	0	1	1	0.737386	rs11134776
67	6	rs77999046	5	172665106	173238103	T	C	0.855206	0.963207	-0.0875217	0.00999124	4.6e-19	q35.1	NKX2-5	PR interval	32439900	0	1	2	0.618691	rs77999046,rs200357671
67	27	rs6891790	5	172670745	173243742	G	T	0.707898	0.980945	-0.0486024	0.00730237	1.5e-11	q35.1	NKX2-5	PR interval	32439900	0	1	2	0.517864	rs6891790,rs12152984
68	1	rs359477	5	173305432	173878429	T	C	0.552603	0.998465	-0.0366821	0.00679925	4.2e-08	q35.2	CPEB4	PR interval	32439900	0	0	1	0.654341	rs359477
69	27	rs6920534	6	7519183	7518950	T	C	0.901186	0.967751	-0.0611419	0.0111891	3.9e-08	p24.3	DSP	PR interval	32439900	0	0	1	0.712112	rs6920534
69	24	rs3823183	6	7543468	7543235	A	G	0.721426	1	0.0484709	0.00768566	2.9e-10	p24.3	DSP	PR interval	32439900	0	1	3	0.81738	rs75945653,rs72825054,rs55782316
70	25	rs2142741	6	11262323	11262090	A	G	0.803066	0.974629	0.0494688	0.00845136	3.7e-09	p24.2	NEDD9			1	0	1	0.831229	rs2142741
71	4	rs13217022	6	22612757	22612528	T	C	0.697905	0.987727	0.0444014	0.00739073	1.9e-09	p22.3	HDGFL1	PR interval	32439900	0	1	1	0.852107	rs13217022
72	8	rs7773004	6	26267755	26267527	A	G	0.495236	0.997958	0.0360781	0.00657192	1.4e-08	p22.2	HIST1H3G,HIST1H2BI			1	0	1	0.827856	rs7773004
73	19	rs12207916	6	36617652	36649875	TRUE	C	0.720852	0.985665	0.0433447	0.00771073	1.9e-08	p21.2	CDKN1A	PR interval	32439900	0	0	1	0.773377	rs12207916
73	13	rs6930083	6	36634156	36666379	A	G	0.338825	0.998009	-0.0417845	0.00733247	6.9e-09	p21.2	CDKN1A	PR interval	32439900	0	0	1	0.757251	rs3176326
73	17	rs4151702	6	36645988	36678211	G	C	0.798978	0.993641	-0.0646305	0.00871588	1.2e-13	p21.2	CDKN1A	PR interval	32439900	0	1	1	0.714451	rs4151702
73	14	rs146170154	6	36646768	36678991	C	CTA	0.798932	0.984287	-0.0506328	0.00865784	5e-09	p21.2	CDKN1A	PR interval	32439900	0	0	1	0.763168	rs146170154
73	21	rs146170154	6	36646768	36678991	C	CTA	0.798932	0.984287	0.0555229	0.00864674	6.3e-11	p21.2	CDKN1A	PR interval	32439900	0	1	1	0.674503	rs146170154
73	24	rs146170154	6	36646768	36678991	C	CTA	0.798932	0.984287	0.0552944	0.00866	1.7e-10	p21.2	CDKN1A	PR interval	32439900	0	1	1	0.808615	rs146170154
73	5	rs146170154	6	36646768	36678991	C	CTA	0.798932	0.984287	0.10115	0.0085832	6.6e-34	p21.2	CDKN1A	PR interval	32439900	0	1	2	0.44818	rs146170154,rs236346
73	7	rs146170154	6	36646768	36678991	C	CTA	0.798932	0.984287	0.0724154	0.00867987	8.4e-18	p21.2	CDKN1A	PR interval	32439900	0	1	1	0.744816	rs146170154
73	8	rs146170154	6	36646768	36678991	C	CTA	0.798932	0.984287	-0.0447605	0.00819154	5.8e-09	p21.2	CDKN1A	PR interval	32439900	0	0	1	0.749983	rs146170154
73	25	rs3176323	6	36646849	36679072	T	C	0.689222	0.989045	0.0494815	0.00724147	9.9e-12	p21.2	CDKN1A	PR interval	32439900	0	1	2	0.635885	rs146170154,rs6930941
73	32	rs3176326	6	36647289	36679512	G	A	0.799529	0.987428	-0.0671251	0.00858641	5.5e-15	p21.2	CDKN1A	PR interval	32439900	0	1	1	0.662316	rs3176326
74	14	rs567546964	6	110140494	109819291	G	A	0.994841	0.939493	0.285636	0.0493683	7.2e-09	q21	FIG4			1	0	4	0.491995	rs58466613,rs567546964,rs77339217,rs17070969
75	26	rs12192632	6	117525985	117204822	C	G	0.610554	0.993508	0.0724853	0.00704885	2.2e-25	q22.1	VGLL2	Electrocardiogram morphology (amplitude at temporal datapoints)	32916098	0	1	2	0.674482	rs12192632,rs663474
75	1	rs210966	6	117624598	117303435	C	G	0.291603	0.987606	-0.0514587	0.00745656	1.8e-12	q22.1	ROS1	Electrocardiogram morphology (amplitude at temporal datapoints)	32916098	0	1	2	0.517066	rs210966,rs140876199
75	29	rs210966	6	117624598	117303435	C	G	0.291603	0.987606	-0.0464742	0.00751365	6.2e-10	q22.1	ROS1	Electrocardiogram morphology (amplitude at temporal datapoints)	32916098	0	1	2	0.871467	rs210966,rs59365541
76	18	rs3951016	6	118559658	118238495	T	A	0.528492	0.990721	0.069202	0.00699216	1.7e-23	q22.1	SLC35F1	QT interval	24952745	0	1	2	0.648825	rs72967533,rs867171721
76	24	rs376875	6	118611592	118290429	C	T	0.417864	0.99017	-0.0435943	0.00702438	5.4e-10	q22.1	SLC35F1	QT interval	24952745	0	1	1	0.804043	rs376875
76	25	6:118618906_TATATATATATA_T	6	118618906	118297743	TATATATATATA	T	0.454782	0.982586	0.055323	0.00675638	1e-16	q22.1	SLC35F1	QT interval	24952745	0	1	1	0.688414	6:118618906_TATATATATATA_T
76	28	rs1334489	6	118639387	118318224	T	A	0.561016	0.988461	-0.0465268	0.0070306	3.6e-11	q22.1	SLC35F1	QT interval	24952745	0	1	1	0.820863	rs1334489
76	13	rs778745709	6	118642268	118321105	ACT	A	0.561901	0.984079	0.0468615	0.00705535	2.9e-11	q22.1	SLC35F1	QT interval	24952745	0	1	2	0.892501	rs28436726,rs9374728
76	30	rs72967533	6	118655020	118333857	T	C	0.522775	0.99168	0.0595881	0.0069908	1.9e-17	q22.1	SLC35F1	QT interval	24952745	0	1	2	0.945299	rs6569013,rs12215355
76	31	rs72967533	6	118655020	118333857	T	C	0.522775	0.99168	-0.047491	0.00680209	2.9e-12	q22.1	SLC35F1	QT interval	24952745	0	1	1	0.741302	rs72967533
76	27	rs11153730	6	118667522	118346359	T	C	0.514504	1	-0.0550755	0.00660069	6.6e-18	q22.1	SLC35F1	QT interval	24952745	0	1	2	0.635323	rs2798321,rs12215355
76	29	rs11153730	6	118667522	118346359	T	C	0.514504	1	-0.0506348	0.00680874	1e-13	q22.1	SLC35F1	QT interval	24952745	0	1	1	0.605987	rs11153730
76	5	rs11153730	6	118667522	118346359	T	C	0.514504	1	-0.0726425	0.00683724	1.5e-27	q22.1	SLC35F1	QT interval	24952745	0	1	2	0.656255	rs9320649,rs10457327
76	20	rs56403768	6	118703534	118382371	T	C	0.580715	0.992526	0.0382874	0.00684715	2.2e-08	q22.1	SLC35F1	QT interval	24952745	0	0	1	0.886374	rs11967858
76	21	rs56403768	6	118703534	118382371	T	C	0.580715	0.992526	0.0677884	0.0070148	1.4e-22	q22.1	SLC35F1	QT interval	24952745	0	1	1	0.716897	rs56403768
76	16	rs9401080	6	118951705	118630542	T	C	0.938825	0.995326	-0.0798192	0.0142072	1.9e-08	q22.31	CEP85L	QT interval	24952745	0	0	1	0.605149	rs9401080
77	27	rs3966775	6	126067655	125746509	C	A	0.477051	0.996582	0.037988	0.0066342	3.6e-09	q22.31	HEY2	QT interval	36050321	0	0	1	0.844965	rs3966775
78	16	rs1155939	6	126866133	126544987	C	A	0.503637	0.999274	0.0391558	0.00683644	1e-08	q22.32	CENPW	QRS duration	36050321	0	0	1	0.735066	rs1155939
79	31	rs611802	6	142866387	142545250	A	C	0.705666	0.948192	-0.0466468	0.00761236	8.9e-10	q24.1	GPR126			1	1	1	0.733816	rs611802
80	21	rs150216346	7	35455754	35416144	T	C	0.975308	0.948631	0.186146	0.0226831	3.8e-16	p14.2	TBX20	QT interval	36050321	0	1	4	0.750003	rs150216346,rs235407,rs2908049,rs118119603
80	8	rs11764098	7	35505710	35466100	C	G	0.975605	0.942658	-0.215933	0.0216736	3.6e-23	p14.2	HERPUD2	QT interval	36050321	0	1	3	0.662226	rs150260620,rs340405,rs58052972
81	21	rs6959696	7	46616776	46577178	G	A	0.610698	0.996697	0.041993	0.00710072	3.7e-09	p12.3	IGFBP3	QRS duration	36050321	0	0	2	0.58839	rs12673771,rs2286115
81	25	rs7784776	7	46620145	46580547	A	G	0.608894	1	0.0391402	0.0068609	2e-08	p12.3	IGFBP3	QRS duration	36050321	0	0	1	0.843168	rs7784776
81	8	rs6959031	7	46637403	46597805	T	A	0.469581	0.991711	0.0359655	0.00658482	3.8e-08	p12.3	IGFBP3	QRS duration	36050321	0	0	1	0.819173	rs57014425
82	26	rs7801015	7	100476497	100878876	T	C	0.524277	0.999806	-0.0384804	0.00686586	2.8e-08	q22.1	TRIP6,SRRT,UFSP1	QT interval	36050321	0	0	1	0.569369	rs7801015
83	26	rs567458763	7	107116749	107476304	G	GA	0.505581	0.990222	0.0422779	0.00687812	8.8e-10	q22.3	COG5,GPR22	QRS duration	36050321	0	1	1	0.788705	rs567458763
84	14	rs3807989	7	116186241	116546187	A	G	0.409702	1	0.040892	0.00702478	5.8e-09	q31.2	CAV1	QT interval	24952745	0	0	2	0.686004	rs3807989,rs10258363
84	21	rs3807989	7	116186241	116546187	A	G	0.409702	1	-0.0732566	0.00701473	2.3e-25	q31.2	CAV1	QT interval	24952745	0	1	1	0.799769	rs3807989
84	3	rs3807989	7	116186241	116546187	A	G	0.409702	1	0.0527175	0.00710555	1.2e-13	q31.2	CAV1	QT interval	24952745	0	1	1	0.687937	rs3807989
84	7	rs3807989	7	116186241	116546187	A	G	0.409702	1	-0.0526105	0.00703916	7.2e-14	q31.2	CAV1	QT interval	24952745	0	1	1	0.748882	rs3807989
84	8	rs3807989	7	116186241	116546187	A	G	0.409702	1	0.0678924	0.00664433	5.7e-25	q31.2	CAV1	QT interval	24952745	0	1	2	0.551196	rs3807989,rs1918926
84	1	rs3757732	7	116193705	116553651	C	A	0.749725	0.994962	-0.0459552	0.00781801	2.1e-09	q31.2	CAV1	QT interval	24952745	0	1	1	0.79117	rs3757733
85	20	rs1565630	7	128445266	128805212	T	C	0.820973	1	-0.0573274	0.00879704	7.2e-11	q32.1	CCDC136	Electrocardiogram morphology (amplitude at temporal datapoints)	32916098	0	1	1	0.804612	rs1565630
85	1	rs73238147	7	128469917	128829863	T	C	0.864493	0.994655	-0.060663	0.00983151	5.6e-10	q32.1	CCDC136,FLNC	Electrocardiogram morphology (amplitude at temporal datapoints)	32916098	0	1	1	0.844835	rs73238147
86	6	rs4725969	7	150558515	150861427	C	T	0.659612	0.981501	0.0462315	0.00732242	4.1e-10	q36.1	AOC1	QT interval	24952745	0	1	2	0.584007	rs4725969,rs13228494
86	30	rs3807375	7	150667210	150970122	C	T	0.634424	1	0.0435145	0.00723924	1.4e-09	q36.1	KCNH2	QT interval	24952745	0	1	1	0.562733	rs3807375
87	3	rs62485626	7	153780948	154083863	A	C	0.829173	0.966781	0.0520122	0.00943332	3.5e-08	q36.2	DPP6			1	0	2	0.724298	rs62485626,rs113687675
88	17	rs2921061	8	8317615	8460105	A	T	0.543574	0.991806	-0.0498191	0.00704122	1.5e-12	p23.1	CLDN23	QRS duration	36050321	0	1	1	0.730266	rs2921061
88	26	rs6990746	8	8547811	8690301	A	G	0.511525	0.990368	-0.0400867	0.00687254	1.4e-09	p23.1	CLDN23	QRS duration	36050321	0	1	1	0.66412	rs106380
88	7	8:8661026_CA_C	8	8661026	8803516	CA	C	0.513801	0.979009	0.047408	0.00698943	5.3e-12	p23.1	MFHAS1	QRS duration	36050321	0	1	1	0.67186	8:8661026_CA_C
88	5	rs330940	8	9018599	9161089	A	G	0.621603	0.976523	0.058031	0.00711525	5.6e-18	p23.1	PPP1R3B	QRS duration	36050321	0	1	2	0.628694	rs19334,rs62494425
89	5	rs118173945	8	10823029	10965519	T	A	0.99437	0.861329	0.273136	0.0492418	1.8e-08	p23.1	XKR6	QT interval	36050321	0	0	2	0.642398	8:10769816_GTATATATATA_G,rs118173945
90	26	rs62490931	8	11442990	11585481	C	T	0.894906	0.995422	0.0846281	0.0111375	2.5e-14	p23.1	BLK	QT interval	36050321	0	1	1	0.653671	rs62490931
90	7	rs62490932	8	11445841	11588332	A	G	0.893628	0.98423	0.0864653	0.0112595	5.4e-15	p23.1	BLK	QT interval	36050321	0	1	2	0.824447	rs62490932,rs7005680
90	17	rs13279379	8	11756384	11898875	G	A	0.609458	0.988918	0.0507453	0.00714981	1.3e-12	p23.1	CTSB	QT interval	36050321	0	1	1	0.710574	rs13279379
90	9	rs7829573	8	11795565	11938056	G	A	0.710507	0.992824	-0.04879	0.00755589	1.1e-10	p23.1	DEFB136	QT interval	36050321	0	1	1	0.833952	rs7829573
90	5	rs11992162	8	11836514	11979005	G	A	0.489285	0.987187	0.0534114	0.00685062	6.4e-15	p23.1	DEFB136,DEFB135	QT interval	36050321	0	1	1	0.74077	rs7823808
91	18	rs72671655	8	106347897	105335669	T	A	0.962722	1	-0.123365	0.0183004	9.9e-12	q23.1	ZFPM2	QT interval	36050321	0	1	2	0.770854	rs72671655,rs2941647
91	27	rs72671655	8	106347897	105335669	T	A	0.962722	1	-0.108795	0.0173882	3.9e-10	q23.1	ZFPM2	QT interval	36050321	0	1	2	0.653809	rs72671655,rs61203393
91	5	rs72671655	8	106347897	105335669	T	A	0.962722	1	-0.130841	0.0180056	9.3e-14	q23.1	ZFPM2	QT interval	36050321	0	1	2	0.525292	rs72671655,8:106675461_TG_T
91	6	rs72671655	8	106347897	105335669	T	A	0.962722	1	-0.120059	0.0181794	5.4e-11	q23.1	ZFPM2	QT interval	36050321	0	1	1	0.549223	rs72671655
91	7	rs72671655	8	106347897	105335669	T	A	0.962722	1	-0.159465	0.0181987	1.3e-18	q23.1	ZFPM2	QT interval	36050321	0	1	3	0.582874	rs72671655,8:106675461_TG_T,rs1460576
92	26	rs7012133	8	108645083	107632855	T	G	0.679276	0.714648	0.0480571	0.00863826	2.6e-08	q23.1	ANGPT1			1	0	1	0.550835	rs7012133
93	25	rs16898691	8	124663987	123651747	C	G	0.956462	1	-0.0958974	0.0168102	5e-09	q24.13	KLHL38	PR interval	32439900	0	0	1	0.806965	rs16898691
93	1	rs61264957	8	124679873	123667633	G	T	0.95458	0.999701	0.0873633	0.0162782	3.2e-08	q24.13	ANXA13	PR interval	32439900	0	0	1	0.778319	rs117604515
94	24	8:125858538_GA_G	8	125858538	124846296	GA	G	0.688762	0.981906	0.0430995	0.00751242	9.6e-09	q24.13	MTSS1	PR interval	32439900	0	0	1	0.737242	8:125858538_GA_G
95	27	rs7029396	9	133026250	130263971	C	G	0.823274	0.988845	0.0567749	0.00869441	2.5e-11	q34.11	HMCN2	Global electrical heterogeneity phenotypes	29622589	0	1	2	0.735348	rs7029396,rs143378550
96	24	rs149713514	10	19016990	18728061	A	T	0.984339	0.893612	-0.162747	0.0292754	2.7e-08	p12.31	ARL5B	QT interval	36050321	0	0	1	0.797629	rs149713514
97	1	rs35946575	10	33262994	32974066	C	CA	0.125827	0.918862	-0.0636562	0.0106057	5.7e-10	p11.22	ITGB1	PR interval	32439900	0	1	1	0.874919	rs35946575
97	9	rs140588571	10	33617233	33328305	C	CATTGTAAGCTAGGCACT	0.915212	0.876788	-0.0714932	0.0131057	4.9e-08	p11.22	NRP1			0	0	1	0.575522	rs140588571
97	26	rs11009357	10	33648920	33359992	C	A	0.903708	0.977859	-0.0926893	0.011703	7.7e-16	p11.22	NRP1			0	1	1	0.625709	rs11009357
97	27	rs10827249	10	33654291	33365363	G	A	0.904523	0.972106	0.0775328	0.0113566	1.2e-11	p11.22	NRP1			0	1	3	0.72634	rs10827249,rs78656993,rs1411924
98	25	rs1194743	10	54212597	52452837	T	C	0.236492	0.995238	-0.0648629	0.00783903	4.5e-18	q21.1	DKK1	QRS duration	36050321	0	1	1	0.613263	rs1194743
98	5	rs1194743	10	54212597	52452837	T	C	0.236492	0.995238	-0.0536043	0.00803818	1.4e-11	q21.1	DKK1	QRS duration	36050321	0	1	1	0.649786	rs1194743
99	13	rs6480151	10	67994452	66234694	A	T	0.762911	0.995359	-0.0442021	0.00815641	4e-08	q21.3	CTNNA3	Electrocardiogram morphology (amplitude at temporal datapoints)	32916098	0	0	1	0.769114	rs6480151
100	8	rs113112965	10	75417679	73657921	A	C	0.82107	0.933059	0.0540308	0.00885122	1.2e-10	q22.2	SYNPO2L	PR interval	32439900	0	1	1	0.852044	rs113112965
100	18	rs11000734	10	75419663	73659905	T	G	0.849098	0.976838	-0.056864	0.00985068	9.3e-09	q22.2	SYNPO2L	PR interval	32439900	0	0	1	0.698618	rs11000734
100	23	rs7900932	10	75420570	73660812	T	C	0.854671	0.996384	0.0779604	0.00980755	1.9e-15	q22.2	SYNPO2L	PR interval	32439900	0	1	1	0.670759	rs7900932
100	5	rs183153921	10	75430725	73670967	T	C	0.836863	0.974097	-0.0638104	0.00932084	8.5e-12	q22.2	SYNPO2L,AGAP5	PR interval	32439900	0	1	1	0.82385	rs183153921
101	17	10:75990442_CT_C	10	75990442	74230684	CT	C	0.43882	0.941143	-0.0416291	0.00725825	9.7e-09	q22.2	ADK	Electrocardiogram morphology (amplitude at temporal datapoints)	32916098	0	0	1	0.901319	10:75990442_CT_C
101	25	rs10824198	10	76283232	74523474	T	C	0.266845	0.996335	-0.0525883	0.00757707	3.1e-12	q22.2	ADK	Electrocardiogram morphology (amplitude at temporal datapoints)	32916098	0	1	1	0.739179	rs10824198
102	8	rs11598821	10	88690970	86931213	G	C	0.768537	0.959395	0.0423645	0.00785572	6.7e-09	q23.2	BMPR1A,MMRN2	PR interval	32439900	0	0	2	0.514841	rs2803572,rs139040265
103	5	rs7896199	10	92691072	90931315	A	C	0.418736	0.984526	0.0407744	0.00699456	1.6e-10	q23.31	ANKRD1	QT interval	36050321	0	1	1	0.82346	rs7909942
104	7	rs11188387	10	97359625	95599868	T	C	0.553556	0.996052	0.0397363	0.0069804	1.7e-08	q24.1	ALDH18A1	PR interval	32439900	0	0	1	0.838976	rs11188387
104	8	rs561865301	10	97655958	95896201	C	CT	0.664804	0.982207	-0.0486279	0.00697043	9.3e-13	q24.1	C10orf131	PR interval	32439900	0	1	2	0.525935	rs561865301,rs10786206
105	8	rs10786766	10	105522253	103762495	T	C	0.721956	0.996806	-0.0457582	0.00729308	1.7e-09	q24.33	SH3PXD2A	PR interval	32439900	0	1	2	0.626102	rs10786766,10:105108097_GT_G
106	17	rs770537744	10	112573688	110813930	CAG	C	0.88675	0.962278	-0.0709454	0.0112476	2.8e-10	q25.2	RBM20	QRS duration	36050321	0	1	2	0.563357	rs770537744,10:112428365_GA_G
106	27	rs10749053	10	112576695	110816937	T	C	0.138099	1	-0.0626862	0.00958002	5.5e-11	q25.2	RBM20	QRS duration	36050321	0	1	3	0.696015	rs10749053,rs34005679,rs4147101
106	5	rs17831429	10	112587774	110828016	A	G	0.972143	1	-0.107171	0.0207449	3.2e-08	q25.2	RBM20	QRS duration	36050321	0	0	1	0.721096	rs17831429
107	7	rs1562187	10	114475766	112716007	T	C	0.706646	0.997675	0.051424	0.00759491	1.3e-11	q25.2	VTI1A	QRS duration	36050321	0	1	2	0.459837	rs1562187,rs569678078
107	17	10:114487185_GA_G	10	114487185	112727426	GA	G	0.725986	0.973938	-0.043718	0.00793434	3.6e-08	q25.2	VTI1A	QRS duration	36050321	0	0	2	0.4509	10:114487185_GA_G,rs55790634
107	26	10:114487944_TC_T	10	114487944	112728185	TC	T	0.768974	0.996075	0.0539406	0.00807416	1.1e-11	q25.2	VTI1A	QRS duration	36050321	0	1	1	0.591352	10:114487944_TC_T
107	29	rs377704525	10	114515019	112755260	AAAAGAAAG	A	0.766488	0.956935	-0.071397	0.00817721	2.5e-18	q25.2	VTI1A	QRS duration	36050321	0	1	3	0.464895	rs377704525,rs143158900,rs377512743
107	32	rs377704525	10	114515019	112755260	AAAAGAAAG	A	0.766488	0.956935	-0.0595489	0.00821169	7.7e-13	q25.2	VTI1A	QRS duration	36050321	0	1	1	0.797861	rs377704525
108	1	rs11196390	10	115352167	113592408	C	T	0.883763	0.998547	-0.0571179	0.0105346	3.5e-08	q25.3	HABP2,NRAP	PR interval	32439900	0	0	2	0.762522	rs10509982,rs11196390
109	13	rs72840788	10	121415685	119656173	G	A	0.785103	0.979364	-0.0595442	0.00857874	5.4e-12	q26.11	BAG3	QRS duration	36050321	0	1	1	0.704971	rs72840788
109	1	rs2234962	10	121429633	119670121	T	C	0.78465	1	-0.0783077	0.00822207	9.7e-22	q26.11	BAG3	QRS duration	36050321	0	1	2	0.764452	rs2234962,rs79364467
109	20	rs2234962	10	121429633	119670121	T	C	0.78465	1	-0.0494754	0.0081842	1.5e-09	q26.11	BAG3	QRS duration	36050321	0	1	1	0.821456	rs2234962
110	13	rs2074238	11	2484803	2463573	T	C	0.0874311	1	-0.066483	0.0123213	4.4e-08	p15.5	KCNQ1	QT interval	24952745	0	0	1	0.787244	rs2074238
110	18	rs2074238	11	2484803	2463573	T	C	0.0874311	1	-0.0843334	0.0122905	2.4e-12	p15.5	KCNQ1	QT interval	24952745	0	1	1	0.608559	rs2074238
110	27	rs2074238	11	2484803	2463573	T	C	0.0874311	1	-0.104225	0.0116689	1.8e-19	p15.5	KCNQ1	QT interval	24952745	0	1	1	0.724661	rs2074238
110	30	rs2074238	11	2484803	2463573	T	C	0.0874311	1	0.136168	0.0123146	2.5e-29	p15.5	KCNQ1	QT interval	24952745	0	1	3	0.650375	rs2074238,rs7948693,rs800338
110	32	rs2074238	11	2484803	2463573	T	C	0.0874311	1	0.101284	0.0120872	9.7e-18	p15.5	KCNQ1	QT interval	24952745	0	1	2	0.4991	rs2074238,rs800337
110	5	rs2074238	11	2484803	2463573	T	C	0.0874311	1	-0.132971	0.0120905	9.3e-31	p15.5	KCNQ1	QT interval	24952745	0	1	3	0.461891	rs2074238,rs7948689,rs6578990
110	6	rs2074238	11	2484803	2463573	T	C	0.0874311	1	-0.0880137	0.0122027	5e-13	p15.5	KCNQ1	QT interval	24952745	0	1	1	0.75747	rs2074238
110	7	rs2074238	11	2484803	2463573	T	C	0.0874311	1	-0.0754757	0.0122242	4.9e-11	p15.5	KCNQ1	QT interval	24952745	0	1	1	0.754764	rs2074238
110	25	rs58558735	11	2491261	2470031	G	A	0.813885	0.994796	-0.0485531	0.00865227	1.2e-08	p15.5	KCNQ1	QT interval	24952745	0	0	3	0.477184	rs7948693,rs7110663,rs2074238
111	31	rs145672619	11	47288075	47266524	G	C	0.889718	0.999711	-0.0621621	0.0107878	8.3e-09	p11.2	NR1H3,MADD	Global electrical heterogeneity phenotypes	29622589	0	0	1	0.788332	rs145672619
111	6	rs11570078	11	47365014	47343463	C	T	0.869536	0.990494	-0.0574864	0.0102593	1.9e-08	p11.2	MYBPC3	Global electrical heterogeneity phenotypes	29622589	0	0	1	0.769748	rs11570078
111	9	11:47791675_AT_A	11	47791675	47770123	AT	A	0.49928	0.901699	-0.047345	0.00719258	4.6e-11	p11.2	FNBP4,NUP160	QT interval	36050321	0	1	1	0.868983	11:47791675_AT_A
112	7	rs71462347	11	65308164	65540693	A	C	0.930883	0.979856	0.0740711	0.0136948	3.6e-08	q13.1	SCYL1,LTBP3	QT interval	36050321	0	0	1	0.596479	rs71462347
113	8	rs7110005	11	75894553	76183509	A	C	0.62616	0.986123	-0.0334536	0.00675798	3.7e-08	q13.5	WNT11	PR interval	32439900	0	0	1	0.783761	rs7110005
114	1	rs10083152	12	4785290	4676124	G	A	0.327224	0.977108	-0.0456959	0.00730542	5.2e-10	p13.32	NDUFA9	QT interval	36050321	0	1	1	0.766434	rs10083152
114	27	12:4883699_GAAATAAGAGAA_G	12	4883699	4774533	GAAATAAGAGAA	G	0.84883	0.989837	-0.0782012	0.00924554	6.7e-18	p13.32	GALNT8	QT interval	36050321	0	1	1	0.683452	12:4883699_GAAATAAGAGAA_G
115	5	rs1396206	12	24576859	24423925	A	T	0.478943	0.976036	0.0440649	0.00689301	1.5e-10	p12.1	BCAT1	PR interval	32439900	0	1	2	0.681209	rs4259904,rs34219605
115	14	rs4963761	12	24622036	24469102	C	T	0.513826	0.998402	-0.0388206	0.00686338	1.5e-08	p12.1	BCAT1	PR interval	32439900	0	0	1	0.74716	rs4963761
115	30	rs10842364	12	24678572	24525638	G	A	0.506535	0.973111	0.0457299	0.00704109	5.1e-11	p12.1	BCAT1	PR interval	32439900	0	1	2	0.908145	rs7307613,rs4963776
115	7	rs11047527	12	24762501	24609567	A	C	0.84873	0.998079	-0.0719195	0.00966099	1.6e-14	p12.1	BCAT1	PR interval	32439900	0	1	2	0.780267	rs11047527,rs1396206
115	1	rs17287293	12	24770878	24617944	A	G	0.849247	1	0.0559268	0.0094456	6e-10	p12.1	BCAT1	PR interval	32439900	0	1	1	0.700297	rs17287293
115	3	rs11047539	12	24781446	24628512	A	G	0.849362	0.999496	0.0897287	0.00976308	3.9e-20	p12.1	BCAT1	PR interval	32439900	0	1	1	0.675185	rs11047539
115	8	rs7973464	12	24801856	24648922	C	T	0.128465	0.992796	-0.0731162	0.00978582	1.4e-14	p12.1	BCAT1	PR interval	32439900	0	1	1	0.802653	rs7973464
116	18	rs75704921	12	46300100	45906317	C	T	0.967255	1	0.102655	0.0194693	4.1e-08	q12	ARID2	QT interval	36050321	0	0	1	0.727862	rs75704921
116	6	rs75704921	12	46300100	45906317	C	T	0.967255	1	0.106152	0.0193332	2.3e-08	q12	ARID2	QT interval	36050321	0	0	2	0.649988	rs75704921,rs10880870
117	7	rs35843575	12	57052110	56658326	GT	G	0.636929	0.962519	-0.0531849	0.00730628	3.9e-13	q13.3	PTGES3	QRS duration	36050321	0	1	1	0.855612	rs35843575
117	24	12:57120069_AT_A	12	57120069	56726285	AT	A	0.283667	0.924899	-0.0447454	0.0079676	2e-08	q13.3	NACA,PRIM1	QRS duration	36050321	0	0	1	0.822701	12:57120069_AT_A
117	27	rs12227117	12	57166413	56772629	G	A	0.727664	0.98186	-0.0437956	0.00747507	1.7e-09	q13.3	HSD17B6	QRS duration	36050321	0	1	1	0.75018	rs12227117
117	32	rs149760678	12	57183742	56789958	T	C	0.612607	0.942936	0.0455619	0.00719651	1.4e-10	q13.3	HSD17B6	QRS duration	36050321	0	1	1	0.803875	rs149760678
118	27	rs10492229	12	110602173	110164368	C	T	0.769903	0.99801	-0.0495175	0.00782375	1.9e-10	q24.11	IFT81	QT interval	24952745	0	1	2	0.53263	rs10492229,rs116066196
119	3	rs2891503	12	114789810	114352005	A	G	0.229356	0.991616	0.0553404	0.00832721	3e-11	q24.21	TBX5	PR interval	32439900	0	1	2	0.604284	rs2891503,rs12810346
119	7	rs7977083	12	114790500	114352695	A	G	0.241349	0.992908	-0.0553491	0.00812073	1.8e-12	q24.21	TBX5	PR interval	32439900	0	1	1	0.691163	rs7977083
119	25	rs883079	12	114793240	114355435	C	T	0.271016	1	-0.0739694	0.00750858	5.3e-23	q24.21	TBX5	PR interval	32439900	0	1	3	0.600127	rs883079,rs56172437,rs16944301
119	1	12:114808546_CT_C	12	114808546	114370741	CT	C	0.260847	0.987363	0.110823	0.00772442	1.6e-48	q24.21	TBX5	PR interval	32439900	0	1	4	0.623647	rs7312625,rs77357563,rs11067264,rs35187840
119	21	12:114808546_CT_C	12	114808546	114370741	CT	C	0.260847	0.987363	-0.0782324	0.00787748	9.3e-24	q24.21	TBX5	PR interval	32439900	0	1	1	0.767866	rs883079
119	8	rs12811501	12	115130147	114692342	C	T	0.723528	0.995895	0.0596143	0.00731493	2.3e-16	q24.21	TBX3	PR interval	32439900	0	1	4	0.944245	12:115106297_TAAA_T,rs7313200,rs7312625,rs4625524
119	29	rs7965789	12	115146670	114708865	A	T	0.434659	0.99603	0.0432892	0.00687811	3.1e-10	q24.21	TBX3	PR interval	32439900	0	1	2	0.896887	rs7977083,rs7965789
119	19	rs7975047	12	115153155	114715350	TRUE	C	0.668487	0.993349	-0.0401097	0.00733475	4.5e-08	q24.21	TBX3	PR interval	32439900	0	0	1	0.736913	rs7975047
119	31	rs11067264	12	115164024	114726219	G	A	0.622375	0.967748	0.0689939	0.00709911	2.5e-22	q24.21	TBX3	PR interval	32439900	0	1	3	0.641444	rs11067264,rs7301677,rs2162529
119	23	rs11449103	12	115344570	114906765	C	CA	0.261566	0.964032	-0.0448804	0.00803809	2.4e-08	q24.21	TBX3	PR interval	32439900	0	0	1	0.8121	rs11449103
119	4	rs11449103	12	115344570	114906765	C	CA	0.261566	0.964032	0.0639973	0.00780509	2.4e-16	q24.21	TBX3	PR interval	32439900	0	1	1	0.750109	rs11449103
119	17	rs2384554	12	115362278	114924473	T	G	0.299863	0.994206	-0.0601898	0.00760478	2.5e-15	q24.21	TBX3	PR interval	32439900	0	1	2	0.847874	rs7301677,12:115164596_AT_A
119	18	rs3914956	12	115363751	114925946	T	A	0.266562	0.994952	-0.0568579	0.00784503	3.9e-13	q24.21	TBX3	PR interval	32439900	0	1	1	0.567966	rs3914956
119	5	rs3914956	12	115363751	114925946	T	A	0.266562	0.994952	-0.114493	0.00771812	1.6e-49	q24.21	TBX3	PR interval	32439900	0	1	3	0.592237	rs7301677,12:115162091_GTGTGCCCC_G,rs74690258
119	10	rs7300371	12	115371181	114933376	T	C	0.268105	0.993774	-0.0548368	0.00783877	2.6e-12	q24.21	TBX3	PR interval	32439900	0	1	1	0.817984	rs7300371
119	27	rs7300371	12	115371181	114933376	T	C	0.268105	0.993774	0.0418756	0.00744268	1e-08	q24.21	TBX3	PR interval	32439900	0	0	1	0.764981	rs11449103
119	32	rs57582846	12	115374959	114937154	A	G	0.606031	0.995751	-0.0564159	0.00700573	7.9e-16	q24.21	TBX3	PR interval	32439900	0	1	2	0.641525	rs7301677,rs10850408
119	28	rs7132327	12	115381071	114943266	T	C	0.72901	0.998189	0.047508	0.00781867	1.2e-09	q24.21	TBX3	PR interval	32439900	0	1	1	0.697521	rs7132327
119	20	rs7301677	12	115381147	114943342	C	T	0.729038	0.998376	-0.0451895	0.00754765	2.1e-09	q24.21	TBX3	PR interval	32439900	0	1	1	0.854946	rs7301677
119	24	rs7301677	12	115381147	114943342	C	T	0.729038	0.998376	0.113889	0.00774191	5.5e-49	q24.21	TBX3	PR interval	32439900	0	1	3	0.759814	rs7301677,rs11067264,12:115106297_TAAA_T
119	26	rs7301677	12	115381147	114943342	C	T	0.729038	0.998376	0.0971302	0.00768477	4.1e-36	q24.21	TBX3	PR interval	32439900	0	1	1	0.718686	rs7301677
119	13	rs10850409	12	115381740	114943935	G	A	0.731275	1	0.0732994	0.00783742	4.9e-21	q24.21	TBX3	PR interval	32439900	0	1	2	0.563412	rs10850409,rs12318789
120	11	rs3762102	12	124447408	123962861	A	TRUE	0.888661	0.892965	-0.0647374	0.011777	3.9e-08	q24.31	CCDC92,ZNF664			1	0	1	0.666915	rs3762102
120	1	rs3768	12	124499839	124015292	C	T	0.805562	1	-0.0488991	0.00864302	1.9e-08	q24.31	ZNF664,FAM101A			1	0	1	0.781617	rs3768
121	8	rs2025243	13	22071698	21497559	A	G	0.601276	0.995145	0.0457244	0.00667497	2.3e-13	q12.11	MICU2	PR interval	32439900	0	1	1	0.840655	rs2025243
122	8	rs1773128	13	47225440	46651305	T	A	0.31559	0.998694	0.042144	0.00698709	2.3e-10	q14.13	LRCH1	QT interval	36050321	0	1	1	0.868979	rs1773128
122	13	13:47241673_AG_A	13	47241673	46667538	AG	A	0.319216	0.993292	0.0439124	0.00746107	1.8e-09	q14.13	LRCH1	QT interval	36050321	0	1	1	0.704009	13:47241673_AG_A
123	27	rs806322	13	50841444	50267308	G	A	0.395436	0.997814	0.0517301	0.00675817	2.9e-14	q14.2	DLEU1	QRS duration	36050321	0	1	1	0.713559	rs806322
124	6	rs7330642	13	74504415	73930278	C	T	0.46273	0.974219	0.0426729	0.00702734	1.3e-09	q22.1	KLF12	QT interval	24952745	0	1	1	0.718818	rs7330642
124	17	rs7992314	13	74509346	73935209	G	A	0.633563	0.996385	0.0450982	0.00724604	4.9e-10	q22.1	KLF12	QT interval	24952745	0	1	1	0.750224	rs7992314
124	1	rs9573330	13	74518210	73944073	G	A	0.633787	0.998823	0.0389742	0.00701242	4.1e-08	q22.1	KLF12	QT interval	24952745	0	0	1	0.634368	rs9573330
125	18	rs41306688	13	114078558	113424243	A	C	0.965503	1	0.107654	0.0190509	1.7e-08	q34	ADPRHL1	QT interval	36050321	0	0	1	0.677206	rs41306688
126	23	rs445754	14	23863802	23394593	G	T	0.769723	0.989869	0.0513396	0.00827636	5.5e-10	q11.2	MYH6	PR interval	32439900	0	1	2	0.701583	rs445754,rs2754171
126	8	rs2754171	14	23904988	23435779	C	T	0.986929	1	0.18656	0.028559	5e-11	q11.2	MYH7	PR interval	32439900	0	1	3	0.735018	rs2754171,rs412768,rs553225704
126	18	rs117526881	14	23908895	23439686	G	C	0.986529	0.964827	-0.174206	0.0304099	1.4e-08	q11.2	MYH7	PR interval	32439900	0	0	1	0.596412	rs117526881
126	5	rs117526881	14	23908895	23439686	G	C	0.986529	0.964827	-0.234551	0.0299349	8.6e-15	q11.2	MYH7	PR interval	32439900	0	1	2	0.499375	rs117526881,rs365990
126	7	rs117526881	14	23908895	23439686	G	C	0.986529	0.964827	-0.209511	0.0302555	4.2e-12	q11.2	MYH7	PR interval	32439900	0	1	1	0.71498	rs117526881
127	18	rs969481	14	71740115	71273398	A	G	0.362307	0.98755	0.0405042	0.00728975	2.2e-08	q24.2	SIPA1L1	QT interval	36050321	0	0	1	0.822923	rs969481
127	22	rs574794978	14	71984998	71518281	C	CA	0.767794	0.968899	0.053514	0.00839316	1.8e-10	q24.2	SIPA1L1	QT interval	36050321	0	1	1	0.816799	rs7154841
127	25	14:71986389_TA_T	14	71986389	71519672	TA	T	0.75246	0.996331	-0.0653262	0.00771941	7.2e-18	q24.2	SIPA1L1	QT interval	36050321	0	1	1	0.952134	14:71986389_TA_T
127	28	14:72010967_GTATATACACATGATATGTGTATATACATATGTGTATATACATATA_G	14	72010967	71544250	GTATATACACATGATATGTGTATATACATATGTGTATATACATATA	G	0.770922	0.97813	0.0482327	0.00834452	7.5e-09	q24.2	SIPA1L1	QT interval	36050321	0	0	1	0.841165	14:72010967_GTATATACACATGATATGTGTATATACATATGTGTATATACATATA_G
128	13	rs2019185	15	65500435	65208097	G	A	0.39739	0.992976	0.0463476	0.00716102	6.2e-11	q22.31	CILP	PR interval	32439900	0	1	1	0.730619	rs2019185
129	5	rs4777245	15	70458576	70166237	T	C	0.772571	1	0.0455744	0.00816518	4e-08	q23	TLE3	PR interval	32439900	0	0	1	0.800054	rs4777245
130	13	rs12906165	15	79030830	78738488	C	T	0.259468	0.980369	0.0478327	0.00814909	5.9e-09	q25.1	CHRNB4	QT interval	36050321	0	0	1	0.853535	rs12906165
130	5	rs12324886	15	79054108	78761766	A	G	0.253953	0.984969	0.0432596	0.00792489	3.3e-09	q25.1	ADAMTS7	QT interval	36050321	0	0	1	0.820196	rs12324886
131	13	rs12903256	15	85308141	84764910	G	T	0.659556	0.998806	0.0493641	0.0073486	3.8e-11	q25.3	ZNF592	QT interval	36050321	0	1	2	0.543279	rs12903256,15:85543781_TG_T
131	8	rs11073729	15	85350081	84806850	T	C	0.534662	0.998661	0.0435347	0.00658797	1.4e-11	q25.3	ZNF592,ALPK3	QT interval	36050321	0	1	1	0.740699	rs6496452
132	9	rs781198796	15	96647873	96104644	C	CTTTCTTTTT	0.65771	0.856558	0.0447771	0.00784265	1.1e-08	q26.2	NR2F2	PR interval	32439900	0	0	1	0.692698	rs781198796
133	20	rs1567811	15	99281833	98738604	C	G	0.319491	0.997538	-0.0442928	0.00719664	7.5e-10	q26.3	IGF1R	QRS duration	36050321	0	1	1	0.840985	rs1567811
133	27	rs3743263	15	99282558	98739329	A	G	0.319448	0.997056	0.0469214	0.00707217	7.4e-12	q26.3	IGF1R	QRS duration	36050321	0	1	1	0.7902	rs776080545
134	6	rs9888914	16	970814	920814	T	C	0.60629	0.994448	-0.0428877	0.00708713	9.3e-10	p13.3	LMF1	QT interval	36050321	0	1	1	0.573553	rs9888914
134	1	rs710902	16	1376510	1326509	T	C	0.123107	0.996572	0.0607922	0.0102964	1e-08	p13.3	UBE2I,BAIAP3	PR interval	32439900	0	0	1	0.843263	rs1811834
135	30	rs4786485	16	4423368	4373367	T	C	0.217105	0.987959	0.0505406	0.00846796	2.5e-09	p13.3	CORO7-PAM16,CORO7,VASN	PR interval	32439900	0	0	2	0.565656	rs8052826,rs60379919
136	30	rs11643991	16	5180490	5130489	C	G	0.394158	0.943255	0.0403456	0.00729092	2e-08	p13.3	EEF2KMT	QRS duration	36050321	0	0	2	0.802511	rs11643991,rs60379919
137	5	rs7187498	16	11687879	11594023	A	T	0.538233	0.99666	0.0500999	0.0068406	7.1e-14	p13.13	LITAF	QT interval	24952745	0	1	1	0.547965	rs7187498
137	7	rs7187498	16	11687879	11594023	A	T	0.538233	0.99666	0.0522628	0.00691166	2.8e-14	p13.13	LITAF	QT interval	24952745	0	1	2	0.490418	rs7187498,rs139032749
137	27	rs2080512	16	11692198	11598342	G	T	0.539556	0.994202	0.0727804	0.0066023	5.8e-29	p13.13	LITAF	QT interval	24952745	0	1	2	0.51311	rs2080512,rs11645031
138	2	rs7186158	16	58457327	58423423	A	C	0.287225	0.984115	-0.0411101	0.00746319	3.6e-08	q21	GINS3	QT interval	24952745	0	0	3	0.82327	rs7186158,16:58635776_TA_T,rs117322058
138	24	rs7186158	16	58457327	58423423	A	C	0.287225	0.984115	0.0605738	0.007651	2.4e-15	q21	GINS3	QT interval	24952745	0	1	2	0.681732	rs7186158,rs16959615
138	26	rs7186158	16	58457327	58423423	A	C	0.287225	0.984115	0.0426447	0.00759352	2.2e-08	q21	GINS3	QT interval	24952745	0	0	1	0.753058	rs7186158
138	5	rs7186158	16	58457327	58423423	A	C	0.287225	0.984115	0.0586637	0.00758727	3e-17	q21	GINS3	QT interval	24952745	0	1	2	0.973035	rs4784934,rs151816
138	13	rs6499956	16	58458445	58424541	T	C	0.294247	0.992158	-0.0743439	0.00764579	5.2e-22	q21	GINS3	QT interval	24952745	0	1	2	0.712865	rs6499956,rs566177239
138	27	rs6499956	16	58458445	58424541	T	C	0.294247	0.992158	0.0771667	0.00724276	5.8e-28	q21	GINS3	QT interval	24952745	0	1	2	0.799388	rs6499956,rs2550426
138	23	rs4784935	16	58460342	58426438	A	G	0.276226	0.997941	0.0591657	0.00774335	2.2e-14	q21	GINS3	QT interval	24952745	0	1	1	0.835063	rs4784935
138	1	rs2042401	16	58464075	58430171	T	C	0.275455	0.99506	0.0590799	0.0075598	6.3e-15	q21	GINS3	QT interval	24952745	0	1	1	0.760271	rs1424077
138	18	rs2042400	16	58464340	58430436	T	C	0.387519	0.99066	0.0592313	0.00714309	8e-18	q21	GINS3	QT interval	24952745	0	1	2	0.787815	rs2042400,rs55864374
138	15	rs28627526	16	58467739	58433835	C	TRUE	0.299847	0.994438	-0.048191	0.00763462	2.8e-10	q21	GINS3	QT interval	24952745	0	1	2	0.841997	rs28627526,rs34487574
138	21	rs28627526	16	58467739	58433835	C	T	0.299847	0.994438	-0.0665369	0.00750935	3.7e-19	q21	GINS3	QT interval	24952745	0	1	1	0.715046	rs28627526
138	3	rs3890512	16	58470046	58436142	C	G	0.318312	0.991941	0.0555231	0.00749999	1.3e-13	q21	NDRG4	QT interval	24952745	0	1	1	0.783126	rs3890512
138	17	16:58562845_TA_T	16	58562845	58528941	TA	T	0.747439	0.972326	-0.0530165	0.0081259	6.8e-11	q21	SETD6,CNOT1	QT interval	24952745	0	1	1	0.898904	16:58562845_TA_T
138	16	rs751489327	16	58577315	58543411	GA	G	0.752429	0.998398	-0.0572438	0.00790647	4.5e-13	q21	CNOT1	QT interval	24952745	0	1	2	0.810734	rs751489327,rs12932284
138	7	rs35857214	16	58599843	58565939	C	CA	0.258237	0.940084	-0.049506	0.00812449	5e-10	q21	CNOT1	QT interval	24952745	0	1	2	0.603303	16:58638732_TAA_T,rs4784954
138	30	16:58638732_TAA_T	16	58638732	58604828	TAA	T	0.245853	0.988991	0.0521322	0.00811896	4.2e-11	q21	CNOT1	QT interval	24952745	0	1	1	0.728845	16:58638732_TAA_T
139	17	rs4525502	16	79451754	79417857	C	T	0.477313	0.994057	-0.0391149	0.00696983	2e-08	q23.2	MAF			1	0	1	0.58653	rs4525502
140	27	rs9889434	17	12538710	12635393	T	C	0.455439	0.996653	-0.0395105	0.00661834	9.6e-10	p12	MYOCD	PR interval	32439900	0	1	3	0.563034	rs9889434,rs4614769,rs113592637
140	8	17:12642266_TTA_T	17	12642266	12738949	TTA	T	0.395922	0.967375	0.0373176	0.00676761	1.3e-08	p12	MYOCD	PR interval	32439900	0	0	1	0.707043	17:12642266_TTA_T
141	25	rs3110491	17	27912010	29584992	C	T	0.542348	0.965911	-0.0385968	0.00681554	6.6e-09	q11.2	GIT1,ANKRD13B	PR interval	32439900	0	0	1	0.906808	rs573602416
141	24	rs35953210	17	27967374	29640356	G	GT	0.533538	0.992715	-0.041507	0.00694155	2.2e-09	q11.2	SSH2	PR interval	32439900	0	0	1	0.916415	rs35953210
142	30	rs978202	17	33301215	34974196	C	T	0.554666	0.986817	-0.0478373	0.00707167	6.4e-12	q12	CCT6B,LIG3	QT interval	24952745	0	1	1	0.713135	rs978202
142	6	rs1680530	17	33368056	35041037	A	C	0.434677	0.999141	0.0446783	0.0069871	8.8e-11	q12	RFFL	QT interval	24952745	0	1	1	0.678463	rs1680530
143	26	rs77275977	17	34076681	35749662	G	A	0.944581	0.959942	-0.0830648	0.0152247	1.9e-08	q12	RASL10B,GAS2L2,MMP28			1	0	1	0.849457	rs77275977
144	32	rs10445365	17	43932789	45855423	C	T	0.819573	0.946048	0.0534564	0.00912318	2.3e-09	q21.31	SPPL2C	QRS complex (12-leadsum)	27659466	0	0	1	0.995018	rs10445365
145	23	rs6504591	17	44944828	46867462	G	T	0.477889	0.968568	-0.0392885	0.0070623	2.6e-08	q21.32	WNT9B	QT interval	36050321	0	0	1	0.649581	rs6504591
145	20	rs75230966	17	44967530	46890164	G	A	0.871526	0.937579	0.0605954	0.0103493	4.8e-09	q21.32	WNT9B	QT interval	36050321	0	0	1	0.769661	rs75230966
145	25	rs75230966	17	44967530	46890164	G	A	0.871526	0.937579	0.0649752	0.0102713	1.5e-10	q21.32	WNT9B	QT interval	36050321	0	1	2	0.770962	rs75230966,rs146122400
145	26	rs17608766	17	45013271	46935905	T	C	0.857405	1	-0.0597276	0.00978483	9e-10	q21.32	GOSR2	QT interval	36050321	0	1	1	0.810603	rs17608766
145	16	rs76774446	17	45046368	46969002	C	A	0.867884	0.99705	0.0860788	0.0100929	1.5e-17	q21.32	GOSR2,RPRML	QT interval	36050321	0	1	1	0.771268	rs76774446
146	23	rs3794752	17	53382829	55305468	T	C	0.720719	0.978704	0.0441876	0.0077612	1.2e-08	q22	HLF	QRS duration	36050321	0	0	1	0.822634	rs17817923
146	13	17:53388435_ATAT_A	17	53388435	55311074	ATAT	A	0.672655	0.970401	-0.0410907	0.00749448	3.5e-08	q22	HLF	QRS duration	36050321	0	0	1	0.808123	rs796809808
147	25	rs12940610	17	64312463	66316345	A	G	0.419585	0.997971	-0.0500626	0.00674711	5.1e-14	q24.2	PRKCA	QT interval	24952745	0	1	1	0.760911	rs12940610
147	30	rs7406054	17	64313077	66316959	G	A	0.419739	0.996828	0.0516315	0.00705022	1.1e-13	q24.2	PRKCA	QT interval	24952745	0	1	1	0.872644	rs7406054
147	13	rs766843564	17	64315082	66318964	AT	A	0.611858	0.995756	0.0470202	0.0071476	8.4e-11	q24.2	PRKCA	QT interval	24952745	0	1	1	0.715383	rs766843564
148	6	rs236586	17	68203546	70207405	A	G	0.514382	1	-0.0612656	0.00687695	1e-18	q24.3	KCNJ2	QT interval	24952745	0	1	3	0.673104	rs236586,rs17778418,rs185904266
148	23	rs312755	17	68347267	70351126	T	A	0.732897	0.96194	0.0669717	0.00801137	6.3e-17	q24.3	KCNJ2	QT interval	24952745	0	1	4	0.693082	rs71357746,rs34194902,rs72868940,rs141283377
149	21	rs370291925	18	20114429	22534466	C	A	0.940969	0.962421	-0.0822696	0.0147841	1.2e-08	q11.2	CTAGE1	QT interval	36050321	0	0	1	0.809144	rs370291925
150	26	rs476348	18	32670021	35090057	T	C	0.302894	0.98494	0.0414092	0.00747675	4.5e-08	q12.1	MAPRE2	PR interval	32439900	0	0	1	0.797504	rs476348
150	27	rs476348	18	32670021	35090057	T	C	0.302894	0.98494	-0.0480391	0.00721219	6.3e-12	q12.1	MAPRE2	PR interval	32439900	0	1	2	0.540345	rs497999,rs72953250
151	20	rs2644261	18	34220491	36640528	T	C	0.680901	0.991035	-0.0427168	0.00723675	3.6e-09	q12.2	FHOD3	QRS duration	36050321	0	0	2	0.575152	rs2644261,rs185123895
151	25	rs777349704	18	34293994	36714031	GTC	G	0.656881	0.988371	-0.042856	0.00703764	1.2e-10	q12.2	FHOD3	QRS duration	36050321	0	1	1	0.541874	rs4477795
152	21	18:42430344_CT_C	18	42430344	44850379	CT	C	0.596517	0.996286	0.0460222	0.00700209	8.2e-11	q12.3	SETBP1	QRS duration	36050321	0	1	2	0.64793	18:42430344_CT_C,rs17699895
152	25	rs991014	18	42439886	44859921	C	T	0.596852	1	0.0551327	0.00677343	1.4e-16	q12.3	SETBP1	QRS duration	36050321	0	1	1	0.787018	rs991014
152	7	rs669738	18	42465957	44885992	A	C	0.555596	0.994183	0.0451842	0.00693569	3.2e-11	q12.3	SETBP1	QRS duration	36050321	0	1	1	0.810862	rs669738
153	24	rs143578230	19	1215184	1215185	A	ACCCTCAGCGTCC	0.682239	0.955593	-0.0442225	0.00753099	4.3e-09	p13.3	STK11	PR interval	32439900	0	0	1	0.734581	rs143578230
154	24	rs34703162	19	18357172	18246362	T	TA	0.722702	0.964227	0.0432678	0.00784416	3.5e-08	p13.11	PDE4C	PR interval	32439900	0	0	2	0.449125	rs34703162,rs446369
155	7	rs1064395	19	19361735	19250926	G	A	0.836861	1	0.0529515	0.00936745	2.5e-08	p13.11	NCAN,HAPLN4			1	0	1	0.89722	rs1064395
156	17	rs549912555	19	37424799	36933897	AG	A	0.578691	0.721948	0.0458641	0.00831851	3.5e-08	q13.12	ZNF568			1	0	1	0.600598	rs549912555
157	18	rs13041792	20	33545055	34957252	G	A	0.80882	0.996853	-0.0477263	0.00881197	3e-08	q11.22	GSS	QT interval	36050321	0	0	2	0.668434	rs13041792,20:33810291_GA_G
157	5	rs3746444	20	33578251	34990448	A	G	0.81542	0.999171	-0.0892843	0.00878771	1.2e-26	q11.22	MYH7B	QT interval	36050321	0	1	1	0.877381	rs752075
157	24	20:33659701_CCAA_C	20	33659701	35071898	CCAA	C	0.823371	0.970737	-0.0505523	0.00914901	3.3e-08	q11.22	TRPC4AP	QT interval	36050321	0	0	1	0.916201	20:33659701_CCAA_C
158	1	rs6019770	20	47981876	49365339	A	G	0.853399	1	-0.0646293	0.00956626	1.9e-11	q13.13	KCNB1	QT interval	36050321	0	1	1	0.730161	rs6019770
159	25	rs35290528	20	61147256	62550049	C	T	0.884333	0.925182	0.0562571	0.0108212	4.1e-08	q13.33	C20orf166	PR interval	32439900	0	0	1	0.843237	rs34940999
160	25	rs71333153	21	28847301	27474982	C	CTA	0.815269	0.987996	0.0497982	0.00864878	2.1e-09	q21.3	ADAMTS5	QRS duration	36050321	0	1	1	0.80966	rs71333153
161	26	rs57066619	21	30118948	28746626	T	C	0.856327	1	0.0542064	0.00974908	1.1e-08	q21.3	N6AMT1	QT interval	36050321	0	0	1	0.854355	rs59945036
161	19	rs12627426	21	30519457	29147136	TRUE	A	0.838083	0.989121	0.055598	0.00936685	2.9e-09	q21.3	MAP3K7CL	QT interval	36050321	0	0	1	0.523817	rs12627426
161	23	rs16983792	21	30528244	29155923	A	T	0.940525	0.993416	0.0850344	0.0147275	7.7e-09	q21.3	MAP3K7CL	QT interval	36050321	0	0	1	0.728699	rs16983792
161	1	rs2832249	21	30557651	29185330	A	G	0.83528	0.991443	0.100203	0.00914945	1.9e-30	q21.3	MAP3K7CL,BACH1	QT interval	36050321	0	1	2	0.811334	rs2832249,21:30438402_CAA_C
161	20	rs11088112	21	30566236	29193915	T	A	0.284737	0.994411	-0.0437377	0.00749979	5.5e-09	q21.3	BACH1	QT interval	36050321	0	0	1	0.85839	rs11088112
161	3	rs34484155	21	30598750	29226429	C	A	0.939936	1	0.0813596	0.014762	3.6e-08	q21.3	BACH1	QT interval	36050321	0	0	1	0.789626	rs34484155
162	30	rs1805128	21	35821680	34449382	C	T	0.98639	1	0.271298	0.0299965	8.4e-20	q22.12	KCNE1	QT interval	24952745	0	1	1	0.737366	rs1805128
163	1	rs133885	22	26159289	25763322	G	A	0.547017	1	0.060541	0.00679072	2.3e-19	q12.1	MYO18B	Electrocardiogram morphology (amplitude at temporal datapoints)	32916098	0	1	1	0.774649	rs133889
163	24	rs133890	22	26160161	25764194	C	G	0.547805	0.998556	0.0444593	0.00693605	1.5e-10	q12.1	MYO18B	Electrocardiogram morphology (amplitude at temporal datapoints)	32916098	0	1	1	0.577088	rs133890
163	6	rs133890	22	26160161	25764194	C	G	0.547805	0.998556	-0.0385961	0.00694195	3.9e-08	q12.1	MYO18B	Electrocardiogram morphology (amplitude at temporal datapoints)	32916098	0	0	1	0.790099	rs133890
164	28	22:42792412_TG_T	22	42792412	42396406	TG	T	0.987946	0.825439	-0.193252	0.0349622	3.2e-08	q13.2	NFAM1			1	0	2	0.610053	22:42792412_TG_T,rs76401019
