# Supplementary material for: Deep representation learning of electrocardiogram reveals biological insights in cardiac phenotypes and cardiovascular diseases
Source: iScience. 2025 Jul 28;28(8):113226. doi: 10.1016/j.isci.2025.113226 (PMC12356350; doi:10.1016/j.isci.2025.113226)
Supplement: Table S10. Independent loci identified in GWAS adjusted for heart rate [file mmc5.xlsx]

## Sheet: Table_S10
Locus id	Latent factor	SNP	CHR	hg19	hg38	ALLELE1	ALLELE0	A1FREQ	INFO	BETA	SE	pval	Gene
1	1	rs2503715	1	2144107	2212668	A	G	0.127202	0.913258	-0.064512	0.010528	1.3e-09	C1orf86
1	8	rs2503715	1	2144107	2212668	A	G	0.127202	0.913258	-0.0644349	0.0101744	4.8e-11	C1orf86
2	9	rs761059126	1	3242476	3325912	CCTTGGCCCTCCTCGGCCCT	C	0.896847	0.943443	-0.0784407	0.0115115	9.5e-12	PRDM16
2	5	rs12022267	1	3247971	3331407	C	T	0.896134	0.986723	-0.0614972	0.0107089	2.9e-09	PRDM16
3	1	rs11121483	1	6263792	6203732	A	G	0.594924	0.962075	0.0480461	0.00697893	3.6e-12	RPL22,RNF207
3	30	rs11121483	1	6263792	6203732	A	G	0.594924	0.962075	0.033725	0.00564718	2e-09	RPL22,RNF207
3	18	rs709208	1	6272137	6212077	A	G	0.677557	0.950519	-0.0573658	0.00740125	2.3e-15	RPL22,RNF207,ICMT
3	27	rs709208	1	6272137	6212077	A	G	0.677557	0.950519	-0.0546255	0.00723415	9e-14	RPL22,RNF207,ICMT
3	4	rs846111	1	6279370	6219310	G	C	0.72934	1	-0.058164	0.00741767	4.5e-15	RPL22,RNF207,ICMT
3	13	rs846111	1	6279370	6219310	G	C	0.72934	1	-0.0486169	0.00785919	2.8e-10	RPL22,RNF207,ICMT
3	20	rs846111	1	6279370	6219310	G	C	0.72934	1	0.0492545	0.00757555	7.9e-11	RPL22,RNF207,ICMT
3	6	rs846109	1	6289835	6229775	A	T	0.981319	0.986632	0.1611	0.0255733	8.4e-10	RNF207,ICMT
HRadj_1	30	rs732286	1	16344360	16017865	A	G	0.408684	0.999174	-0.0343556	0.00550955	3.5e-10	HSPB7
4	5	rs71569862	1	22280692	21954199	C	CTTTCTTTTT	0.362873	0.936445	0.0421359	0.0070125	7.7e-10	HSPG2
5	27	rs2298632	1	23710475	23383982	C	T	0.506659	0.961337	-0.0382739	0.00669427	4.3e-09	TCEA3
6	13	rs61775418	1	26393505	26067014	G	A	0.880309	0.973397	-0.0682013	0.0108831	7.1e-10	TRIM63
7	5	rs116015634	1	41250961	40785289	C	T	0.97828	1	0.188765	0.0223977	1.1e-17	KCNQ4
7	7	rs116015634	1	41250961	40785289	C	T	0.97828	1	0.222123	0.0231765	6.9e-22	KCNQ4
7	14	rs116015634	1	41250961	40785289	C	T	0.97828	1	-0.150176	0.0236243	2.1e-10	KCNQ4
7	18	rs116015634	1	41250961	40785289	C	T	0.97828	1	0.163595	0.0230916	3.6e-13	KCNQ4
7	32	rs116015634	1	41250961	40785289	C	T	0.97828	1	-0.211172	0.0234062	1.8e-19	KCNQ4
8	31	rs66538782	1	46596236	46130564	G	GA	0.709875	0.984505	0.0423921	0.00748507	1.5e-08	PIK3R3
9	8	rs78256308	1	50814474	50348802	T	G	0.981768	0.959373	0.142618	0.0246781	2.8e-09	DMRTA2
9	7	rs7533757	1	50892870	50427198	G	A	0.985089	0.987354	-0.154561	0.0280132	1.4e-08	DMRTA2
10	7	rs72692227	1	51476281	51010609	A	G	0.985124	0.974525	-0.150318	0.0282212	3.5e-08	CDKN2C
10	8	rs72692250	1	51528881	51063209	C	G	0.983143	1	0.151099	0.0252623	9.7e-10	C1orf185
11	31	rs643428	1	54728858	54263185	C	T	0.392523	0.988699	-0.039393	0.00690843	1.2e-08	SSBP3
11	27	rs487645	1	54737590	54271917	A	G	0.436716	0.984161	0.0612956	0.00668735	1.3e-19	SSBP3
11	18	rs603901	1	54741767	54276094	C	T	0.434572	0.982685	0.04057	0.00684912	8e-09	SSBP3
12	29	rs1997997	1	61886046	61420374	A	G	0.520607	0.988219	0.0681917	0.00677278	7.6e-24	NFIA
12	2	rs2474370	1	61886891	61421219	C	T	0.320578	0.986929	-0.0427651	0.00715922	2.3e-09	NFIA
12	26	rs12740555	1	61891369	61425697	C	G	0.525691	0.992732	-0.046861	0.0067687	3.9e-12	NFIA
12	9	rs2207793	1	61894653	61428981	C	T	0.526264	0.996103	0.0744936	0.00682198	9.3e-28	NFIA
12	22	rs6587924	1	61895257	61429585	C	A	0.494466	0.995577	0.0480904	0.00699133	6e-12	NFIA
12	27	rs4915741	1	61897148	61431476	T	A	0.495181	0.996933	0.0496443	0.00656207	1.1e-14	NFIA
12	21	rs2207790	1	61897967	61432295	G	A	0.527968	1	-0.0481929	0.00685147	8.2e-12	NFIA
13	17	rs113729918	1	66985194	66519511	C	CA	0.671146	0.966295	-0.043812	0.00750916	5.4e-09	SGIP1
13	1	rs1338197	1	66987276	66521593	G	A	0.786472	0.987237	0.0516574	0.0082384	6e-11	SGIP1
14	18	rs776293589	1	112462949	111920327	TCC	T	0.737106	0.967879	-0.0685663	0.00775848	1.4e-19	KCND3
14	25	rs776293589	1	112462949	111920327	TCC	T	0.737106	0.967879	0.0506612	0.00757951	4e-12	KCND3
14	17	rs75013985	1	112530430	111987808	A	G	0.985772	0.92583	0.427337	0.0303942	6.7e-45	KCND3
14	1	rs116532272	1	112560237	112017615	G	A	0.986042	0.910194	-0.242182	0.0297552	1.9e-16	KCND3
14	8	rs116532272	1	112560237	112017615	G	A	0.986042	0.910194	0.162839	0.0287558	3.2e-08	KCND3
15	26	rs139593596	1	116291160	115748539	C	CTCTTATT	0.681931	0.98995	0.0570532	0.00732315	2.8e-14	CASQ2
15	18	rs61798519	1	116294049	115751428	G	T	0.44134	0.996213	-0.0444361	0.00681657	2.8e-11	CASQ2
15	24	rs4073778	1	116297758	115755137	C	A	0.438478	0.994583	-0.0492315	0.00691904	1.1e-12	CASQ2
15	25	rs4073778	1	116297758	115755137	C	A	0.438478	0.994583	0.0545653	0.00666851	2.9e-16	CASQ2
16	1	1:156423113_CT_C	1	156423113	156453321	CT	C	0.299889	0.983316	0.0496303	0.00739477	3.9e-12	MEF2D
16	6	rs2274316	1	156446242	156476450	C	A	0.349669	0.996622	-0.0448032	0.00722782	8.7e-10	MEF2D
17	5	rs146475167	1	162021296	162051506	A	ATTG	0.751274	0.977809	-0.0703237	0.00766266	2.7e-20	NOS1AP
17	25	rs60129000	1	162023184	162053394	T	C	0.75143	0.996137	-0.0728149	0.00764629	9.8e-22	NOS1AP
17	15	rs12143842	1	162033890	162064100	C	T	0.74774	1	-0.0509744	0.00805736	2.5e-10	NOS1AP
17	30	rs12143842	1	162033890	162064100	C	T	0.74774	1	0.102014	0.00627101	1.1e-60	NOS1AP
17	32	rs12143842	1	162033890	162064100	C	T	0.74774	1	0.0592295	0.00786978	1.3e-13	NOS1AP
17	6	rs4657166	1	162161339	162191549	C	G	0.699261	0.98883	-0.0597262	0.00758312	1.4e-15	NOS1AP
17	18	rs4657166	1	162161339	162191549	C	G	0.699261	0.98883	-0.0535359	0.00741028	1.4e-13	NOS1AP
17	27	rs10753778	1	162203586	162233796	A	G	0.786604	0.996309	-0.0639187	0.00801067	5e-16	NOS1AP
17	7	rs10919039	1	162245622	162275832	T	C	0.859522	0.994884	-0.0699643	0.00973934	5.6e-13	NOS1AP
18	5	rs681316	1	168692515	168723277	G	C	0.720134	0.992537	-0.060799	0.00728292	8.2e-17	DPT
18	7	rs681316	1	168692515	168723277	G	C	0.720134	0.992537	-0.0549384	0.00753618	1.5e-13	DPT
18	18	rs681316	1	168692515	168723277	G	C	0.720134	0.992537	-0.0583092	0.00750858	4e-15	DPT
18	27	rs681316	1	168692515	168723277	G	C	0.720134	0.992537	-0.0707352	0.00733906	1.9e-21	DPT
19	30	rs10919062	1	169088947	169119709	T	C	0.876252	0.990049	-0.0544288	0.00826469	2.2e-11	ATP1B1
19	5	rs1591734	1	169271902	169302664	C	T	0.860321	0.999135	0.0776257	0.00941438	9.4e-17	NME7
20	18	rs2365652	1	201331664	201362536	C	A	0.388588	0.998782	0.0361736	0.00687724	4.8e-08	TNNT2
21	8	rs3856440	2	8721867	8581737	G	A	0.497027	0.989467	0.0536923	0.00653129	2.7e-17	ID2
21	3	2:8749400_CCTACT_C	2	8749400	8609270	CCTACT	C	0.613286	0.992947	-0.0390636	0.00684144	1.1e-08	ID2
22	18	rs12986645	2	12968213	12828087	G	A	0.549147	0.999352	-0.0393611	0.00677595	6e-09	TRIB2
23	25	rs3821160	2	36644228	36417085	C	G	0.697355	0.988688	0.0431477	0.0071741	2.3e-09	CRIM1
23	13	rs28705335	2	36655721	36428578	T	C	0.695481	0.9931	0.0487675	0.00756102	2.3e-10	CRIM1
23	16	rs2023549	2	36679795	36452652	G	A	0.696208	0.987813	-0.0457776	0.00743721	7.5e-10	CRIM1
23	24	rs2023549	2	36679795	36452652	G	A	0.696208	0.987813	-0.0476832	0.00743285	1.4e-10	CRIM1
23	8	rs11681167	2	37150531	36923388	T	C	0.570284	0.996121	0.0398799	0.00655147	3.7e-10	STRN
23	25	rs11681167	2	37150531	36923388	T	C	0.570284	0.996121	0.0365455	0.00663786	4.3e-08	STRN
23	8	rs1123648	2	37232330	37005187	C	T	0.806909	1	0.049266	0.00820822	2.3e-09	HEATR5B
24	9	rs13019175	2	40773409	40546269	T	C	0.963732	0.980971	0.106108	0.0184481	8.8e-09	SLC8A1
25	32	rs4952542	2	42148519	41921379	T	C	0.387174	1	0.0464801	0.00700299	3e-11	PKDCC
25	32	rs2276700	2	42160656	41933516	C	G	0.383588	0.980625	0.0486439	0.00707703	6.1e-12	PKDCC
26	8	rs2121266	2	46535924	46308785	C	A	0.403693	0.992334	0.0387032	0.0066311	6.3e-09	EPAS1
27	26	rs1802889	2	54756740	54529603	C	T	0.315872	0.994443	-0.0450163	0.00729713	2.8e-10	SPTBN1
27	5	rs2292357	2	54892805	54665668	G	A	0.280874	0.994177	-0.0513456	0.00729387	2.7e-12	SPTBN1
27	25	rs354198	2	54967970	54740833	G	A	0.644345	0.980502	-0.0415321	0.00694747	1.4e-09	EML6
28	2	rs201699038	2	56075676	55848541	AT	A	0.844549	0.970813	0.0618378	0.00930813	3.1e-11	EFEMP1
29	13	2:61808655_CA_C	2	61808655	61581520	CA	C	0.497934	0.9626	0.0467112	0.00705212	1.2e-11	XPO1
30	8	rs9798015	2	66768262	66541130	C	T	0.609465	0.997711	-0.0460341	0.00665544	2.9e-13	MEIS1
30	3	rs2192954	2	66777521	66550389	A	G	0.452728	0.988712	-0.0424145	0.00668303	2.2e-10	MEIS1
30	1	rs2300481	2	66782467	66555335	C	T	0.616781	0.994999	-0.0376947	0.00691388	1.2e-08	MEIS1
30	7	rs72824824	2	66784943	66557811	G	A	0.72835	0.986575	0.0415771	0.00762123	2.4e-08	MEIS1
30	21	rs2300484	2	66788314	66561182	C	T	0.72817	0.986673	0.0483099	0.00776339	1.6e-10	MEIS1
31	8	rs1482748	2	103582743	102966285	T	C	0.503925	0.990285	-0.0442047	0.00652926	2.3e-11	TMEM182
32	5	2:106105712_AAGGAAGG_A	2	106105712	105489255	AAGGAAGG	A	0.796093	0.994076	-0.0483916	0.00815083	7.4e-09	FHL2
32	8	rs1224540	2	106208235	105591778	C	T	0.123477	0.96545	0.0541673	0.0100144	1.1e-08	NCK2
34	30	2:179289816_TTTTG_T	2	179289816	178425089	TTTTG	T	0.942804	0.971178	0.0670884	0.0118334	1.8e-08	PRKRA
34	23	rs3731747	2	179421186	178556459	A	C	0.784973	0.971517	-0.0472512	0.00850452	2.8e-08	TTN
34	5	rs3769864	2	179443217	178578490	T	G	0.774011	0.999565	0.0630921	0.00783025	9.5e-16	TTN
34	3	rs12988307	2	179490478	178625751	T	C	0.801981	0.997401	-0.0497946	0.00834345	2.4e-09	TTN
34	8	rs2042995	2	179558366	178693639	T	C	0.769092	1	-0.0501331	0.00769581	1.7e-10	TTN
34	27	rs746578	2	179605180	178740453	C	A	0.953292	0.993523	-0.121803	0.0154856	2e-16	TTN
34	26	rs72647864	2	179647824	178783097	G	A	0.962074	0.993003	-0.137622	0.017779	3.2e-14	TTN
34	4	rs17362588	2	179721046	178856319	G	A	0.914296	1	0.0754422	0.0117348	1.3e-10	CCDC141
34	10	rs142556838	2	179747068	178882341	C	T	0.913735	0.995943	-0.0507083	0.00878437	7.8e-09	CCDC141
34	13	rs35596070	2	179759692	178894965	C	A	0.857659	0.996393	-0.0860814	0.00994535	9.6e-19	CCDC141
34	26	rs10497529	2	179839888	178975161	G	A	0.963371	1	-0.135309	0.0180066	2e-13	CCDC141
34	30	rs10497529	2	179839888	178975161	G	A	0.963371	1	0.131786	0.0144364	3.5e-20	CCDC141
HRadj_2	8	rs58577564	2	192723128	191858402	T	A	0.914348	0.995954	-0.0635282	0.0116547	4.1e-08	CAVIN2
35	5	rs296790	2	201232862	200368139	C	G	0.440137	0.995704	0.0384752	0.00658571	2.2e-09	SPATS2L
36	1	2:213211032_GC_G	2	213211032	212346308	GC	G	0.291728	0.991689	-0.0614668	0.00740133	3.8e-17	ERBB4
37	25	rs11685912	2	220407736	219543014	A	G	0.46358	1	0.0448307	0.00661814	1.9e-11	ASIC4,CHPF,TMEM198,OBSL1
37	32	rs11685912	2	220407736	219543014	A	G	0.46358	1	-0.0441721	0.00686742	5.5e-11	ASIC4,CHPF,TMEM198,OBSL1
37	25	rs745303	2	220408638	219543916	G	A	0.463358	0.999332	0.0454287	0.00661699	9.9e-12	ASIC4,CHPF,TMEM198,OBSL1
37	27	rs635311	2	220502367	219637645	A	C	0.233627	1	0.0433681	0.00777139	1.3e-08	SLC4A3
38	6	rs10178594	2	231319834	230455119	G	C	0.773236	0.993687	-0.0467531	0.00825947	1.8e-08	SP100
39	1	rs7650482	3	12841804	12800305	A	G	0.347658	0.998702	0.0409189	0.0070754	2.3e-09	CAND2
40	20	rs4684185	3	14272914	14231414	C	T	0.655173	0.984266	-0.0487603	0.00710757	6.9e-12	LSM3
40	18	rs62231949	3	14276494	14234994	G	A	0.786902	0.987395	-0.0512628	0.00825254	5e-10	LSM3
40	25	rs17305149	3	14277297	14235797	A	G	0.786749	0.988306	0.0551023	0.0080588	5.2e-11	LSM3
41	8	rs875895	3	24418590	24377099	T	C	0.437112	0.961423	-0.0404895	0.00666321	1.7e-09	THRB
42	9	rs3796387	3	38579207	38537716	G	A	0.831635	0.994459	-0.0592345	0.00915224	9.7e-11	EXOG
42	32	3:38603495_GGGGCACACAGAGT_G	3	38603495	38562004	GGGGCACACAGAGT	G	0.82461	0.945905	-0.0869652	0.00917844	7.5e-22	SCN5A
42	14	rs41312411	3	38621237	38579746	C	G	0.853948	0.980442	-0.0718439	0.00982682	2.7e-13	SCN5A
42	25	rs41312411	3	38621237	38579746	C	G	0.853948	0.980442	0.0851981	0.00938683	2e-20	SCN5A
42	30	rs3924120	3	38636155	38594664	G	A	0.330353	0.98221	0.0319826	0.00585664	4.7e-08	SCN5A
42	13	rs11710077	3	38657899	38616408	A	T	0.799485	1	-0.0473471	0.00867551	2.7e-08	SCN5A
42	31	rs55824920	3	38659952	38618461	C	T	0.668369	1	0.0610845	0.0071111	8.7e-18	SCN5A
42	24	rs6599230	3	38674712	38633221	T	C	0.200907	1	0.055466	0.00849678	6.7e-11	SCN5A
42	18	rs6773331	3	38684397	38642906	A	T	0.0188035	0.949494	0.310441	0.0253256	2.3e-36	SCN5A
42	16	rs7373492	3	38687369	38645878	T	C	0.0187473	0.94758	0.241972	0.0257374	5.4e-21	SCN5A
42	27	rs7373492	3	38687369	38645878	T	C	0.0187473	0.94758	0.245974	0.0248188	7.7e-24	SCN5A
42	6	rs76521806	3	38699265	38657774	A	AT	0.0192658	0.927373	0.230298	0.0259335	8.9e-19	SCN5A
42	5	rs7373065	3	38710315	38668824	T	C	0.0188042	0.929885	0.288509	0.0248504	5.5e-33	SCN5A
42	1	rs6801957	3	38767315	38725824	T	C	0.40419	1	0.0958129	0.00684424	5.8e-45	SCN10A
42	2	rs6801957	3	38767315	38725824	T	C	0.40419	1	0.0525411	0.00676	7.7e-15	SCN10A
42	7	rs6801957	3	38767315	38725824	T	C	0.40419	1	-0.119245	0.00687778	5.9e-68	SCN10A
42	8	rs6801957	3	38767315	38725824	T	C	0.40419	1	0.135233	0.0066059	5.3e-94	SCN10A
42	21	rs6801957	3	38767315	38725824	T	C	0.40419	1	-0.074419	0.00701279	9.1e-27	SCN10A
42	3	rs7433306	3	38770639	38729148	C	G	0.403125	0.999402	0.0680996	0.00679638	1.2e-23	SCN10A
42	29	rs6790396	3	38771925	38730434	C	G	0.410508	0.999285	0.0402524	0.00688016	4.9e-09	SCN10A
43	26	3:53279322_CAAA_C	3	53279322	53245306	CAAA	C	0.866357	0.93814	-0.0586476	0.0102425	1e-08	TKT
43	1	rs4687718	3	53282303	53248287	A	G	0.128801	1	-0.0720456	0.0100505	3.8e-12	TKT
43	7	rs4687718	3	53282303	53248287	A	G	0.128801	1	0.0632419	0.0100998	3.9e-10	TKT
43	25	rs141078441	3	53286932	53252916	C	T	0.816446	0.992851	-0.0536609	0.00848626	2.9e-10	TKT
44	25	rs17775391	3	66444697	66394273	A	C	0.713598	0.992446	-0.0423115	0.00727842	3.1e-09	SLC25A26,LRIG1
45	8	rs333302	3	124376012	124657165	T	C	0.430713	0.995639	-0.0352819	0.0065631	1.3e-08	KALRN
46	5	rs2200541	3	149952041	150234254	T	C	0.860324	0.98946	-0.0725089	0.00957457	3e-14	TSC22D2
47	8	rs11928162	3	156827227	157109438	C	T	0.528127	0.971596	0.0448692	0.00657638	7.2e-12	CCNL1
48	2	rs56279242	3	158232862	158515073	C	T	0.560429	0.975793	0.0369745	0.0067384	4.1e-08	RSRC1
48	29	rs56279242	3	158232862	158515073	C	T	0.560429	0.975793	-0.0379944	0.0068748	3.3e-08	RSRC1
48	13	rs55972555	3	158233141	158515352	C	T	0.548115	0.966303	0.0381718	0.00707861	3.6e-08	RSRC1
48	4	rs3830357	3	158428809	158711020	A	AAGGC	0.71702	0.987822	-0.0404454	0.00730827	3.1e-08	RARRES1
49	16	rs9850919	3	169177924	169460136	C	T	0.399057	1	-0.0403357	0.0070056	8.5e-09	MECOM
HRadj_3	30	rs17460016	3	171774601	172056811	G	C	0.598306	0.993823	0.0331954	0.00557153	4.6e-09	FNDC3B
HRadj_3	8	rs4894803	3	171800256	172082466	A	G	0.595607	0.985672	-0.0366436	0.00665625	2.3e-08	FNDC3B
50	25	rs10937226	3	185302885	185585097	G	A	0.649268	0.996888	-0.0397427	0.00688324	8.8e-09	SENP2
50	1	rs540615486	3	185339119	185621331	T	TA	0.664228	0.980633	0.0593576	0.00714878	5.1e-18	SENP2
51	27	rs789837	3	194309528	194588799	G	A	0.558984	0.961988	0.0360641	0.00675106	3e-08	TMEM44
52	5	rs4974577	4	1266046	1272258	G	A	0.543951	0.992246	-0.0338739	0.00664059	3.2e-08	CTBP1
53	4	4:7849891_TGGGA_T	4	7849891	7848164	TGGGA	T	0.275662	0.975668	0.0423596	0.00747618	1.5e-08	AFAP1
53	24	rs28568794	4	7852093	7850366	G	C	0.564354	0.997247	-0.038806	0.00690361	1.9e-08	AFAP1
HRadj_4	30	rs5859257	4	72115860	71250143	T	TA	0.149918	0.982996	-0.0522248	0.00777419	3.7e-12	SLC4A4
54	18	rs13150566	4	86668673	85747520	G	A	0.299776	0.998211	0.0491821	0.00742357	2e-11	ARHGAP24
54	8	rs17010755	4	86672094	85750941	G	C	0.299028	0.998599	-0.0824398	0.00715378	1.4e-32	ARHGAP24
54	21	rs13137008	4	86674199	85753046	G	T	0.299218	0.998315	0.0450007	0.00758256	3.2e-09	ARHGAP24
54	7	rs199745043	4	86681216	85760063	AG	A	0.304055	0.987604	0.0559262	0.00745903	1.9e-14	ARHGAP24
55	23	rs35408611	4	114423677	113502521	C	CA	0.741562	0.977571	-0.051505	0.00798543	1.1e-10	CAMK2D
55	9	rs751651954	4	114425987	113504831	CA	C	0.743756	0.978133	-0.0589371	0.00791922	9.9e-14	CAMK2D
55	3	rs55754224	4	114428714	113507558	C	T	0.74799	0.995246	-0.054892	0.00767317	8.4e-13	CAMK2D
55	29	rs11946291	4	114439476	113518320	T	C	0.746181	0.997851	-0.0478287	0.00776954	7.5e-10	CAMK2D
55	1	rs17531033	4	114439831	113518675	G	C	0.748616	0.997037	-0.0842219	0.00775149	3.9e-28	CAMK2D
HRadj_5	30	rs1425433	4	141896550	140975396	G	A	0.689991	0.982155	0.0346453	0.00591579	2e-08	RNF150
56	27	rs12650306	4	156393097	155471945	T	C	0.525193	0.998454	0.0396651	0.00660509	1.1e-09	MAP9
HRadj_6	30	rs62331176	5	1065297	1065182	C	T	0.513259	0.977501	-0.0333986	0.00551311	8.6e-10	SLC12A7
57	3	rs58353751	5	19262717	19262608	G	A	0.994098	0.932489	0.253243	0.0458268	3.3e-08	CDH18
58	8	rs115657133	5	38052654	38052552	C	T	0.994005	0.866002	0.245811	0.0450165	2.3e-08	EGFLAM
59	31	rs2915439	5	64314865	65019038	A	G	0.171221	0.998434	0.0714766	0.00891845	1.1e-15	CWC27
60	8	rs76160968	5	102682145	103346444	A	G	0.950858	0.977786	-0.101592	0.0151851	2.9e-12	C5orf30
61	23	rs4836027	5	121866990	122531295	T	C	0.691292	0.986883	0.0549317	0.00755197	3.5e-13	SNCAIP
61	21	rs12653716	5	121874184	122538489	T	C	0.700293	0.990605	-0.0501956	0.00752438	4.2e-11	SNCAIP
62	26	rs337128	5	122441482	123105787	A	C	0.456004	0.981194	0.0424794	0.00687297	5.6e-10	PRDM6
62	22	rs382718	5	122472077	123136382	G	C	0.253437	0.996492	0.0456696	0.00807288	1.5e-08	PRDM6
62	9	5:122475969_GA_G	5	122475969	123140275	GA	G	0.835519	0.963801	-0.0616384	0.00943306	6.4e-11	PRDM6
HRadj_7	30	rs545142204	5	137553119	138217430	A	AT	0.611821	0.94824	-0.0313076	0.00573069	2.8e-08	CDC23
63	26	rs1603643	5	143491867	144112302	G	T	0.2902	0.996355	0.044597	0.00746538	3.1e-09	YIPF5
64	14	rs10054375	5	153871832	154492272	T	C	0.636531	1	0.063662	0.00715882	6e-19	HAND1
64	17	rs10054375	5	153871832	154492272	T	C	0.636531	1	0.0425437	0.00724674	4.3e-09	HAND1
64	32	rs10054375	5	153871832	154492272	T	C	0.636531	1	0.0609257	0.00709983	4.2e-17	HAND1
64	9	rs10076436	5	153871841	154492281	C	G	0.636556	0.999707	0.0868201	0.00711885	3.3e-34	HAND1
64	20	rs10076436	5	153871841	154492281	C	G	0.636556	0.999707	-0.0541288	0.00698409	9.2e-15	HAND1
64	21	rs10076436	5	153871841	154492281	C	G	0.636556	0.999707	-0.0435283	0.00715829	3e-10	HAND1
64	12	rs13185595	5	153872170	154492610	G	A	0.636249	1	0.0627323	0.00728029	6.9e-18	HAND1
65	24	rs35745535	5	157419693	157992685	A	AT	0.691606	0.936101	-0.0424338	0.00758274	2.2e-08	CLINT1
66	27	rs11749847	5	171950908	172523904	C	G	0.681735	1	0.0416935	0.00706788	1.6e-09	SH3PXD2B
67	7	rs251247	5	172487866	173060863	C	G	0.075075	0.985289	0.0937129	0.0128675	7.1e-14	CREBRF
67	20	5:172523457_CCCCTCTCCT_C	5	172523457	173096454	CCCCTCTCCT	C	0.463145	0.970246	0.0513058	0.00683482	6.1e-14	CREBRF
67	8	rs255320	5	172617455	173190452	T	C	0.307262	0.989632	-0.0450218	0.00706175	1.1e-10	BNIP1
67	32	rs255320	5	172617455	173190452	T	C	0.307262	0.989632	-0.042829	0.00742062	9e-09	BNIP1
67	25	rs255324	5	172619345	173192342	G	A	0.557855	0.996677	-0.0403318	0.0066454	2e-09	BNIP1
67	24	rs12652726	5	172644017	173217014	C	T	0.856876	0.963301	0.0574873	0.00994539	7.5e-09	NKX2-5
67	6	rs77999046	5	172665106	173238103	T	C	0.855206	0.963207	-0.0900456	0.00998451	3.5e-20	NKX2-5
67	18	rs6891790	5	172670745	173243742	G	T	0.707898	0.980945	-0.0464062	0.00745926	3e-10	NKX2-5
67	27	rs6891790	5	172670745	173243742	G	T	0.707898	0.980945	-0.0463732	0.00729415	1.1e-10	NKX2-5
68	1	rs359477	5	173305432	173878429	T	C	0.552603	0.998465	-0.0375806	0.0067709	1.8e-08	CPEB4
69	24	rs370757767	6	7481243	7481010	AC	A	0.382282	0.966434	0.0420297	0.00715231	4.2e-09	DSP
69	27	rs6920534	6	7519183	7518950	T	C	0.901186	0.967751	-0.0629919	0.0111741	1.4e-08	DSP
70	25	rs2142741	6	11262323	11262090	A	G	0.803066	0.974629	0.0495865	0.00833776	2.3e-09	NEDD9
71	4	rs13217022	6	22612757	22612528	T	C	0.697905	0.987727	0.0427143	0.00721237	3.2e-09	HDGFL1
72	8	rs7773004	6	26267755	26267527	A	G	0.495236	0.997958	0.0364901	0.00654782	8.6e-09	HIST1H3G,HIST1H2BI
73	19	rs12207916	6	36617652	36649875	T	C	0.720852	0.985665	0.0432535	0.00769407	1.9e-08	CDKN1A
73	10	rs4713999	6	36633069	36665292	A	G	0.338761	0.998268	-0.0284198	0.00518629	4.3e-08	CDKN1A
73	13	rs6930083	6	36634156	36666379	A	G	0.338825	0.998009	-0.0417816	0.00733228	6.9e-09	CDKN1A
73	17	rs4151702	6	36645988	36678211	G	C	0.798978	0.993641	-0.0648185	0.00871179	1e-13	CDKN1A
73	5	rs146170154	6	36646768	36678991	C	CTA	0.798932	0.984287	0.0994887	0.00821531	2.1e-35	CDKN1A
73	7	rs146170154	6	36646768	36678991	C	CTA	0.798932	0.984287	0.071266	0.00849385	1.2e-17	CDKN1A
73	8	rs146170154	6	36646768	36678991	C	CTA	0.798932	0.984287	-0.045259	0.00816147	3.3e-09	CDKN1A
73	14	rs146170154	6	36646768	36678991	C	CTA	0.798932	0.984287	-0.0508548	0.00865028	4.1e-09	CDKN1A
73	21	rs146170154	6	36646768	36678991	C	CTA	0.798932	0.984287	0.0555533	0.00864682	6.2e-11	CDKN1A
73	24	rs146170154	6	36646768	36678991	C	CTA	0.798932	0.984287	0.0545185	0.00857407	2e-10	CDKN1A
73	25	rs3176323	6	36646849	36679072	T	C	0.689222	0.989045	0.0487279	0.00714416	4.9e-12	CDKN1A
73	32	rs3176326	6	36647289	36679512	G	A	0.799529	0.987428	-0.0669294	0.00857952	6e-15	CDKN1A
74	14	rs567546964	6	110140494	109819291	G	A	0.994841	0.939493	0.283636	0.0493256	8.9e-09	FIG4
75	26	rs12192632	6	117525985	117204822	C	G	0.610554	0.993508	0.0709916	0.0069946	8.5e-25	VGLL2
75	30	rs210967	6	117624549	117303386	C	G	0.455456	0.994821	-0.0299973	0.00547152	4.2e-08	ROS1
75	1	rs210966	6	117624598	117303435	C	G	0.291603	0.987606	-0.0511941	0.00742509	1.9e-12	ROS1
75	29	rs210966	6	117624598	117303435	C	G	0.291603	0.987606	-0.0461776	0.00747299	6.4e-10	ROS1
76	30	rs3951016	6	118559658	118238495	T	A	0.528492	0.990721	-0.0300792	0.00547864	3.3e-08	SLC35F1
76	24	rs376875	6	118611592	118290429	C	T	0.417864	0.99017	-0.0389673	0.0069564	2.1e-08	SLC35F1
76	28	rs1334489	6	118639387	118318224	T	A	0.561016	0.988461	-0.0531281	0.00695775	2.2e-14	SLC35F1
76	13	rs778745709	6	118642268	118321105	ACT	A	0.561901	0.984079	0.046515	0.00705859	4e-11	SLC35F1
76	31	rs6911339	6	118653621	118332458	G	A	0.561873	0.989661	-0.041705	0.00678543	7.9e-10	SLC35F1
76	18	rs72967533	6	118655020	118333857	T	C	0.522775	0.99168	-0.0811992	0.00677001	8.6e-34	SLC35F1
76	5	rs11153730	6	118667522	118346359	T	C	0.514504	1	-0.0584485	0.0065481	1.1e-19	SLC35F1
76	25	rs11153730	6	118667522	118346359	T	C	0.514504	1	0.0621208	0.00658572	1.3e-21	SLC35F1
76	27	rs11153730	6	118667522	118346359	T	C	0.514504	1	-0.052485	0.00659506	1.9e-16	SLC35F1
76	29	rs11153730	6	118667522	118346359	T	C	0.514504	1	-0.0556818	0.00677595	2.1e-16	SLC35F1
76	31	rs11153730	6	118667522	118346359	T	C	0.514504	1	-0.0396145	0.00671764	3.7e-09	SLC35F1
76	21	rs56403768	6	118703534	118382371	T	C	0.580715	0.992526	0.0675779	0.00701882	1.8e-22	SLC35F1
76	16	rs9401080	6	118951705	118630542	T	C	0.938825	0.995326	-0.0799177	0.0142098	1.9e-08	CEP85L,PLN
77	27	rs3966775	6	126067655	125746509	C	A	0.477051	0.996582	0.0381712	0.00662457	2.8e-09	HEY2
78	16	rs6925689	6	126865884	126544738	T	C	0.491062	0.99716	0.0392153	0.00685244	1e-08	CENPW
79	31	rs611802	6	142866387	142545250	A	C	0.705666	0.948192	-0.0455842	0.00754195	1.5e-09	GPR126
HRadj_8	25	rs149792569	6	159889918	159468886	A	AAATG	0.755838	0.992732	-0.0426572	0.00767471	3.6e-08	FNDC1
HRadj_9	31	rs3996402	7	2871038	2831404	C	CT	0.596097	0.976777	-0.0401823	0.00693522	6.9e-09	GNA12
80	21	rs150216346	7	35455754	35416144	T	C	0.975308	0.948631	0.185843	0.0226851	4.1e-16	TBX20
80	8	rs11764098	7	35505710	35466100	C	G	0.975605	0.942658	-0.211298	0.0215969	1.8e-22	HERPUD2
81	21	rs6959696	7	46616776	46577178	G	A	0.610698	0.996697	0.0419523	0.00710081	3.8e-09	IGFBP3
81	25	rs12669747	7	46633901	46594303	G	T	0.41071	0.989724	-0.0396627	0.00674494	4.3e-09	IGFBP3
83	26	rs567458763	7	107116749	107476304	G	GA	0.505581	0.990222	0.0421566	0.00682479	8.3e-10	COG5,GPR22
84	3	rs3807989	7	116186241	116546187	A	G	0.409702	1	0.0551902	0.00678419	4.1e-16	CAV1
84	7	rs3807989	7	116186241	116546187	A	G	0.409702	1	-0.0543429	0.00688727	1.9e-15	CAV1
84	8	rs3807989	7	116186241	116546187	A	G	0.409702	1	0.0672409	0.00662038	1.2e-24	CAV1
84	14	rs3807989	7	116186241	116546187	A	G	0.409702	1	0.0405438	0.00701872	7.6e-09	CAV1
84	21	rs3807989	7	116186241	116546187	A	G	0.409702	1	-0.0732086	0.00701488	2.4e-25	CAV1
84	29	rs3807989	7	116186241	116546187	A	G	0.409702	1	0.0386236	0.00689972	2.2e-08	CAV1
84	1	rs3757732	7	116193705	116553651	C	A	0.749725	0.994962	-0.0461369	0.00778526	1.7e-09	CAV1
85	20	rs1565630	7	128445266	128805212	T	C	0.820973	1	-0.0575155	0.00879203	6.1e-11	CCDC136
85	1	rs73238147	7	128469917	128829863	T	C	0.864493	0.994655	-0.0613849	0.00979044	3.2e-10	CCDC136,FLNC
HRadj_10	1	rs36064418	7	130999221	131314462	A	G	0.46435	0.998443	-0.0366364	0.00675098	2.6e-08	MKLN1
86	6	rs4725969	7	150558515	150861427	C	T	0.659612	0.981501	0.0462622	0.00731489	4.7e-10	AOC1
86	30	rs758891	7	150655624	150958536	T	C	0.658954	0.990736	0.0329055	0.00575897	8.5e-09	KCNH2
87	3	rs62485626	7	153780948	154083863	A	C	0.829173	0.966781	0.0550991	0.00900668	9.5e-10	DPP6
88	17	rs2921061	8	8317615	8460105	A	T	0.543574	0.991806	-0.0500327	0.00703791	1.2e-12	CLDN23
88	7	8:8661026_CA_C	8	8661026	8803516	CA	C	0.513801	0.979009	0.045971	0.00683883	7e-12	MFHAS1
88	5	rs19334	8	9009906	9152396	G	A	0.689906	0.980027	0.0612525	0.0071395	5.4e-19	PPP1R3B
88	26	rs106380	8	9035078	9177568	G	C	0.446367	0.978967	0.0483894	0.00690742	4.8e-12	PPP1R3B
88	18	rs12547955	8	9035829	9178319	G	T	0.488765	0.971047	0.038448	0.00684793	1.1e-08	PPP1R3B
89	26	rs7819602	8	10726842	10869332	C	G	0.386182	0.989228	-0.0392121	0.00700514	2.1e-08	XKR6
89	5	8:10769816_GTATATATATA_G	8	10769816	10912306	GTATATATATA	G	0.543199	0.979637	-0.0497135	0.00663064	4.2e-15	XKR6
89	17	8:10773017_CT_C	8	10773017	10915507	CT	C	0.460367	0.994351	0.0443923	0.00700391	2.3e-10	XKR6
89	7	rs6992033	8	10790525	10933015	C	T	0.455951	0.985933	-0.0485256	0.00683363	8.5e-13	XKR6
90	7	rs62490932	8	11445841	11588332	A	G	0.893628	0.98423	0.0864783	0.0110168	1.7e-15	BLK
90	26	rs62490932	8	11445841	11588332	A	G	0.893628	0.98423	0.0839995	0.0110656	2.4e-14	BLK
90	17	rs13279379	8	11756384	11898875	G	A	0.609458	0.988918	0.0509237	0.00714644	1e-12	CTSB
90	9	rs7829573	8	11795565	11938056	G	A	0.710507	0.992824	-0.0495238	0.00755276	5.5e-11	DEFB136
90	5	rs7823808	8	11836622	11979113	C	T	0.473916	0.981449	0.0498941	0.00659982	2.5e-14	DEFB136
HRadj_11	5	rs2926702	8	71167994	70255759	C	T	0.127453	1	0.0567282	0.00978863	6.1e-09	NCOA2
91	5	rs72671655	8	106347897	105335669	T	A	0.962722	1	-0.131287	0.0172311	6.9e-15	ZFPM2
91	6	rs72671655	8	106347897	105335669	T	A	0.962722	1	-0.119916	0.0181609	6.2e-11	ZFPM2
91	7	rs72671655	8	106347897	105335669	T	A	0.962722	1	-0.159973	0.0178064	8.3e-20	ZFPM2
91	18	rs72671655	8	106347897	105335669	T	A	0.962722	1	-0.12269	0.0177521	2.4e-12	ZFPM2
91	27	rs72671655	8	106347897	105335669	T	A	0.962722	1	-0.108891	0.0173625	3.7e-10	ZFPM2
92	26	rs7012133	8	108645083	107632855	T	G	0.679276	0.714648	0.0481273	0.00857091	1.9e-08	ANGPT1
93	25	rs16898691	8	124663987	123651747	C	G	0.956462	1	-0.100432	0.0165869	9.5e-10	KLHL38
93	1	rs61264957	8	124679873	123667633	G	T	0.95458	0.999701	0.0899137	0.0162105	1.4e-08	ANXA13
94	24	8:125858538_GA_G	8	125858538	124846296	GA	G	0.688762	0.981906	0.0427062	0.0074381	9.4e-09	MTSS1
95	27	rs7029396	9	133026250	130263971	C	G	0.823274	0.988845	0.0575028	0.00868175	1.2e-11	HMCN2
96	24	rs149713514	10	19016990	18728061	A	T	0.984339	0.893612	-0.161277	0.0289861	2.6e-08	ARL5B
97	1	rs35946575	10	33262994	32974066	C	CA	0.125827	0.918862	-0.0632798	0.0105608	6.1e-10	ITGB1
97	5	rs2804496	10	33613801	33324873	T	C	0.103993	0.970814	-0.0600755	0.0108284	3.6e-08	NRP1
97	9	rs140588571	10	33617233	33328305	C	CATTGTAAGCTAGGCACT	0.915212	0.876788	-0.0715342	0.013099	4.7e-08	NRP1
97	26	rs11009357	10	33648920	33359992	C	A	0.903708	0.977859	-0.0926871	0.0116127	4.6e-16	NRP1
97	27	rs10827249	10	33654291	33365363	G	A	0.904523	0.972106	0.077527	0.0113398	1.1e-11	NRP1
98	5	rs1194743	10	54212597	52452837	T	C	0.236492	0.995238	-0.0514806	0.00769332	1.1e-11	DKK1
98	25	rs1194743	10	54212597	52452837	T	C	0.236492	0.995238	-0.0637082	0.00773465	5.9e-18	DKK1
99	13	rs6480151	10	67994452	66234694	A	T	0.762911	0.995359	-0.0441563	0.00815625	4.1e-08	CTNNA3
100	8	rs113112965	10	75417679	73657921	A	C	0.82107	0.933059	0.0557654	0.00881928	2.4e-11	SYNPO2L
100	18	rs11000734	10	75419663	73659905	T	G	0.849098	0.976838	-0.0633785	0.0095563	2.6e-11	SYNPO2L
100	23	rs7900932	10	75420570	73660812	T	C	0.854671	0.996384	0.0763426	0.0097905	6.3e-15	SYNPO2L
100	5	rs183153921	10	75430725	73670967	T	C	0.836863	0.974097	-0.0560526	0.00892178	2.1e-10	SYNPO2L,AGAP5
101	17	10:75990442_CT_C	10	75990442	74230684	CT	C	0.43882	0.941143	-0.0412212	0.00725502	1.3e-08	ADK
101	25	rs34777095	10	76296239	74536481	T	TA	0.267064	0.990376	-0.051678	0.00749015	5.1e-12	ADK
102	8	rs11598821	10	88690970	86931213	G	C	0.768537	0.959395	0.0429129	0.0078269	4.4e-09	BMPR1A,MMRN2
103	5	rs7896199	10	92691072	90931315	A	C	0.418736	0.984526	0.0422452	0.00669444	2.9e-12	ANKRD1
104	7	rs11188387	10	97359625	95599868	T	C	0.553556	0.996052	0.0386027	0.0068306	2.1e-08	ALDH18A1
104	8	rs561865301	10	97655958	95896201	C	CT	0.664804	0.982207	-0.0482737	0.00694487	1.1e-12	C10orf131
105	8	rs10748848	10	105521705	103761947	G	A	0.71867	1	-0.0456324	0.00722493	9.3e-10	SH3PXD2A
106	17	rs770537744	10	112573688	110813930	CAG	C	0.88675	0.962278	-0.0718279	0.011243	1.7e-10	RBM20
106	27	rs10749053	10	112576695	110816937	T	C	0.138099	1	-0.0617868	0.00956604	1.1e-10	RBM20
106	5	rs17831429	10	112587774	110828016	A	G	0.972143	1	-0.111314	0.0198548	4.1e-09	RBM20
107	7	rs1562187	10	114475766	112716007	T	C	0.706646	0.997675	0.0496146	0.00743198	2.3e-11	VTI1A
107	17	10:114487185_GA_G	10	114487185	112727426	GA	G	0.725986	0.973938	-0.0439143	0.00793054	3.1e-08	VTI1A
107	30	10:114487185_GA_G	10	114487185	112727426	GA	G	0.725986	0.973938	-0.0368226	0.00619179	2e-09	VTI1A
107	26	10:114487944_TC_T	10	114487944	112728185	TC	T	0.768974	0.996075	0.054717	0.0080119	4.4e-12	VTI1A
107	4	rs143158900	10	114506378	112746619	C	CA	0.835704	0.932682	0.0524733	0.00918803	1.1e-08	VTI1A
107	29	rs377704525	10	114515019	112755260	AAAAGAAAG	A	0.766488	0.956935	-0.0706018	0.00813315	3.9e-18	VTI1A
107	32	rs377704525	10	114515019	112755260	AAAAGAAAG	A	0.766488	0.956935	-0.0592302	0.00820531	9.6e-13	VTI1A
108	1	rs3121488	10	115412686	113652927	G	A	0.106027	1	0.0619828	0.0108721	5.1e-09	NRAP
109	13	rs72840788	10	121415685	119656173	G	A	0.785103	0.979364	-0.0596283	0.00857863	5e-12	BAG3
109	1	rs2234962	10	121429633	119670121	T	C	0.78465	1	-0.0791853	0.00818737	2.6e-22	BAG3
109	20	rs2234962	10	121429633	119670121	T	C	0.78465	1	-0.0497804	0.0081795	1.2e-09	BAG3
110	5	rs2074238	11	2484803	2463573	T	C	0.0874311	1	-0.128825	0.011571	1.4e-30	KCNQ1
110	6	rs2074238	11	2484803	2463573	T	C	0.0874311	1	-0.0886472	0.0121905	3.7e-13	KCNQ1
110	7	rs2074238	11	2484803	2463573	T	C	0.0874311	1	-0.0725855	0.0119609	1.3e-10	KCNQ1
110	13	rs2074238	11	2484803	2463573	T	C	0.0874311	1	-0.0665996	0.0123211	4.2e-08	KCNQ1
110	18	rs2074238	11	2484803	2463573	T	C	0.0874311	1	-0.0876119	0.0119237	5.5e-14	KCNQ1
110	27	rs2074238	11	2484803	2463573	T	C	0.0874311	1	-0.103456	0.0116515	3.1e-19	KCNQ1
110	30	rs2074238	11	2484803	2463573	T	C	0.0874311	1	0.127625	0.00962267	2.1e-41	KCNQ1
110	32	rs2074238	11	2484803	2463573	T	C	0.0874311	1	0.100739	0.0120775	1.5e-17	KCNQ1
110	25	rs58558735	11	2491261	2470031	G	A	0.813885	0.994796	-0.0475982	0.00853703	6.9e-09	KCNQ1
HRadj_12	25	rs5790819	11	30515211	30493664	A	AT	0.814591	0.984672	0.0446021	0.00847911	2.5e-08	MPPED2
HRadj_13	24	rs769799424	11	32461018	32439472	T	TAA	0.698077	0.972875	-0.0419263	0.0075242	2.5e-08	WT1
111	31	rs74924988	11	47279765	47258214	G	A	0.889726	0.999811	-0.0607791	0.0106886	1.3e-08	NR1H3
111	6	rs11570078	11	47365014	47343463	C	T	0.869536	0.990494	-0.057981	0.0102491	1.5e-08	MYBPC3
111	20	rs11570078	11	47365014	47343463	C	T	0.869536	0.990494	-0.0546326	0.00998691	4.5e-08	MYBPC3
111	9	11:47791675_AT_A	11	47791675	47770123	AT	A	0.49928	0.901699	-0.0474663	0.00718892	4e-11	FNBP4,NUP160
112	7	rs71462347	11	65308164	65540693	A	C	0.930883	0.979856	0.0722118	0.0133997	3.2e-08	SCYL1,LTBP3
112	5	rs3741380	11	65349063	65581592	G	A	0.529944	0.994117	-0.0344851	0.00652248	4.6e-08	LTBP3
113	8	rs7110005	11	75894553	76183509	A	C	0.62616	0.986123	-0.0338347	0.00673364	2.1e-08	WNT11
114	1	rs10083152	12	4785290	4676124	G	A	0.327224	0.977108	-0.0455687	0.00727457	4.9e-10	NDUFA9
114	27	12:4883699_GAAATAAGAGAA_G	12	4883699	4774533	GAAATAAGAGAA	G	0.84883	0.989837	-0.0776315	0.00923224	1.1e-17	GALNT8
114	18	rs12817218	12	4884475	4775309	A	G	0.848226	0.996749	-0.0542136	0.00939415	6.4e-09	GALNT8
115	30	rs4963759	12	24586390	24433456	A	T	0.504012	0.994463	0.0459716	0.00542648	6.1e-17	SOX5
115	5	rs4963761	12	24622036	24469102	C	T	0.513826	0.998402	0.0434302	0.00651254	4e-11	SOX5,BCAT1
115	14	rs4963761	12	24622036	24469102	C	T	0.513826	0.998402	-0.0388308	0.00685737	1.5e-08	SOX5,BCAT1
115	7	rs11047527	12	24762501	24609567	A	C	0.84873	0.998079	-0.0571959	0.00945994	1.9e-10	SOX5,BCAT1
115	1	rs17287293	12	24770878	24617944	A	G	0.849247	1	0.0496024	0.00941185	3.4e-08	SOX5,BCAT1
115	3	rs11047543	12	24788339	24635405	G	A	0.848818	1	0.0684672	0.00931276	2e-13	SOX5,BCAT1
115	8	rs11047543	12	24788339	24635405	G	A	0.848818	1	0.0727744	0.00908649	6.5e-17	SOX5,BCAT1
116	6	rs75704921	12	46300100	45906317	C	T	0.967255	1	0.107266	0.0193136	1.4e-08	ARID2
116	18	rs75704921	12	46300100	45906317	C	T	0.967255	1	0.108533	0.0188868	2.2e-09	ARID2
117	7	rs146982360	12	57086473	56692689	T	TCAAAA	0.278057	0.988298	0.0559718	0.00758436	3.8e-13	PTGES3
117	24	12:57120069_AT_A	12	57120069	56726285	AT	A	0.283667	0.924899	-0.0445577	0.00788826	1.6e-08	NACA,PRIM1
117	27	rs12227117	12	57166413	56772629	G	A	0.727664	0.98186	-0.043661	0.00746421	1.9e-09	HSD17B6
117	32	rs149760678	12	57183742	56789958	T	C	0.612607	0.942936	0.0451746	0.00719088	1.9e-10	HSD17B6
118	27	rs10492229	12	110602173	110164368	C	T	0.769903	0.99801	-0.0495704	0.00781239	1.5e-10	IFT81
119	7	rs883079	12	114793240	114355435	C	T	0.271016	1	-0.0500706	0.0076113	1.6e-11	TBX5
119	25	rs883079	12	114793240	114355435	C	T	0.271016	1	-0.072595	0.00740872	1.3e-22	TBX5
119	3	rs7312625	12	114799974	114362169	G	A	0.25721	0.999254	0.049521	0.00761299	7.8e-11	TBX5
119	1	12:114808546_CT_C	12	114808546	114370741	CT	C	0.260847	0.987363	0.110103	0.00769191	1.9e-48	TBX5
119	21	12:114808546_CT_C	12	114808546	114370741	CT	C	0.260847	0.987363	-0.0782835	0.00787763	9e-24	TBX5
119	8	rs12811501	12	115130147	114692342	C	T	0.723528	0.995895	0.0591716	0.00728834	3.4e-16	TBX3
119	29	rs7965789	12	115146670	114708865	A	T	0.434659	0.99603	0.043538	0.00684087	2e-10	TBX3
119	31	rs11067264	12	115164024	114726219	G	A	0.622375	0.967748	0.0684248	0.00703343	2.3e-22	TBX3
119	4	rs11449103	12	115344570	114906765	C	CA	0.261566	0.964032	0.0621828	0.00761628	3.2e-16	TBX3
119	23	rs11449103	12	115344570	114906765	C	CA	0.261566	0.964032	-0.044369	0.00802342	3.2e-08	TBX3
119	17	rs2384554	12	115362278	114924473	T	G	0.299863	0.994206	-0.0602342	0.00760121	2.3e-15	TBX3
119	18	rs3914956	12	115363751	114925946	T	A	0.266562	0.994952	-0.0557317	0.00761017	1.6e-13	TBX3
119	10	rs7300371	12	115371181	114933376	T	C	0.268105	0.993774	-0.0513953	0.00555812	2.3e-20	TBX3
119	27	rs7300371	12	115371181	114933376	T	C	0.268105	0.993774	0.0415874	0.00743189	1.2e-08	TBX3
119	32	rs57582846	12	115374959	114937154	A	G	0.606031	0.995751	-0.0561723	0.00700013	9.1e-16	TBX3
119	20	rs7132327	12	115381071	114943266	T	C	0.72901	0.998189	-0.0452888	0.00754386	1.9e-09	TBX3
119	28	rs7132327	12	115381071	114943266	T	C	0.72901	0.998189	0.0470264	0.00773406	1.2e-09	TBX3
119	24	rs7301677	12	115381147	114943342	C	T	0.729038	0.998376	0.114444	0.00766483	2.1e-50	TBX3
119	26	rs7301677	12	115381147	114943342	C	T	0.729038	0.998376	0.0966638	0.00762535	5.1e-36	TBX3
119	5	rs10850409	12	115381740	114943935	G	A	0.731275	1	0.115546	0.00735929	2.6e-55	TBX3
119	13	rs10850409	12	115381740	114943935	G	A	0.731275	1	0.0732599	0.00783726	5.1e-21	TBX3
120	11	rs3762102	12	124447408	123962861	A	T	0.888661	0.892965	-0.0652298	0.0117748	3e-08	CCDC92,ZNF664
120	1	rs3768	12	124499839	124015292	C	T	0.805562	1	-0.048811	0.00860652	1.9e-08	ZNF664,FAM101A
121	8	rs2025243	13	22071698	21497559	A	G	0.601276	0.995145	0.0464836	0.0066509	8.5e-14	MICU2
122	8	rs1773128	13	47225440	46651305	T	A	0.31559	0.998694	0.0415991	0.00696177	2.7e-10	LRCH1
122	13	13:47241673_AG_A	13	47241673	46667538	AG	A	0.319216	0.993292	0.0439813	0.00746096	1.7e-09	LRCH1
123	27	rs806322	13	50841444	50267308	G	A	0.395436	0.997814	0.0514889	0.00674799	3.8e-14	DLEU1
124	6	rs7330642	13	74504415	73930278	C	T	0.46273	0.974219	0.0420791	0.00702042	2.7e-09	KLF12
124	17	rs7992314	13	74509346	73935209	G	A	0.633563	0.996385	0.0448499	0.00724272	5.9e-10	KLF12
124	1	rs9573330	13	74518210	73944073	G	A	0.633787	0.998823	0.0396642	0.00698297	1.5e-08	KLF12
124	5	rs1886512	13	74520186	73946049	T	A	0.630681	0.998021	-0.0406408	0.00678402	1.1e-09	KLF12
125	18	rs41306688	13	114078558	113424243	A	C	0.965503	1	0.109696	0.0184833	2.2e-09	ADPRHL1
126	23	rs445754	14	23863802	23394593	G	T	0.769723	0.989869	0.0544333	0.00826508	4.5e-11	MYH6
126	8	rs2754171	14	23904988	23435779	C	T	0.986929	1	0.192825	0.0284574	9.9e-12	MYH7
126	5	rs117526881	14	23908895	23439686	G	C	0.986529	0.964827	-0.216327	0.0286488	1.3e-13	MYH7
126	7	rs117526881	14	23908895	23439686	G	C	0.986529	0.964827	-0.19622	0.0296063	3.6e-11	MYH7
126	18	rs117526881	14	23908895	23439686	G	C	0.986529	0.964827	-0.190301	0.0295054	2e-10	MYH7
127	5	rs2159145	14	71726351	71259634	T	C	0.754073	1	0.0414522	0.00759306	8.5e-09	SIPA1L1
127	5	rs61989257	14	71730470	71263753	C	A	0.753593	0.998313	0.0416459	0.00759017	6.7e-09	SIPA1L1
127	25	rs35151594	14	71808583	71341866	G	A	0.748953	0.998205	-0.0631299	0.0075639	2.8e-17	SIPA1L1
127	24	rs61991250	14	71869684	71402967	G	C	0.763147	0.998067	0.0442214	0.00799986	3.2e-08	SIPA1L1
127	22	rs574794978	14	71984998	71518281	C	CA	0.767794	0.968899	0.0535416	0.00839352	1.8e-10	SIPA1L1
127	28	14:72010967_GTATATACACATGATATGTGTATATACATATGTGTATATACATATA_G	14	72010967	71544250	GTATATACACATGATATGTGTATATACATATGTGTATATACATATA	G	0.770922	0.97813	0.0463027	0.00825456	2e-08	SIPA1L1
127	22	rs1981588	14	72039689	71572972	G	A	0.237535	1	-0.0517883	0.00820651	2.8e-10	SIPA1L1
127	25	rs11848785	14	72057355	71590638	G	A	0.251439	1	0.0622349	0.00757022	1.1e-16	SIPA1L1
128	13	rs2585034	15	65496587	65204249	C	T	0.373453	1	0.0428975	0.00721227	1.3e-09	CILP
128	13	rs2019185	15	65500435	65208097	G	A	0.39739	0.992976	0.046256	0.00716103	6.7e-11	CILP
130	13	rs12906165	15	79030830	78738488	C	T	0.259468	0.980369	0.0477259	0.00814917	6.3e-09	CHRNB4
130	5	rs7176070	15	79033489	78741147	T	C	0.24796	1	0.0440132	0.00759936	1e-09	ADAMTS7
130	13	rs11072800	15	79045857	78753515	A	G	0.255053	1	0.0458167	0.00810342	2e-08	ADAMTS7
130	5	rs12324886	15	79054108	78761766	A	G	0.253953	0.984969	0.046557	0.00758382	5.5e-11	ADAMTS7
131	13	rs11637728	15	85203392	84660161	A	T	0.73533	1	0.0447095	0.00790485	2.7e-08	ZNF592
131	8	rs6496318	15	85215229	84671998	C	T	0.537364	1	0.0415555	0.00655413	1.3e-10	ZNF592
131	13	rs12903256	15	85308141	84764910	G	T	0.659556	0.998806	0.0493319	0.00734843	3.9e-11	ZNF592
131	8	rs11073729	15	85350081	84806850	T	C	0.534662	0.998661	0.0434825	0.00656422	1.4e-11	ZNF592,ALPK3
132	9	rs781198796	15	96647873	96104644	C	CTTTCTTTTT	0.65771	0.856558	0.0447039	0.00783868	1.2e-08	NR2F2
133	20	rs1567811	15	99281833	98738604	C	G	0.319491	0.997538	-0.0440235	0.00719259	9.3e-10	IGF1R
133	27	rs3743263	15	99282558	98739329	A	G	0.319448	0.997056	0.0464272	0.00706156	1.1e-11	IGF1R
134	6	rs9888914	16	970814	920814	T	C	0.60629	0.994448	-0.0426969	0.00707988	1.1e-09	LMF1
134	1	rs710902	16	1376510	1326509	T	C	0.123107	0.996572	0.0595054	0.0102534	1.7e-08	UBE2I,BAIAP3
137	5	rs2080512	16	11692198	11598342	G	T	0.539556	0.994202	0.0472435	0.00654876	1e-13	LITAF
137	7	rs2080512	16	11692198	11598342	G	T	0.539556	0.994202	0.0500604	0.00676479	8.4e-14	LITAF
137	27	rs2080512	16	11692198	11598342	G	T	0.539556	0.994202	0.0722675	0.00659258	1e-28	LITAF
HRadj_14	30	16:14394685_CAAAAAAAAA_C	16	14394685	14300828	CAAAAAAAAA	C	0.680623	0.972811	0.0322003	0.00587218	4.7e-08	MRTFB
138	24	rs7186158	16	58457327	58423423	A	C	0.287225	0.984115	0.0619923	0.00757501	2.8e-16	GINS3
138	26	rs7186158	16	58457327	58423423	A	C	0.287225	0.984115	0.0414066	0.00753504	3.7e-08	GINS3
138	13	rs6499956	16	58458445	58424541	T	C	0.294247	0.992158	-0.0744431	0.00764578	4.6e-22	GINS3
138	27	rs6499956	16	58458445	58424541	T	C	0.294247	0.992158	0.077767	0.00723212	1.9e-28	GINS3
138	5	rs4784934	16	58459926	58426022	A	G	0.275597	1	0.0627668	0.00730247	2.6e-20	GINS3
138	24	rs4784934	16	58459926	58426022	A	G	0.275597	1	0.0608241	0.00761752	1.4e-15	GINS3
138	23	rs4784935	16	58460342	58426438	A	G	0.276226	0.997941	0.058488	0.00772945	3.8e-14	GINS3
138	1	rs2042401	16	58464075	58430171	T	C	0.275455	0.99506	0.0580424	0.00752824	1.1e-14	GINS3
138	18	rs2042400	16	58464340	58430436	T	C	0.387519	0.99066	0.0577738	0.00692989	6.7e-18	GINS3
138	15	rs28627526	16	58467739	58433835	C	T	0.299847	0.994438	-0.0475027	0.00762033	4.6e-10	GINS3
138	21	rs28627526	16	58467739	58433835	C	T	0.299847	0.994438	-0.0666077	0.00750956	3.5e-19	GINS3
138	3	rs3890512	16	58470046	58436142	C	G	0.318312	0.991941	0.0516691	0.00716108	5.4e-13	NDRG4
138	17	16:58562845_TA_T	16	58562845	58528941	TA	T	0.747439	0.972326	-0.0527863	0.00812203	8.1e-11	SETD6,CNOT1
138	16	rs751489327	16	58577315	58543411	GA	G	0.752429	0.998398	-0.0572343	0.00790663	4.5e-13	CNOT1
138	7	rs35857214	16	58599843	58565939	C	CA	0.258237	0.940084	-0.0510392	0.00794971	9.8e-11	CNOT1
138	30	16:58635776_TA_T	16	58635776	58601872	TA	T	0.227238	0.933287	0.0598098	0.00670997	7.1e-20	CNOT1
139	17	rs4525502	16	79451754	79417857	C	T	0.477313	0.994057	-0.0392415	0.00696648	1.8e-08	MAF
HRadj_15	25	rs755662478	16	82748934	82715329	CAGTGCTTAT	C	0.915017	0.955267	0.0687157	0.0119882	1.3e-08	CDH13
140	27	rs9889434	17	12538710	12635393	T	C	0.455439	0.996653	-0.0391774	0.00660862	1.2e-09	MYOCD
140	8	17:12642266_TTA_T	17	12642266	12738949	TTA	T	0.395922	0.967375	0.0366173	0.00674341	1.8e-08	MYOCD
141	24	rs35953210	17	27967374	29640356	G	GT	0.533538	0.992715	-0.0413661	0.00687256	1.8e-09	SSH2
141	25	17:28051599_CTT_C	17	28051599	29724581	CTT	C	0.473922	0.997852	-0.037634	0.00658659	1e-08	SSH2
141	5	17:28067466_CT_C	17	28067466	29740448	CT	C	0.465111	0.979507	0.0366874	0.00663047	3.2e-08	SSH2
142	30	rs978202	17	33301215	34974196	C	T	0.554666	0.986817	-0.0352803	0.00552531	7.3e-11	CCT6B,LIG3
142	6	rs2074519	17	33341834	35014815	T	C	0.435881	1	0.0423117	0.00697427	5.2e-10	RFFL
142	6	rs1680530	17	33368056	35041037	A	C	0.434677	0.999141	0.0450795	0.0069801	4.4e-11	RFFL
142	30	rs2339123	17	33382734	35055715	C	T	0.539275	1	-0.0314802	0.00547795	5.6e-09	RFFL
143	26	rs77275977	17	34076681	35749662	G	A	0.944581	0.959942	-0.082095	0.0151067	2e-08	RASL10B,GAS2L2,MMP28
144	32	rs10445365	17	43932789	45855423	C	T	0.819573	0.946048	0.0533688	0.00911573	2.4e-09	SPPL2C
145	23	rs6504591	17	44944828	46867462	G	T	0.477889	0.968568	-0.0391875	0.00704946	2.7e-08	WNT9B
145	20	rs75230966	17	44967530	46890164	G	A	0.871526	0.937579	0.0602582	0.0103434	5.7e-09	WNT9B
145	26	rs17608766	17	45013271	46935905	T	C	0.857405	1	-0.06112	0.0097091	2.8e-10	GOSR2
145	18	rs17677363	17	45036112	46958746	A	T	0.867579	0.997824	-0.0587556	0.00994489	3.4e-09	GOSR2
145	16	rs76774446	17	45046368	46969002	C	A	0.867884	0.99705	0.0861082	0.0100934	1.4e-17	GOSR2,RPRML
145	25	rs533030436	17	45091770	47014404	A	G	0.881366	0.911402	0.0695363	0.010653	3.2e-11	GOSR2,RPRML
146	23	rs3794752	17	53382829	55305468	T	C	0.720719	0.978704	0.0444379	0.00774711	9.7e-09	HLF
147	30	rs746758889	17	64295082	66298964	CAT	C	0.60956	0.994135	-0.0553828	0.0055809	1.3e-23	APOH,PRKCA
147	25	rs4577128	17	64308473	66312355	T	C	0.419949	0.997561	-0.0504751	0.00665773	2.5e-14	APOH,PRKCA
147	13	rs766843564	17	64315082	66318964	AT	A	0.611858	0.995756	0.0469747	0.00714743	8.6e-11	APOH,PRKCA
148	6	rs236586	17	68203546	70207405	A	G	0.514382	1	-0.0616046	0.00687003	9.5e-19	KCNJ2
148	23	rs312755	17	68347267	70351126	T	A	0.732897	0.96194	0.0675718	0.00799696	2.9e-17	KCNJ2
149	9	rs12962611	18	20049669	22469706	T	C	0.60442	0.997203	0.038491	0.00699771	3.8e-08	CTAGE1
149	21	rs370291925	18	20114429	22534466	C	A	0.940969	0.962421	-0.082121	0.0147847	1.2e-08	CTAGE1
150	26	rs476348	18	32670021	35090057	T	C	0.302894	0.98494	0.0416386	0.00741889	2.1e-08	MAPRE2
150	27	rs497999	18	32672836	35092872	G	A	0.303945	0.97954	-0.048317	0.00721295	5.7e-12	MAPRE2
151	20	rs2644261	18	34220491	36640528	T	C	0.680901	0.991035	-0.0432446	0.00723292	2.2e-09	FHOD3
151	25	rs777349704	18	34293994	36714031	GTC	G	0.656881	0.988371	-0.0404361	0.00694446	5.6e-10	FHOD3
152	21	18:42430344_CT_C	18	42430344	44850379	CT	C	0.596517	0.996286	0.0459498	0.00700241	8.6e-11	SETBP1
152	28	18:42430344_CT_C	18	42430344	44850379	CT	C	0.596517	0.996286	-0.0402994	0.0070016	8.6e-09	SETBP1
152	25	rs991014	18	42439886	44859921	C	T	0.596852	1	0.0572662	0.0066837	2.7e-18	SETBP1
152	7	rs669738	18	42465957	44885992	A	C	0.555596	0.994183	0.0472381	0.00678669	1.6e-12	SETBP1
153	24	rs143578230	19	1215184	1215185	A	ACCCTCAGCGTCC	0.682239	0.955593	-0.043254	0.00745627	6.6e-09	STK11
154	24	rs34703162	19	18357172	18246362	T	TA	0.722702	0.964227	0.0429495	0.00776628	3.2e-08	PDE4C
155	7	rs1064395	19	19361735	19250926	G	A	0.836861	1	0.0509369	0.00916618	3.6e-08	NCAN,HAPLN4
156	17	rs549912555	19	37424799	36933897	AG	A	0.578691	0.721948	0.0458137	0.00831449	3.6e-08	ZNF568
157	18	rs13041792	20	33545055	34957252	G	A	0.80882	0.996853	-0.0529365	0.00854941	2.2e-10	GSS
157	5	rs3746436	20	33586193	34998390	C	T	0.815987	1	-0.0826756	0.00841922	1.2e-24	GSS
157	18	rs3746435	20	33587198	34999395	G	C	0.815828	1	-0.051978	0.00866702	6.5e-10	GSS
157	5	rs752075	20	33591591	35003788	C	A	0.81626	0.997795	-0.0836383	0.00842861	4.9e-25	GSS
158	1	rs6019770	20	47981876	49365339	A	G	0.853399	1	-0.0630125	0.00952634	4.5e-11	KCNB1
160	25	rs34727758	21	28846066	27473747	T	C	0.827593	0.990385	0.0512694	0.0087895	1.4e-09	N/A
161	26	rs59945036	21	30118962	28746640	C	T	0.856447	0.999714	0.0537391	0.00967734	1.1e-08	N/A
161	19	rs12627426	21	30519457	29147136	T	A	0.838083	0.989121	0.0557772	0.0093466	2.4e-09	MAP3K7CL
161	23	rs16983792	21	30528244	29155923	A	T	0.940525	0.993416	0.084696	0.0147008	8.3e-09	MAP3K7CL
161	1	rs2832249	21	30557651	29185330	A	G	0.83528	0.991443	0.100289	0.0091107	9.6e-31	MAP3K7CL,BACH1
161	20	rs11088112	21	30566236	29193915	T	A	0.284737	0.994411	-0.0437363	0.00749544	5.4e-09	BACH1
161	3	rs34484155	21	30598750	29226429	C	A	0.939936	1	0.0811044	0.0140938	8.7e-09	BACH1
162	30	rs1805128	21	35821680	34449382	C	T	0.98639	1	0.246558	0.0234353	4.7e-27	KCNE1
163	1	rs133885	22	26159289	25763322	G	A	0.547017	1	0.0611169	0.00676215	6.9e-20	MYO18B
163	6	rs133890	22	26160161	25764194	C	G	0.547805	0.998556	-0.0383349	0.0069348	4.4e-08	MYO18B
163	24	rs133890	22	26160161	25764194	C	G	0.547805	0.998556	0.0436309	0.00686704	2.1e-10	MYO18B
