# Supplementary material for: Deep representation learning of electrocardiogram reveals biological insights in cardiac phenotypes and cardiovascular diseases
Source: iScience. 2025 Jul 28;28(8):113226. doi: 10.1016/j.isci.2025.113226 (PMC12356350; doi:10.1016/j.isci.2025.113226)
Supplement: Table S11. dbNSFP annotations of coding variants in high LD (R2 > 0.8) with lead variants [file mmc6.xlsx]

## Sheet: Table_S11
Analysis	CHR	Lead variant	coding variant	hg19coding variant	R2	A1coding variant	A0coding variant	AAref	AAalt	Gene name	Ensembl gene id	Ensembl transcript id	AA position	SIFT score	SIFT pred	Polyphen2 HVAR score	Polyphen2 HVAR pred	MutationTaster score	MutationTaster pred	MVP rankscore	PrimateAI_score	PrimateAI pred	CADD phred hg19	clinvar id	clinvar clnsig	clinvar trait	clinvar review	clinvar hgvs	clinvar OMIM id	clinvar Orphanet id	MIM phenotype id	MIM disease	Orphanet disorder id	Orphanet disorder	Orphanet association type
latent_13	1	rs846111	rs846111	6279370	1	C	G	G	A	RNF207	ENSG00000158286	ENST00000377939	603	0.242	T	0.002	B	1;1	P;P	.	0.216328	T	3.241	.	.	.	.	.	.	.	.	.	.	.	.
latent_5	2	rs3769864	rs1001238	179464527	0.979767	C	T	N	D	TTN;TTN;TTN;TTN;TTN;TTN;TTN	ENSG00000155657;ENSG00000155657;ENSG00000155657;ENSG00000155657;ENSG00000155657;ENSG00000155657;ENSG00000155657	ENST00000342992;ENST00000460472;ENST00000589042;ENST00000591111;ENST00000359218;ENST00000342175;ENST00000615779	16133;9636;18701;17060;9761;9828;17060	1.0;1.0;.;.;1.0;1.0;.	T;T;.;.;T;T;.	.;.;.;0.0;.;.;0.0	.;.;.;B;.;.;B	0.944897;0.966074;0.944897;0.944897;0.944897;0.944897	P;P;P;P;P;P	.	0.567605	T	23.1	47110	Benign/Likely_benign	Tibial_muscular_dystrophy|Myopathy,_myofibrillar,_9,_with_early_respiratory_failure|Dilated_cardiomyopathy_1G|Limb-girdle_muscular_dystrophy,_type_2J|Myopathy,_early-onset,_with_fatal_cardiomyopathy|not_specified|Cardiovascular_phenotype|not_provided	criteria_provided,_multiple_submitters,_no_conflicts	NC_000002.12:g.178599800T>C	600334|603689|604145|608807|611705	ORPHA609|ORPHA178464|ORPHA140922|ORPHA289377	.	.	.	.	.
latent_5	2	rs3769864	rs2042995	179558366	0.881192	C	T	I	V	TTN;TTN;TTN;TTN;TTN	ENSG00000155657;ENSG00000155657;ENSG00000155657;ENSG00000155657;ENSG00000155657	ENST00000342992;ENST00000589042;ENST00000591111;ENST00000615779;ENST00000414766	9278;10522;10205;10205;400	1.0;.;.;.;1.0	T;.;.;.;T	.;.;.;.;.	.;.;.;.;.	0.999999;0.999985;1;6.56516e-11;6.56516e-11;6.56516e-11	P;P;P;P;P;P	.	0.451255	T	20.9	46852	Benign/Likely_benign	Tibial_muscular_dystrophy|Myopathy,_myofibrillar,_9,_with_early_respiratory_failure|Dilated_cardiomyopathy_1G|Limb-girdle_muscular_dystrophy,_type_2J|Myopathy,_early-onset,_with_fatal_cardiomyopathy|not_specified|Cardiovascular_phenotype|not_provided	criteria_provided,_multiple_submitters,_no_conflicts	NC_000002.12:g.178693639T>C	600334|603689|604145|608807|611705	ORPHA609|ORPHA178464|ORPHA140922|ORPHA289377	.	.	.	.	.
latent_5	2	rs3769864	rs2042996	179451420	0.959836	A	G	T	I	TTN;TTN;TTN;TTN;TTN;TTN;TTN	ENSG00000155657;ENSG00000155657;ENSG00000155657;ENSG00000155657;ENSG00000155657;ENSG00000155657;ENSG00000155657	ENST00000342992;ENST00000460472;ENST00000589042;ENST00000591111;ENST00000359218;ENST00000342175;ENST00000615779	18835;12338;21403;19762;12463;12530;19762	1.0;1.0;.;.;1.0;1.0;.	T;T;.;.;T;T;.	.;.;.;0.0;.;.;0.0	.;.;.;B;.;.;B	0.999849;0.999749;0.999749;0.999749;0.999849;0.999749	P;P;P;P;P;P	.	0.476482	T	22.9	47209	Benign/Likely_benign	Tibial_muscular_dystrophy|Myopathy,_myofibrillar,_9,_with_early_respiratory_failure|Dilated_cardiomyopathy_1G|Limb-girdle_muscular_dystrophy,_type_2J|Myopathy,_early-onset,_with_fatal_cardiomyopathy|not_specified|Cardiovascular_phenotype|not_provided	criteria_provided,_multiple_submitters,_no_conflicts	NC_000002.12:g.178586693G>A	600334|603689|604145|608807|611705	ORPHA609|ORPHA178464|ORPHA140922|ORPHA289377	.	.	.	.	.
latent_5	2	rs3769864	rs3829746	179427536	0.993251	C	T	I	V	TTN;TTN;TTN;TTN;TTN;TTN;TTN	ENSG00000155657;ENSG00000155657;ENSG00000155657;ENSG00000155657;ENSG00000155657;ENSG00000155657;ENSG00000155657	ENST00000342992;ENST00000460472;ENST00000589042;ENST00000591111;ENST00000359218;ENST00000342175;ENST00000615779	25207;18710;27775;26134;18835;18902;26134	1.0;1.0;.;.;1.0;1.0;.	T;T;.;.;T;T;.	.;.;.;0.001;.;.;0.001	.;.;.;B;.;.;B	0.971218;0.971218;0.971218;0.971218;0.971218;0.971218	P;P;P;P;P;P	.	0.387261	T	20.6	47425	Benign/Likely_benign	Tibial_muscular_dystrophy|Myopathy,_myofibrillar,_9,_with_early_respiratory_failure|Dilated_cardiomyopathy_1G|Limb-girdle_muscular_dystrophy,_type_2J|Myopathy,_early-onset,_with_fatal_cardiomyopathy|not_specified|Cardiovascular_phenotype|not_provided	criteria_provided,_multiple_submitters,_no_conflicts	NC_000002.12:g.178562809T>C	600334|603689|604145|608807|611705	ORPHA609|ORPHA178464|ORPHA140922|ORPHA289377	.	.	.	.	.
latent_5	2	rs3769864	rs9808377	179421694	0.966476	G	A	I	T	TTN;TTN;TTN;TTN;TTN;TTN;TTN	ENSG00000155657;ENSG00000155657;ENSG00000155657;ENSG00000155657;ENSG00000155657;ENSG00000155657;ENSG00000155657	ENST00000342992;ENST00000460472;ENST00000589042;ENST00000591111;ENST00000359218;ENST00000342175;ENST00000615779	26828;20331;29396;27755;20456;20523;27755	1.0;1.0;.;.;1.0;1.0;.	T;T;.;.;T;T;.	.;.;.;0.0;.;.;0.0	.;.;.;B;.;.;B	0.999927;0.999927;0.999927;0.999927;0.999927;0.999927	P;P;P;P;P;P	.	0.298951	T	11.36	47475	Benign/Likely_benign	Tibial_muscular_dystrophy|Myopathy,_myofibrillar,_9,_with_early_respiratory_failure|Dilated_cardiomyopathy_1G|Limb-girdle_muscular_dystrophy,_type_2J|Myopathy,_early-onset,_with_fatal_cardiomyopathy|not_specified|Cardiovascular_phenotype|not_provided	criteria_provided,_multiple_submitters,_no_conflicts	NC_000002.12:g.178556967A>G	600334|603689|604145|608807|611705	ORPHA609|ORPHA178464|ORPHA140922|ORPHA289377	.	.	.	.	.
latent_3	2	rs36113194	rs1001238	179464527	0.939401	C	T	N	D	TTN;TTN;TTN;TTN;TTN;TTN;TTN	ENSG00000155657;ENSG00000155657;ENSG00000155657;ENSG00000155657;ENSG00000155657;ENSG00000155657;ENSG00000155657	ENST00000342992;ENST00000460472;ENST00000589042;ENST00000591111;ENST00000359218;ENST00000342175;ENST00000615779	16133;9636;18701;17060;9761;9828;17060	1.0;1.0;.;.;1.0;1.0;.	T;T;.;.;T;T;.	.;.;.;0.0;.;.;0.0	.;.;.;B;.;.;B	0.944897;0.966074;0.944897;0.944897;0.944897;0.944897	P;P;P;P;P;P	.	0.567605	T	23.1	47110	Benign/Likely_benign	Tibial_muscular_dystrophy|Myopathy,_myofibrillar,_9,_with_early_respiratory_failure|Dilated_cardiomyopathy_1G|Limb-girdle_muscular_dystrophy,_type_2J|Myopathy,_early-onset,_with_fatal_cardiomyopathy|not_specified|Cardiovascular_phenotype|not_provided	criteria_provided,_multiple_submitters,_no_conflicts	NC_000002.12:g.178599800T>C	600334|603689|604145|608807|611705	ORPHA609|ORPHA178464|ORPHA140922|ORPHA289377	.	.	.	.	.
latent_3	2	rs36113194	rs2042995	179558366	0.907125	C	T	I	V	TTN;TTN;TTN;TTN;TTN	ENSG00000155657;ENSG00000155657;ENSG00000155657;ENSG00000155657;ENSG00000155657	ENST00000342992;ENST00000589042;ENST00000591111;ENST00000615779;ENST00000414766	9278;10522;10205;10205;400	1.0;.;.;.;1.0	T;.;.;.;T	.;.;.;.;.	.;.;.;.;.	0.999999;0.999985;1;6.56516e-11;6.56516e-11;6.56516e-11	P;P;P;P;P;P	.	0.451255	T	20.9	46852	Benign/Likely_benign	Tibial_muscular_dystrophy|Myopathy,_myofibrillar,_9,_with_early_respiratory_failure|Dilated_cardiomyopathy_1G|Limb-girdle_muscular_dystrophy,_type_2J|Myopathy,_early-onset,_with_fatal_cardiomyopathy|not_specified|Cardiovascular_phenotype|not_provided	criteria_provided,_multiple_submitters,_no_conflicts	NC_000002.12:g.178693639T>C	600334|603689|604145|608807|611705	ORPHA609|ORPHA178464|ORPHA140922|ORPHA289377	.	.	.	.	.
latent_3	2	rs36113194	rs2042996	179451420	0.972498	A	G	T	I	TTN;TTN;TTN;TTN;TTN;TTN;TTN	ENSG00000155657;ENSG00000155657;ENSG00000155657;ENSG00000155657;ENSG00000155657;ENSG00000155657;ENSG00000155657	ENST00000342992;ENST00000460472;ENST00000589042;ENST00000591111;ENST00000359218;ENST00000342175;ENST00000615779	18835;12338;21403;19762;12463;12530;19762	1.0;1.0;.;.;1.0;1.0;.	T;T;.;.;T;T;.	.;.;.;0.0;.;.;0.0	.;.;.;B;.;.;B	0.999849;0.999749;0.999749;0.999749;0.999849;0.999749	P;P;P;P;P;P	.	0.476482	T	22.9	47209	Benign/Likely_benign	Tibial_muscular_dystrophy|Myopathy,_myofibrillar,_9,_with_early_respiratory_failure|Dilated_cardiomyopathy_1G|Limb-girdle_muscular_dystrophy,_type_2J|Myopathy,_early-onset,_with_fatal_cardiomyopathy|not_specified|Cardiovascular_phenotype|not_provided	criteria_provided,_multiple_submitters,_no_conflicts	NC_000002.12:g.178586693G>A	600334|603689|604145|608807|611705	ORPHA609|ORPHA178464|ORPHA140922|ORPHA289377	.	.	.	.	.
latent_3	2	rs36113194	rs3829746	179427536	0.926013	C	T	I	V	TTN;TTN;TTN;TTN;TTN;TTN;TTN	ENSG00000155657;ENSG00000155657;ENSG00000155657;ENSG00000155657;ENSG00000155657;ENSG00000155657;ENSG00000155657	ENST00000342992;ENST00000460472;ENST00000589042;ENST00000591111;ENST00000359218;ENST00000342175;ENST00000615779	25207;18710;27775;26134;18835;18902;26134	1.0;1.0;.;.;1.0;1.0;.	T;T;.;.;T;T;.	.;.;.;0.001;.;.;0.001	.;.;.;B;.;.;B	0.971218;0.971218;0.971218;0.971218;0.971218;0.971218	P;P;P;P;P;P	.	0.387261	T	20.6	47425	Benign/Likely_benign	Tibial_muscular_dystrophy|Myopathy,_myofibrillar,_9,_with_early_respiratory_failure|Dilated_cardiomyopathy_1G|Limb-girdle_muscular_dystrophy,_type_2J|Myopathy,_early-onset,_with_fatal_cardiomyopathy|not_specified|Cardiovascular_phenotype|not_provided	criteria_provided,_multiple_submitters,_no_conflicts	NC_000002.12:g.178562809T>C	600334|603689|604145|608807|611705	ORPHA609|ORPHA178464|ORPHA140922|ORPHA289377	.	.	.	.	.
latent_3	2	rs36113194	rs9808377	179421694	0.952137	G	A	I	T	TTN;TTN;TTN;TTN;TTN;TTN;TTN	ENSG00000155657;ENSG00000155657;ENSG00000155657;ENSG00000155657;ENSG00000155657;ENSG00000155657;ENSG00000155657	ENST00000342992;ENST00000460472;ENST00000589042;ENST00000591111;ENST00000359218;ENST00000342175;ENST00000615779	26828;20331;29396;27755;20456;20523;27755	1.0;1.0;.;.;1.0;1.0;.	T;T;.;.;T;T;.	.;.;.;0.0;.;.;0.0	.;.;.;B;.;.;B	0.999927;0.999927;0.999927;0.999927;0.999927;0.999927	P;P;P;P;P;P	.	0.298951	T	11.36	47475	Benign/Likely_benign	Tibial_muscular_dystrophy|Myopathy,_myofibrillar,_9,_with_early_respiratory_failure|Dilated_cardiomyopathy_1G|Limb-girdle_muscular_dystrophy,_type_2J|Myopathy,_early-onset,_with_fatal_cardiomyopathy|not_specified|Cardiovascular_phenotype|not_provided	criteria_provided,_multiple_submitters,_no_conflicts	NC_000002.12:g.178556967A>G	600334|603689|604145|608807|611705	ORPHA609|ORPHA178464|ORPHA140922|ORPHA289377	.	.	.	.	.
latent_8	2	rs2042995	rs1001238	179464527	0.874594	C	T	N	D	TTN;TTN;TTN;TTN;TTN;TTN;TTN	ENSG00000155657;ENSG00000155657;ENSG00000155657;ENSG00000155657;ENSG00000155657;ENSG00000155657;ENSG00000155657	ENST00000342992;ENST00000460472;ENST00000589042;ENST00000591111;ENST00000359218;ENST00000342175;ENST00000615779	16133;9636;18701;17060;9761;9828;17060	1.0;1.0;.;.;1.0;1.0;.	T;T;.;.;T;T;.	.;.;.;0.0;.;.;0.0	.;.;.;B;.;.;B	0.944897;0.966074;0.944897;0.944897;0.944897;0.944897	P;P;P;P;P;P	.	0.567605	T	23.1	47110	Benign/Likely_benign	Tibial_muscular_dystrophy|Myopathy,_myofibrillar,_9,_with_early_respiratory_failure|Dilated_cardiomyopathy_1G|Limb-girdle_muscular_dystrophy,_type_2J|Myopathy,_early-onset,_with_fatal_cardiomyopathy|not_specified|Cardiovascular_phenotype|not_provided	criteria_provided,_multiple_submitters,_no_conflicts	NC_000002.12:g.178599800T>C	600334|603689|604145|608807|611705	ORPHA609|ORPHA178464|ORPHA140922|ORPHA289377	.	.	.	.	.
latent_8	2	rs2042995	rs2042995	179558366	1	C	T	I	V	TTN;TTN;TTN;TTN;TTN	ENSG00000155657;ENSG00000155657;ENSG00000155657;ENSG00000155657;ENSG00000155657	ENST00000342992;ENST00000589042;ENST00000591111;ENST00000615779;ENST00000414766	9278;10522;10205;10205;400	1.0;.;.;.;1.0	T;.;.;.;T	.;.;.;.;.	.;.;.;.;.	0.999999;0.999985;1;6.56516e-11;6.56516e-11;6.56516e-11	P;P;P;P;P;P	.	0.451255	T	20.9	46852	Benign/Likely_benign	Tibial_muscular_dystrophy|Myopathy,_myofibrillar,_9,_with_early_respiratory_failure|Dilated_cardiomyopathy_1G|Limb-girdle_muscular_dystrophy,_type_2J|Myopathy,_early-onset,_with_fatal_cardiomyopathy|not_specified|Cardiovascular_phenotype|not_provided	criteria_provided,_multiple_submitters,_no_conflicts	NC_000002.12:g.178693639T>C	600334|603689|604145|608807|611705	ORPHA609|ORPHA178464|ORPHA140922|ORPHA289377	.	.	.	.	.
latent_8	2	rs2042995	rs2042996	179451420	0.907121	A	G	T	I	TTN;TTN;TTN;TTN;TTN;TTN;TTN	ENSG00000155657;ENSG00000155657;ENSG00000155657;ENSG00000155657;ENSG00000155657;ENSG00000155657;ENSG00000155657	ENST00000342992;ENST00000460472;ENST00000589042;ENST00000591111;ENST00000359218;ENST00000342175;ENST00000615779	18835;12338;21403;19762;12463;12530;19762	1.0;1.0;.;.;1.0;1.0;.	T;T;.;.;T;T;.	.;.;.;0.0;.;.;0.0	.;.;.;B;.;.;B	0.999849;0.999749;0.999749;0.999749;0.999849;0.999749	P;P;P;P;P;P	.	0.476482	T	22.9	47209	Benign/Likely_benign	Tibial_muscular_dystrophy|Myopathy,_myofibrillar,_9,_with_early_respiratory_failure|Dilated_cardiomyopathy_1G|Limb-girdle_muscular_dystrophy,_type_2J|Myopathy,_early-onset,_with_fatal_cardiomyopathy|not_specified|Cardiovascular_phenotype|not_provided	criteria_provided,_multiple_submitters,_no_conflicts	NC_000002.12:g.178586693G>A	600334|603689|604145|608807|611705	ORPHA609|ORPHA178464|ORPHA140922|ORPHA289377	.	.	.	.	.
latent_8	2	rs2042995	rs3829746	179427536	0.874584	C	T	I	V	TTN;TTN;TTN;TTN;TTN;TTN;TTN	ENSG00000155657;ENSG00000155657;ENSG00000155657;ENSG00000155657;ENSG00000155657;ENSG00000155657;ENSG00000155657	ENST00000342992;ENST00000460472;ENST00000589042;ENST00000591111;ENST00000359218;ENST00000342175;ENST00000615779	25207;18710;27775;26134;18835;18902;26134	1.0;1.0;.;.;1.0;1.0;.	T;T;.;.;T;T;.	.;.;.;0.001;.;.;0.001	.;.;.;B;.;.;B	0.971218;0.971218;0.971218;0.971218;0.971218;0.971218	P;P;P;P;P;P	.	0.387261	T	20.6	47425	Benign/Likely_benign	Tibial_muscular_dystrophy|Myopathy,_myofibrillar,_9,_with_early_respiratory_failure|Dilated_cardiomyopathy_1G|Limb-girdle_muscular_dystrophy,_type_2J|Myopathy,_early-onset,_with_fatal_cardiomyopathy|not_specified|Cardiovascular_phenotype|not_provided	criteria_provided,_multiple_submitters,_no_conflicts	NC_000002.12:g.178562809T>C	600334|603689|604145|608807|611705	ORPHA609|ORPHA178464|ORPHA140922|ORPHA289377	.	.	.	.	.
latent_8	2	rs2042995	rs9808377	179421694	0.900475	G	A	I	T	TTN;TTN;TTN;TTN;TTN;TTN;TTN	ENSG00000155657;ENSG00000155657;ENSG00000155657;ENSG00000155657;ENSG00000155657;ENSG00000155657;ENSG00000155657	ENST00000342992;ENST00000460472;ENST00000589042;ENST00000591111;ENST00000359218;ENST00000342175;ENST00000615779	26828;20331;29396;27755;20456;20523;27755	1.0;1.0;.;.;1.0;1.0;.	T;T;.;.;T;T;.	.;.;.;0.0;.;.;0.0	.;.;.;B;.;.;B	0.999927;0.999927;0.999927;0.999927;0.999927;0.999927	P;P;P;P;P;P	.	0.298951	T	11.36	47475	Benign/Likely_benign	Tibial_muscular_dystrophy|Myopathy,_myofibrillar,_9,_with_early_respiratory_failure|Dilated_cardiomyopathy_1G|Limb-girdle_muscular_dystrophy,_type_2J|Myopathy,_early-onset,_with_fatal_cardiomyopathy|not_specified|Cardiovascular_phenotype|not_provided	criteria_provided,_multiple_submitters,_no_conflicts	NC_000002.12:g.178556967A>G	600334|603689|604145|608807|611705	ORPHA609|ORPHA178464|ORPHA140922|ORPHA289377	.	.	.	.	.
latent_27	2	rs746578	rs12693164	179579093	0.979612	C	T	N	S	TTN;TTN;TTN;TTN	ENSG00000155657;ENSG00000155657;ENSG00000155657;ENSG00000155657	ENST00000342992;ENST00000589042;ENST00000591111;ENST00000615779	7559;8803;8486;8486	0.057;.;.;.	T;.;.;.	.;.;0.004;0.004	.;.;B;B	0.997999;0.999421;0.997999;2.53989e-13;2.53989e-13;2.53989e-13	P;P;P;P;P;P	.	0.287252	T	9.265	46777	Benign/Likely_benign	Tibial_muscular_dystrophy|Myopathy,_myofibrillar,_9,_with_early_respiratory_failure|Dilated_cardiomyopathy_1G|Limb-girdle_muscular_dystrophy,_type_2J|Myopathy,_early-onset,_with_fatal_cardiomyopathy|not_specified|Cardiovascular_phenotype|not_provided	criteria_provided,_multiple_submitters,_no_conflicts	NC_000002.12:g.178714366T>C	600334|603689|604145|608807|611705	ORPHA609|ORPHA178464|ORPHA140922|ORPHA289377	.	.	.	.	.
latent_27	2	rs746578	rs12693166	179587130	0.97988	G	C	D	H	TTN;TTN;TTN;TTN	ENSG00000155657;ENSG00000155657;ENSG00000155657;ENSG00000155657	ENST00000342992;ENST00000589042;ENST00000591111;ENST00000615779	6218;7462;7145;7145	0.119;.;.;.	T;.;.;.	.;.;0.995;0.995	.;.;D;D	0.000567588;0.00196241;0.000567588;1e-37;1e-37;1e-37	P;P;P;P;P;P	.	0.503238	T	23.2	46698	Benign/Likely_benign	Tibial_muscular_dystrophy|Myopathy,_myofibrillar,_9,_with_early_respiratory_failure|Dilated_cardiomyopathy_1G|Limb-girdle_muscular_dystrophy,_type_2J|Myopathy,_early-onset,_with_fatal_cardiomyopathy|not_specified|Cardiovascular_phenotype|not_provided	criteria_provided,_multiple_submitters,_no_conflicts	NC_000002.12:g.178722403C>G	600334|603689|604145|608807|611705	ORPHA609|ORPHA178464|ORPHA140922|ORPHA289377	.	.	.	.	.
latent_27	2	rs746578	rs13390491	179582327	0.989854	T	C	S	N	TTN;TTN;TTN;TTN	ENSG00000155657;ENSG00000155657;ENSG00000155657;ENSG00000155657	ENST00000342992;ENST00000589042;ENST00000591111;ENST00000615779	7181;8425;8108;8108	0.257;.;.;.	T;.;.;.	.;.;0.041;0.041	.;.;B;B	0.999955;0.999955;0.999987;5.7163e-05;5.7163e-05;5.7163e-05	P;P;P;P;P;P	.	0.452171	T	20.4	46756	Benign/Likely_benign	Tibial_muscular_dystrophy|Myopathy,_myofibrillar,_9,_with_early_respiratory_failure|Dilated_cardiomyopathy_1G|Limb-girdle_muscular_dystrophy,_type_2J|Myopathy,_early-onset,_with_fatal_cardiomyopathy|not_specified|Cardiovascular_phenotype|not_provided	criteria_provided,_multiple_submitters,_no_conflicts	NC_000002.12:g.178717600C>T	600334|603689|604145|608807|611705	ORPHA609|ORPHA178464|ORPHA140922|ORPHA289377	.	.	.	.	.
latent_27	2	rs746578	rs16866465	179583496	0.989854	G	T	E	A	TTN;TTN;TTN;TTN	ENSG00000155657;ENSG00000155657;ENSG00000155657;ENSG00000155657	ENST00000342992;ENST00000589042;ENST00000591111;ENST00000615779	6900;8144;7827;7827	0.023;.;.;.	D;.;.;.	.;.;0.014;0.014	.;.;B;B	0.948177;0.948177;0.984459;1.48963e-25;1.48963e-25;1.48963e-25	P;P;P;P;P;P	.	0.34489	T	19.23	46731	Benign/Likely_benign	Tibial_muscular_dystrophy|Myopathy,_myofibrillar,_9,_with_early_respiratory_failure|Dilated_cardiomyopathy_1G|Limb-girdle_muscular_dystrophy,_type_2J|Myopathy,_early-onset,_with_fatal_cardiomyopathy|not_specified|Cardiovascular_phenotype|not_provided	criteria_provided,_multiple_submitters,_no_conflicts	NC_000002.12:g.178718769T>G	600334|603689|604145|608807|611705	ORPHA609|ORPHA178464|ORPHA140922|ORPHA289377	.	.	.	.	.
latent_10	2	rs142556838	rs17362588	179721046	0.938609	A	G	R	W	CCDC141;CCDC141	ENSG00000163492;ENSG00000163492	ENST00000443758;ENST00000343876	935;379	0.0;0.002	D;D	.;.	.;.	0.792797;0.55933	P;P	.	0.423616	T	25	.	.	.	.	.	.	.	.	.	.	.	.
latent_13	2	rs35596070	rs34883828	179770175	0.937872	A	C	E	D	CCDC141;CCDC141;CCDC141	ENSG00000163492;ENSG00000163492;ENSG00000163492	ENST00000443758;ENST00000446116;ENST00000409284	382;317;382	0.048;0.156;0.041	D;T;D	.;.;0.875	.;.;P	0.99419;0.99419	P;P	.	0.541756	T	23.1	.	.	.	.	.	.	.	.	.	.	.	.
latent_32	2	rs11685912	rs59332477	220417266	0.940475	T	C	R	Q	OBSL1;OBSL1	ENSG00000124006;ENSG00000124006	ENST00000404537;ENST00000373876	1767;1675	0.049;0.522	D;T	0.997;.	D;.	0.95181;0.00093747;1e-37	P;P;P	.	0.740281	T	27.8	288014	Benign	Three_M_syndrome_2|not_specified	criteria_provided,_multiple_submitters,_no_conflicts	NC_000002.12:g.219552544C>T	612921	.	.	.	.	.	.
latent_25	2	rs745303	rs59332477	220417266	0.940475	T	C	R	Q	OBSL1;OBSL1	ENSG00000124006;ENSG00000124006	ENST00000404537;ENST00000373876	1767;1675	0.049;0.522	D;T	0.997;.	D;.	0.95181;0.00093747;1e-37	P;P;P	.	0.740281	T	27.8	288014	Benign	Three_M_syndrome_2|not_specified	criteria_provided,_multiple_submitters,_no_conflicts	NC_000002.12:g.219552544C>T	612921	.	.	.	.	.	.
latent_25	3	rs17775391	rs2306272	66434643	0.953175	C	T	M	V	LRIG1;LRIG1	ENSG00000144749;ENSG00000144749	ENST00000273261;ENST00000383703	615;639	0.372;0.434	T;T	0.026;0.015	B;B	0.755233;0.755233;2.97017e-18	P;P;P	.	0.266318	T	17.16	403055	Benign	not_specified	criteria_provided,_single_submitter	NC_000003.12:g.66384219T>C	.	.	.	.	.	.	.
latent_25	3	rs10937226	rs6762208	185331165	0.983343	A	C	T	K	SENP2;SENP2	ENSG00000163904;ENSG00000163904	ENST00000296257;ENST00000444509	301;8	1.0;1.0	T;T	0.0;.	B;.	0.999998;0.999998;0.999998	P;P;P	.	0.441046	T	9.591	.	.	.	.	.	.	.	.	.	.	.	.
latent_1	3	rs540615486	rs6762208	185331165	0.944242	A	C	T	K	SENP2;SENP2	ENSG00000163904;ENSG00000163904	ENST00000296257;ENST00000444509	301;8	1.0;1.0	T;T	0.0;.	B;.	0.999998;0.999998;0.999998	P;P;P	.	0.441046	T	9.591	.	.	.	.	.	.	.	.	.	.	.	.
latent_5	4	rs28759100	rs28406288	7802227	0.929401	C	G	S	C	AFAP1;AFAP1;AFAP1;AFAP1	ENSG00000196526;ENSG00000196526;ENSG00000196526;ENSG00000196526	ENST00000360265;ENST00000358461;ENST00000420658;ENST00000382543	403;403;403;403	0.001;0.001;0.012;0.012	D;D;D;D	0.962;0.962;.;.	D;D;.;.	0.015996;0.015996;0.015996;0.015996	P;P;P;P	.	0.480588	T	22.8	.	.	.	.	.	.	.	.	.	.	.	.
latent_8	5	rs76160968	rs35658696	102338811	0.881235	G	A	D	G	PAM;PAM;PAM;PAM;PAM	ENSG00000145730;ENSG00000145730;ENSG00000145730;ENSG00000145730;ENSG00000145730	ENST00000438793;ENST00000346918;ENST00000348126;ENST00000304400;ENST00000455264	563;563;456;563;563	0.004;0.005;0.013;0.004;0.005	D;D;D;D;D	0.891;0.949;0.949;0.949;0.819	P;D;D;D;P	0.999999;0.999999;0.999998;0.999999;0.999999;0.999999;1	D;D;D;D;D;D;D	.	0.426178	T	29.5	.	.	.	.	.	.	.	.	.	.	.	.
latent_8	5	rs76160968	rs36046591	102537285	0.873049	G	A	S	G	PPIP5K2;PPIP5K2;PPIP5K2;PPIP5K2;PPIP5K2;PPIP5K2	ENSG00000145725;ENSG00000145725;ENSG00000145725;ENSG00000145725;ENSG00000145725;ENSG00000145725	ENST00000321521;ENST00000358359;ENST00000613674;ENST00000414217;ENST00000627916;ENST00000509597	1207;1228;1263;1207;1263;383	0.211;0.102;.;0.211;.;0.052	T;T;.;T;.;T	0.0;0.0;.;0.0;.;.	B;B;.;B;.;.	1;1;1	N;N;N	.	0.353592	T	14.79	.	.	.	.	.	.	.	.	.	.	.	.
latent_25	8	rs16898691	rs16898691	124663987	1	G	C	G	R	KLHL38	ENSG00000175946	ENST00000325995	394	0.113	T	0.002	B	0.971653	P	.	0.281674	T	19.02	.	.	.	.	.	.	.	.	.	.	.	.
latent_25	8	rs16898691	rs72711231	124658203	0.806568	C	T	K	E	KLHL38	ENSG00000175946	ENST00000325995	508	0.208	T	0.196	B	0.000289996	P	.	0.616111	T	23.5	.	.	.	.	.	.	.	.	.	.	.	.
latent_1	8	rs61264957	rs16898691	124663987	0.884307	G	C	G	R	KLHL38	ENSG00000175946	ENST00000325995	394	0.113	T	0.002	B	0.971653	P	.	0.281674	T	19.02	.	.	.	.	.	.	.	.	.	.	.	.
latent_18	10	rs11000734	rs34163229	75406912	0.830571	T	G	S	Y	SYNPO2L;SYNPO2L	ENSG00000166317;ENSG00000166317	ENST00000372873;ENST00000394810	609;833	0.02;0.004	D;D	0.742;0.459	P;P	1;1;0.999994	P;P;P	.	0.442594	T	23.8	.	.	.	.	.	.	.	.	.	.	.	.
latent_18	10	rs11000734	rs3812629	75407290	0.830571	A	G	P	L	SYNPO2L;SYNPO2L	ENSG00000166317;ENSG00000166317	ENST00000372873;ENST00000394810	483;707	0.037;0.006	D;D	0.998;0.996	D;D	0.00176346;0.00176346;2.32347e-23	P;P;P	.	0.414778	T	25.2	.	.	.	.	.	.	.	.	.	.	.	.
latent_18	10	rs11000734	rs60632610	75415677	0.874255	T	C	G	S	SYNPO2L	ENSG00000166317	ENST00000394810	2	0.02	D	0.879	P	0.00184514;0.00184514	P;P	.	0.697581	T	26.2	.	.	.	.	.	.	.	.	.	.	.	.
latent_23	10	rs7900932	rs34163229	75406912	0.913056	T	G	S	Y	SYNPO2L;SYNPO2L	ENSG00000166317;ENSG00000166317	ENST00000372873;ENST00000394810	609;833	0.02;0.004	D;D	0.742;0.459	P;P	1;1;0.999994	P;P;P	.	0.442594	T	23.8	.	.	.	.	.	.	.	.	.	.	.	.
latent_23	10	rs7900932	rs3812629	75407290	0.913056	A	G	P	L	SYNPO2L;SYNPO2L	ENSG00000166317;ENSG00000166317	ENST00000372873;ENST00000394810	483;707	0.037;0.006	D;D	0.998;0.996	D;D	0.00176346;0.00176346;2.32347e-23	P;P;P	.	0.414778	T	25.2	.	.	.	.	.	.	.	.	.	.	.	.
latent_23	10	rs7900932	rs60632610	75415677	0.961079	T	C	G	S	SYNPO2L	ENSG00000166317	ENST00000394810	2	0.02	D	0.879	P	0.00184514;0.00184514	P;P	.	0.697581	T	26.2	.	.	.	.	.	.	.	.	.	.	.	.
latent_1	10	rs11196390	rs11196389	115352005	0.988796	G	A	L	P	NRAP;NRAP;NRAP;NRAP	ENSG00000197893;ENSG00000197893;ENSG00000197893;ENSG00000197893	ENST00000369360;ENST00000360478;ENST00000369358;ENST00000359988	1504;1496;1531;1531	0.129;0.124;.;0.137	T;T;.;T	.;0.982;.;0.959	.;D;.;D	4.21977e-07;4.21977e-07;4.21977e-07;4.21977e-07;8.67191e-17	P;P;P;P;P	.	0.68584	T	24.6	.	.	.	.	.	.	.	.	.	.	.	.
latent_13	10	rs72840788	rs2234962	121429633	1	C	T	C	R	BAG3;BAG3	ENSG00000151929;ENSG00000151929	ENST00000369085;ENST00000450186	151;93	0.02;0.044	D;D	0.317;.	B;.	2.38e-07	P	.	0.48367	T	21	44783	Benign/Likely_benign	Myofibrillar_myopathy,_BAG3-related|Dilated_cardiomyopathy_1HH|not_specified|Cardiovascular_phenotype|none_provided	criteria_provided,_multiple_submitters,_no_conflicts	NC_000010.11:g.119670121T>C	612954|613881	ORPHA199340	.	.	.	.	.
latent_1	10	rs2234962	rs2234962	121429633	1	C	T	C	R	BAG3;BAG3	ENSG00000151929;ENSG00000151929	ENST00000369085;ENST00000450186	151;93	0.02;0.044	D;D	0.317;.	B;.	2.38e-07	P	.	0.48367	T	21	44783	Benign/Likely_benign	Myofibrillar_myopathy,_BAG3-related|Dilated_cardiomyopathy_1HH|not_specified|Cardiovascular_phenotype|none_provided	criteria_provided,_multiple_submitters,_no_conflicts	NC_000010.11:g.119670121T>C	612954|613881	ORPHA199340	.	.	.	.	.
MTAG-2,4,12,23,24,27,29_(12)	11	rs10769948	rs3794153	8751889	0.959114	G	C	K	N	ST5;ST5	ENSG00000166444;ENSG00000166444	ENST00000534127;ENST00000313726	316;316	0.001;0.001	D;D	0.852;0.852	P;P	1.36172e-07;1.36172e-07;1.36172e-07;1e-37;1e-37	P;P;P;P;P	.	0.707387	T	27.4	.	.	.	.	.	.	.	.	.	.	.	.
MTAG-2,4,12,23,24,27,29_(12)	11	rs10769948	rs3794153	8751889	0.959114	G	C	K	N	ST5;ST5	ENSG00000166444;ENSG00000166444	ENST00000534127;ENST00000313726	316;316	0.001;0.001	D;D	0.852;0.852	P;P	1.36172e-07;1.36172e-07;1.36172e-07;1e-37;1e-37	P;P;P;P;P	.	0.707387	T	27.4	.	.	.	.	.	.	.	.	.	.	.	.
latent_31	11	rs145672619	rs3736101	47306628	0.909721	A	G	R	Q	MADD;MADD;MADD;MADD;MADD	ENSG00000110514;ENSG00000110514;ENSG00000110514;ENSG00000110514;ENSG00000110514	ENST00000342922;ENST00000349238;ENST00000311027;ENST00000395336;ENST00000402192	765;765;765;765;765	0.682;0.636;0.612;0.626;0.679	T;T;T;T;T	.;0.002;0.001;0.003;0.003	.;B;B;B;B	1;1;1;1;1;1;1;1;1	P;P;P;P;P;P;P;P;P	.	0.184374	T	17.71	.	.	.	.	.	.	.	.	.	.	.	.
latent_6	11	rs11570078	rs3729989	47370041	0.950353	C	T	S	G	MYBPC3;MYBPC3;MYBPC3	ENSG00000134571;ENSG00000134571;ENSG00000134571	ENST00000545968;ENST00000256993;ENST00000399249	236;236;236	1.0;1.0;1.0	T;T;T	0.0;.;.	B;.;.	0.999483;0.999483;0.999483	P;P;P	.	0.392844	T	16.77	42786	Benign/Likely_benign	Cardiomyopathy|Hypertrophic_cardiomyopathy|Familial_hypertrophic_cardiomyopathy_4|Left_ventricular_noncompaction_10|not_specified|Cardiovascular_phenotype|none_provided|not_provided	criteria_provided,_multiple_submitters,_no_conflicts	NC_000011.10:g.47348490T>C	PS192600|115197|615396	ORPHA167848|ORPHA217569	.	.	.	.	.
latent_7	11	rs71462347	rs11545200	65319751	1	A	G	A	V	LTBP3;LTBP3;LTBP3;LTBP3	ENSG00000168056;ENSG00000168056;ENSG00000168056;ENSG00000168056	ENST00000322147;ENST00000301873;ENST00000530866;ENST00000530426	438;438;349;118	0.007;0.007;0.006;0.015	D;D;D;D	0.692;0.732;0.732;.	P;P;P;.	0.999999;0.999999;1	P;P;P	.	0.492204	T	22.4	.	.	.	.	.	.	.	.	.	.	.	.
latent_18	13	rs41306688	rs41306688	114078558	1	C	A	L	R	ADPRHL1;ADPRHL1;ADPRHL1	ENSG00000153531;ENSG00000153531;ENSG00000153531	ENST00000612156;ENST00000356501;ENST00000375418	294;212;294	.;0.0;0.0	.;D;D	.;.;1.0	.;.;D	0.999997;0.999997	D;D	.	0.62815	T	26.7	.	.	.	.	.	.	.	.	.	.	.	.
MTAG-10,14,21,25,28_(25)	17	rs41283425	rs41283425	39925713	1	T	C	R	H	JUP;JUP;JUP;JUP;JUP;JUP;JUP	ENSG00000173801;ENSG00000173801;ENSG00000173801;ENSG00000173801;ENSG00000173801;ENSG00000173801;ENSG00000173801	ENST00000393930;ENST00000310706;ENST00000393931;ENST00000449889;ENST00000437187;ENST00000420370;ENST00000424457	142;142;142;142;142;142;142	0.006;0.006;0.006;0.008;0.007;0.007;0.003	D;D;D;D;D;D;D	0.901;0.901;0.901;.;.;.;.	P;P;P;.;.;.;.	0.999984;0.999984;0.999984;0.999984	D;D;D;D	.	0.832785	D	28.8	45851	Benign/Likely_benign	Naxos_disease|Arrhythmogenic_right_ventricular_cardiomyopathy,_type_12|not_specified|Cardiovascular_phenotype	criteria_provided,_multiple_submitters,_no_conflicts	NC_000017.11:g.41769461C>T	601214|611528	ORPHA34217	.	.	.	.	.
MTAG-10,14,21,25,28_(25)	17	rs41283425	rs41283425	39925713	1	T	C	R	H	JUP;JUP;JUP;JUP;JUP;JUP;JUP	ENSG00000173801;ENSG00000173801;ENSG00000173801;ENSG00000173801;ENSG00000173801;ENSG00000173801;ENSG00000173801	ENST00000393930;ENST00000310706;ENST00000393931;ENST00000449889;ENST00000437187;ENST00000420370;ENST00000424457	142;142;142;142;142;142;142	0.006;0.006;0.006;0.008;0.007;0.007;0.003	D;D;D;D;D;D;D	0.901;0.901;0.901;.;.;.;.	P;P;P;.;.;.;.	0.999984;0.999984;0.999984;0.999984	D;D;D;D	.	0.832785	D	28.8	45851	Benign/Likely_benign	Naxos_disease|Arrhythmogenic_right_ventricular_cardiomyopathy,_type_12|not_specified|Cardiovascular_phenotype	criteria_provided,_multiple_submitters,_no_conflicts	NC_000017.11:g.41769461C>T	601214|611528	ORPHA34217	.	.	.	.	.
latent_32	17	rs10445365	rs12949256	43507297	0.842399	T	C	A	T	ARHGAP27;ARHGAP27;ARHGAP27;ARHGAP27	ENSG00000159314;ENSG00000159314;ENSG00000159314;ENSG00000159314	ENST00000428638;ENST00000532891;ENST00000528273;ENST00000290470	117;117;117;117	0.493;0.484;0.329;0.329	T;T;T;T	.;.;0.167;0.167	.;.;B;B	1;1;1;1;1	P;P;P;P;P	.	0.85362	D	14.24	.	.	.	.	.	.	.	.	.	.	.	.
latent_7	19	rs1064395	rs17751061	19413092	0.93527	T	C	R	H	SUGP1	ENSG00000105705	ENST00000247001	290	0.022	D	0.999	D	4.97258e-09;1e-37	P;P	.	0.564054	T	31	.	.	.	.	.	.	.	.	.	.	.	.
latent_17	19	rs549912555	rs71353000	36106228	1	T	C	T	M	HAUS5	ENSG00000249115	ENST00000203166	142	0.155	T	0.006	B	1;1	N;N	0.04727	0.254738	T	2.349	.	.	.	.	.	.	.	.	.	.	.	.
latent_18	20	rs13041792	rs3746435	33587198	0.913408	C	G	K	N	MYH7B;MYH7B	ENSG00000078814;ENSG00000078814	ENST00000262873;ENST00000618182	1552;1551	0.0;.	D;.	.;.	.;.	0.00016443	P	.	0.698488	T	26.4	.	.	.	.	.	.	.	.	.	.	.	.
latent_5	20	rs3746444	rs3746429	33703607	0.82423	T	C	A	T	EDEM2;EDEM2	ENSG00000088298;ENSG00000088298	ENST00000374492;ENST00000374491	456;419	0.6;0.449	T;T	0.003;0.002	B;B	1;1;1;1	P;P;P;P	.	0.320661	T	0.414	.	.	.	.	.	.	.	.	.	.	.	.
latent_5	20	rs3746444	rs3746435	33587198	1	C	G	K	N	MYH7B;MYH7B	ENSG00000078814;ENSG00000078814	ENST00000262873;ENST00000618182	1552;1551	0.0;.	D;.	.;.	.;.	0.00016443	P	.	0.698488	T	26.4	.	.	.	.	.	.	.	.	.	.	.	.
latent_30	21	rs1805128	rs1805128	35821680	1	T	C	D	N	KCNE1;KCNE1;KCNE1;KCNE1;KCNE1;KCNE1;KCNE1;KCNE1	ENSG00000180509;ENSG00000180509;ENSG00000180509;ENSG00000180509;ENSG00000180509;ENSG00000180509;ENSG00000180509;ENSG00000180509	ENST00000432085;ENST00000621601;ENST00000611936;ENST00000337385;ENST00000399289;ENST00000399286;ENST00000416357;ENST00000399284	85;85;85;85;85;85;85;85	0.034;.;.;0.034;0.034;0.034;0.034;0.034	D;.;.;D;D;D;D;D	0.268;0.268;0.268;0.268;0.268;0.268;0.268;0.268	B;B;B;B;B;B;B;B	0.999452;0.999452;0.999452;0.999452;0.999452;0.999452	N;N;N;N;N;N	0.88909	0.588955	T	17.3	13479	Conflicting_interpretations_of_pathogenicity,_other,_risk_factor	Cardiomyopathy|Long_QT_syndrome|Jervell_and_Lange-Nielsen_syndrome_2|Long_QT_syndrome_5|Congenital_long_QT_syndrome|Romano-Ward_syndrome|Long_QT_syndrome_5,_acquired,_susceptibility_to|Long_QT_syndrome_2/5|not_specified|Cardiovascular_phenotype|none_provided|not_provided	criteria_provided,_conflicting_interpretations	NC_000021.9:g.34449382C>T	PS192500|612347|613695|PS192500	ORPHA167848|ORPHA768|ORPHA101016	.	.	.	.	.
latent_1	22	rs133885	rs133885	26159289	1	A	G	G	E	MYO18B;MYO18B;MYO18B	ENSG00000133454;ENSG00000133454;ENSG00000133454	ENST00000536101;ENST00000335473;ENST00000407587	44;44;44	1.0;1.0;1.0	T;T;T	.;.;.	.;.;.	0.998165;0.998165;0.998165	P;P;P	.	0.6298	T	18.19	.	.	.	.	.	.	.	.	.	.	.	.
latent_24	22	rs133890	rs133885	26159289	1	A	G	G	E	MYO18B;MYO18B;MYO18B	ENSG00000133454;ENSG00000133454;ENSG00000133454	ENST00000536101;ENST00000335473;ENST00000407587	44;44;44	1.0;1.0;1.0	T;T;T	.;.;.	.;.;.	0.998165;0.998165;0.998165	P;P;P	.	0.6298	T	18.19	.	.	.	.	.	.	.	.	.	.	.	.
