# Supplementary material for: Deep representation learning of electrocardiogram reveals biological insights in cardiac phenotypes and cardiovascular diseases
Source: iScience. 2025 Jul 28;28(8):113226. doi: 10.1016/j.isci.2025.113226 (PMC12356350; doi:10.1016/j.isci.2025.113226)
Supplement: Table S12. Tissue enrichment in 30 general tissue types in GTEx v8 [file mmc7.xlsx]

## Sheet: Table_S12
Latent factor	Tissue	Beta	SE	pval
5	Heart	0.096921	0.010365	2.8177e-08
24	Muscle	0.05863	0.0070266	5.1779e-06
8	Heart	0.069038	0.01004	3.2535e-05
17	Fallopian_Tube	0.10922	0.014327	4.3295e-05
27	Heart	0.068514	0.010163	4.5089e-05
13	Heart	0.065566	0.0099155	6.1371e-05
6	Heart	0.063373	0.0098412	9.1955e-05
21	Heart	0.063028	0.0098473	0.00010059
29	Heart	0.060352	0.0097663	0.00016582
6	Uterus	0.089374	0.012442	0.00021352
29	Blood_Vessel	0.084407	0.012081	0.00028971
23	Heart	0.057005	0.0097227	0.00033023
27	Muscle	0.046908	0.0073173	0.00035173
24	Heart	0.056918	0.0097624	0.00035403
7	Muscle	0.045704	0.0072247	0.00041357
18	Heart	0.056889	0.009938	0.00044219
31	Blood_Vessel	0.078712	0.01208	0.00066498
17	Uterus	0.079631	0.012374	0.00079908
5	Muscle	0.044492	0.0074662	0.00081739
25	Heart	0.053402	0.0099792	0.00094071
14	Blood_Vessel	0.075898	0.012094	0.0009973
17	Cervix_Uteri	0.087218	0.014647	0.0012289
4	Prostate	0.079566	0.013998	0.0013789
32	Uterus	0.0749	0.012438	0.0015709
7	Heart	0.050516	0.010036	0.0017295
25	Colon	0.090565	0.01676	0.0019598
20	Heart	0.048224	0.009749	0.0020311
26	Blood_Vessel	0.070063	0.01219	0.0023196
22	Heart	0.04614	0.009549	0.0025027
30	Muscle	0.037204	0.0070288	0.0025735
30	Heart	0.045658	0.0097633	0.0032993
5	Colon	0.08832	0.017418	0.0033971
23	Muscle	0.035191	0.0070007	0.0039418
26	Uterus	0.066832	0.012459	0.0042559
10	Heart	0.043186	0.0095476	0.0043017
24	Colon	0.07998	0.016397	0.00461
15	Muscle	0.033066	0.0068011	0.0050871
27	Blood_Vessel	0.065534	0.012574	0.0051277
17	Ovary	0.055373	0.010658	0.0052142
32	Colon	0.078585	0.016524	0.0055613
31	Uterus	0.063688	0.012347	0.0057045
22	Adipose_Tissue	0.067008	0.013508	0.005786
13	Cervix_Uteri	0.07193	0.014842	0.0068516
25	Uterus	0.063246	0.012618	0.0069749
15	Breast	0.074849	0.015884	0.0071703
1	Heart	0.041661	0.0099767	0.0076401
29	Muscle	0.03223	0.0070326	0.0077086
28	Ovary	0.051099	0.010413	0.0077733
8	Blood_Vessel	0.060963	0.012424	0.0078227
32	Blood_Vessel	0.059102	0.012171	0.0083805
6	Blood_Vessel	0.059052	0.012177	0.008452
13	Ovary	0.052204	0.0108	0.0085818
32	Heart	0.040249	0.0098392	0.0087456
21	Muscle	0.031854	0.0070912	0.0087891
22	Muscle	0.030881	0.0068751	0.0087932
1	Muscle	0.032087	0.0071826	0.009104
27	Uterus	0.061816	0.012852	0.0091581
12	Blood_Vessel	0.05572	0.01165	0.0092406
26	Bladder	0.077181	0.016805	0.0092753
3	Lung	0.048955	0.010802	0.0095873
15	Heart	0.037308	0.0094473	0.010897
13	Uterus	0.058572	0.012539	0.010979
18	Muscle	0.030743	0.007156	0.011577
14	Heart	0.038044	0.0097783	0.011909
26	Prostate	0.0613	0.014331	0.012135
22	Liver	0.025981	0.0065083	0.013334
6	Muscle	0.029605	0.007087	0.013619
9	Testis	0.021584	0.005717	0.014429
23	Blood_Vessel	0.053333	0.012029	0.014485
25	Fallopian_Tube	0.061734	0.014612	0.014782
21	Lung	0.046204	0.01102	0.015121
17	Bladder	0.070514	0.016693	0.015174
18	Colon	0.067626	0.016693	0.015284
28	Spleen	0.033866	0.0079403	0.015755
25	Bladder	0.071022	0.01702	0.016206
6	Cervix_Uteri	0.0617	0.014731	0.016573
29	Adipose_Tissue	0.057704	0.013819	0.016769
2	Heart	0.034752	0.0096382	0.018106
25	Cervix_Uteri	0.061425	0.014936	0.018229
25	Esophagus	0.07126	0.01808	0.018272
31	Bladder	0.067668	0.016656	0.018633
5	Testis	0.02186	0.0061034	0.019072
8	Colon	0.064934	0.016868	0.019936
21	Adipose_Tissue	0.056142	0.013934	0.020135
10	Testis	0.019847	0.0056184	0.020439
21	Nerve	0.04375	0.010847	0.022614
20	Fallopian_Tube	0.055334	0.014275	0.022944
13	Fallopian_Tube	0.05621	0.014522	0.0231
17	Heart	0.03354	0.0097894	0.023282
2	Uterus	0.048784	0.012185	0.024781
26	Heart	0.033074	0.0098555	0.025622
2	Cervix_Uteri	0.054198	0.014424	0.027985
32	Adipose_Tissue	0.052102	0.013919	0.028364
6	Fallopian_Tube	0.052326	0.014413	0.030752
8	Muscle	0.025346	0.0072311	0.031957
18	Bladder	0.061112	0.016951	0.032282
29	Uterus	0.046538	0.012351	0.032283
31	Muscle	0.024538	0.0070319	0.03255
31	Nerve	0.039798	0.010755	0.033097
13	Colon	0.056747	0.016658	0.034486
2	Blood_Vessel	0.043798	0.011923	0.035185
19	Cervix_Uteri	0.050503	0.014245	0.03567
13	Muscle	0.024346	0.007141	0.03576
6	Ovary	0.038925	0.010719	0.036699
5	Blood_Vessel	0.046492	0.012831	0.037143
23	Fallopian_Tube	0.049302	0.014238	0.037262
2	Esophagus	0.058364	0.01746	0.03809
31	Esophagus	0.058844	0.017693	0.038843
25	Blood_Vessel	0.044196	0.012347	0.038926
31	Colon	0.053996	0.016404	0.039434
6	Colon	0.05419	0.016533	0.040077
18	Blood_Vessel	0.043083	0.012296	0.04218
4	Pituitary	0.027008	0.0084179	0.042736
24	Testis	0.016998	0.0057459	0.043406
29	Nerve	0.036899	0.010757	0.04429
17	Blood_Vessel	0.041701	0.01211	0.044917
7	Blood_Vessel	0.041926	0.012417	0.048129
27	Fallopian_Tube	0.047542	0.014884	0.049976
1	Bladder	0.054435	0.017015	0.050482
20	Lung	0.034417	0.010908	0.051486
12	Uterus	0.039316	0.011908	0.052671
17	Thyroid	0.035947	0.011206	0.052753
4	Heart	0.026717	0.009628	0.053483
11	Esophagus	0.051911	0.017144	0.054101
3	Fallopian_Tube	0.043898	0.014138	0.054887
1	Uterus	0.04111	0.012614	0.054958
2	Bladder	0.051171	0.016437	0.055235
31	Ovary	0.034399	0.010636	0.055397
31	Skin	0.03116	0.010358	0.057468
3	Breast	0.049097	0.016236	0.058044
29	Brain	0.019179	0.0070757	0.059404
18	Fallopian_Tube	0.043895	0.014554	0.060162
5	Stomach	0.04176	0.0148	0.060327
21	Blood_Vessel	0.038385	0.012185	0.060362
3	Small_Intestine	0.031165	0.010943	0.06089
14	Fallopian_Tube	0.042944	0.014317	0.061191
15	Esophagus	0.049756	0.017115	0.061509
29	Breast	0.048609	0.016426	0.062047
18	Small_Intestine	0.03182	0.011265	0.062425
24	Blood_Vessel	0.037104	0.012079	0.065125
20	Adipose_Tissue	0.040854	0.013793	0.065813
12	Ovary	0.031327	0.010256	0.066038
26	Cervix_Uteri	0.04344	0.014749	0.067051
31	Vagina	0.037233	0.012986	0.067059
13	Bladder	0.04922	0.016915	0.067874
22	Breast	0.046069	0.016058	0.068002
26	Muscle	0.019911	0.0070957	0.068999
15	Adipose_Tissue	0.03878	0.013365	0.069834
4	Salivary_Gland	0.029953	0.010921	0.07042
29	Fallopian_Tube	0.040664	0.014303	0.071558
27	Ovary	0.032611	0.01107	0.073194
22	Blood_Vessel	0.034833	0.011814	0.073195
16	Testis	0.014159	0.005654	0.073571
19	Fallopian_Tube	0.039063	0.013937	0.074426
16	Nerve	0.030732	0.010581	0.074643
1	Lung	0.030656	0.011163	0.077895
2	Thyroid	0.031023	0.011034	0.077964
12	Nerve	0.029628	0.010372	0.078059
5	Esophagus	0.050082	0.018791	0.078696
15	Lung	0.028795	0.01057	0.079578
18	Stomach	0.036094	0.014183	0.080788
2	Fallopian_Tube	0.03833	0.014112	0.080912
32	Muscle	0.018739	0.0070844	0.08102
26	Ovary	0.030373	0.010732	0.081448
20	Uterus	0.034471	0.012328	0.085094
32	Fallopian_Tube	0.038225	0.014407	0.085883
9	Adipose_Tissue	0.036785	0.013745	0.086549
4	Bladder	0.043614	0.016419	0.08662
30	Ovary	0.029332	0.010633	0.086891
20	Ovary	0.029093	0.010617	0.088348
6	Prostate	0.036505	0.014316	0.089625
3	Nerve	0.028695	0.010633	0.090155
25	Lung	0.028911	0.011167	0.090433
31	Cervix_Uteri	0.038451	0.014617	0.090442
24	Uterus	0.033553	0.012346	0.091248
2	Lung	0.027701	0.010783	0.092151
1	Colon	0.041344	0.016757	0.09389
28	Lung	0.027227	0.0107	0.094238
20	Blood_Vessel	0.032188	0.012062	0.094328
11	Heart	0.02138	0.0094642	0.094704
5	Uterus	0.035033	0.013115	0.095045
31	Fallopian_Tube	0.036287	0.014301	0.095625
3	Adipose_Tissue	0.034956	0.01366	0.096351
17	Nerve	0.02807	0.01078	0.098045
13	Prostate	0.035003	0.014424	0.1006
28	Skin	0.02463	0.010142	0.10158
7	Thyroid	0.028858	0.011491	0.10251
17	Prostate	0.034075	0.014236	0.10371
11	Blood_Vessel	0.029736	0.011707	0.10543
19	Liver	0.014607	0.0064876	0.10564
17	Adipose_Tissue	0.033634	0.013849	0.10817
9	Heart	0.020646	0.0097168	0.10854
26	Stomach	0.031467	0.014062	0.10919
8	Esophagus	0.041486	0.018196	0.11323
18	Esophagus	0.040917	0.018008	0.11402
20	Muscle	0.015956	0.0070201	0.11478
9	Blood_Vessel	0.029256	0.01202	0.11527
12	Bladder	0.037517	0.016063	0.11556
6	Bladder	0.039059	0.016788	0.11648
16	Prostate	0.031612	0.013973	0.11671
12	Breast	0.036277	0.015838	0.11695
21	Uterus	0.030116	0.012454	0.11778
30	Esophagus	0.039506	0.017689	0.11805
2	Adipose_Tissue	0.031639	0.013635	0.11876
17	Breast	0.037295	0.016461	0.11952
30	Adrenal_Gland	0.024191	0.010648	0.11973
20	Bladder	0.038101	0.016628	0.12005
32	Cervix_Uteri	0.034006	0.014726	0.12008
14	Uterus	0.0296	0.012364	0.12013
20	Breast	0.036938	0.016395	0.12084
31	Heart	0.019617	0.009768	0.12168
19	Uterus	0.028275	0.012035	0.12458
15	Pancreas	0.0166	0.0086395	0.12533
32	Ovary	0.024895	0.010715	0.126
25	Adipose_Tissue	0.031228	0.01412	0.13012
3	Spleen	0.017818	0.0080179	0.13123
32	Bladder	0.036674	0.016781	0.13126
20	Vagina	0.027334	0.012964	0.1353
14	Bladder	0.035783	0.016677	0.13565
12	Cervix_Uteri	0.030471	0.014096	0.13576
9	Uterus	0.027485	0.012285	0.13622
16	Ovary	0.023242	0.010463	0.1367
2	Breast	0.034149	0.016207	0.13676
12	Testis	0.010425	0.0055426	0.13811
19	Spleen	0.017013	0.007904	0.13887
30	Fallopian_Tube	0.030101	0.014297	0.13909
24	Esophagus	0.036025	0.01769	0.13999
10	Kidney	0.017877	0.0094341	0.1409
20	Cervix_Uteri	0.030818	0.014592	0.14135
17	Esophagus	0.035913	0.017735	0.14135
4	Colon	0.03248	0.01617	0.14178
3	Heart	0.017758	0.0096569	0.1427
16	Small_Intestine	0.021359	0.010889	0.14327
8	Adipose_Tissue	0.029396	0.014209	0.14614
12	Fallopian_Tube	0.028054	0.013791	0.14737
19	Muscle	0.013414	0.0068535	0.15042
18	Prostate	0.028273	0.014456	0.15147
3	Bladder	0.032892	0.016468	0.15292
8	Bladder	0.033895	0.017129	0.15517
1	Esophagus	0.034226	0.018075	0.15756
23	Uterus	0.024918	0.012296	0.1601
2	Colon	0.02984	0.016188	0.16253
3	Stomach	0.024481	0.013778	0.1642
8	Uterus	0.025151	0.012699	0.16566
29	Lung	0.020455	0.01093	0.16672
4	Muscle	0.012616	0.0069319	0.168
21	Spleen	0.015567	0.0081793	0.1686
32	Lung	0.020329	0.011009	0.16995
25	Muscle	0.01296	0.0071863	0.17022
31	Small_Intestine	0.019379	0.011069	0.17075
3	Colon	0.02888	0.016218	0.17088
29	Testis	0.0093752	0.0057488	0.17257
22	Nerve	0.019906	0.010517	0.17369
14	Esophagus	0.031296	0.017715	0.17433
3	Cervix_Uteri	0.026098	0.014451	0.17916
5	Bladder	0.031631	0.01769	0.17964
30	Brain	0.01125	0.0070727	0.18001
14	Prostate	0.024604	0.014221	0.18108
14	Muscle	0.012114	0.0070406	0.18154
30	Pituitary	0.014361	0.0085381	0.18362
28	Fallopian_Tube	0.024263	0.014003	0.18608
7	Adipose_Tissue	0.024762	0.0142	0.18736
6	Esophagus	0.029704	0.017834	0.18846
17	Colon	0.026997	0.016442	0.19036
15	Blood_Vessel	0.020793	0.011688	0.19042
19	Vagina	0.021012	0.012657	0.19285
10	Skin	0.016706	0.010127	0.19365
32	Breast	0.027228	0.016546	0.19622
1	Fallopian_Tube	0.024226	0.014609	0.19652
26	Fallopian_Tube	0.023737	0.01443	0.19843
1	Pituitary	0.013787	0.0087243	0.19846
24	Nerve	0.01831	0.010753	0.19895
9	Lung	0.017778	0.010871	0.19899
3	Blood_Vessel	0.020308	0.011946	0.20117
8	Pancreas	0.012733	0.0091849	0.20359
23	Adipose_Tissue	0.022311	0.013758	0.20454
20	Skin	0.016235	0.010341	0.20532
25	Vagina	0.020593	0.013271	0.20874
29	Spleen	0.013022	0.0081118	0.20911
1	Blood_Vessel	0.02015	0.012343	0.21065
18	Uterus	0.020317	0.012568	0.2139
28	Muscle	0.010082	0.0068858	0.21947
20	Prostate	0.020731	0.01418	0.22063
3	Esophagus	0.025302	0.017494	0.22145
14	Adipose_Tissue	0.020697	0.013834	0.22315
28	Adrenal_Gland	0.015324	0.010429	0.2234
9	Fallopian_Tube	0.020919	0.014226	0.22442
17	Muscle	0.010089	0.0070484	0.22463
29	Pituitary	0.011854	0.0085422	0.22847
13	Esophagus	0.02519	0.017969	0.22854
4	Testis	0.0072219	0.0056656	0.23028
6	Stomach	0.018573	0.014047	0.23352
3	Uterus	0.018065	0.012209	0.23398
23	Nerve	0.015644	0.01071	0.23415
20	Spleen	0.011533	0.0080963	0.23628
23	Ovary	0.015392	0.01059	0.2368
12	Colon	0.021229	0.015819	0.23686
14	Nerve	0.01548	0.010769	0.23771
28	Nerve	0.01509	0.010532	0.23843
30	Pancreas	0.010466	0.0089293	0.24171
22	Skin	0.013454	0.010129	0.24318
27	Colon	0.022224	0.017075	0.24357
1	Stomach	0.017969	0.014237	0.24376
7	Prostate	0.018988	0.014597	0.24664
14	Kidney	0.011581	0.0096617	0.248
27	Cervix_Uteri	0.020261	0.015215	0.24909
26	Esophagus	0.022297	0.017855	0.25383
26	Thyroid	0.014684	0.011283	0.25566
16	Muscle	0.0085655	0.006918	0.25639
9	Adrenal_Gland	0.013296	0.010596	0.25792
27	Bladder	0.021963	0.017338	0.25803
14	Lung	0.013741	0.010941	0.25813
11	Pancreas	0.00932	0.0086543	0.25983
8	Lung	0.013958	0.011238	0.26046
23	Pituitary	0.010089	0.0085037	0.26239
4	Uterus	0.015657	0.012173	0.26405
11	Liver	0.0073254	0.0064502	0.26416
1	Testis	0.0063891	0.0058714	0.26437
18	Ovary	0.013779	0.010825	0.26512
2	Testis	0.0061496	0.005672	0.26512
7	Uterus	0.016205	0.012691	0.26555
8	Breast	0.020143	0.01689	0.2677
27	Thyroid	0.01429	0.011639	0.26776
6	Lung	0.013133	0.011014	0.26887
32	Spleen	0.009957	0.0081706	0.26944
17	Vagina	0.015147	0.013017	0.27158
16	Uterus	0.014987	0.012149	0.27255
25	Stomach	0.015652	0.014242	0.27275
30	Uterus	0.015072	0.012346	0.27464
4	Fallopian_Tube	0.016286	0.014097	0.27591
9	Ovary	0.012625	0.010581	0.27815
9	Breast	0.018491	0.016338	0.27821
13	Small_Intestine	0.012061	0.011241	0.27996
31	Thyroid	0.012877	0.011182	0.28057
22	Pancreas	0.0084542	0.0087334	0.28137
22	Adrenal_Gland	0.011626	0.010415	0.28164
10	Muscle	0.0073745	0.006875	0.28535
11	Skin	0.010668	0.010037	0.28877
14	Adrenal_Gland	0.0114	0.010664	0.28996
24	Bladder	0.017937	0.016653	0.2904
10	Ovary	0.011432	0.010398	0.29388
1	Ovary	0.011937	0.010865	0.29402
28	Adipose_Tissue	0.01433	0.01353	0.29489
1	Cervix_Uteri	0.015808	0.014932	0.29512
28	Testis	0.0052035	0.005628	0.29624
7	Testis	0.0054553	0.0059069	0.29645
5	Thyroid	0.012149	0.011875	0.30282
27	Nerve	0.011598	0.011196	0.30351
5	Ovary	0.011662	0.011296	0.30535
9	Cervix_Uteri	0.014511	0.014542	0.30587
28	Blood	0.0055933	0.0062208	0.30837
12	Adipose_Tissue	0.013058	0.013325	0.30893
9	Thyroid	0.010713	0.011123	0.31347
19	Heart	0.0079561	0.0095199	0.31366
31	Prostate	0.013087	0.014205	0.31375
12	Skin	0.0088973	0.0099892	0.32034
31	Breast	0.014653	0.016424	0.32146
7	Stomach	0.012072	0.014323	0.32146
12	Vagina	0.011075	0.012524	0.32201
19	Kidney	0.0076423	0.0094051	0.32221
24	Adipose_Tissue	0.012398	0.013814	0.32389
11	Salivary_Gland	0.0091194	0.010735	0.32415
4	Ovary	0.009692	0.010484	0.32427
32	Thyroid	0.010121	0.011265	0.32512
2	Ovary	0.0095487	0.010496	0.32688
18	Pituitary	0.0072076	0.008692	0.32834
13	Vagina	0.01102	0.013189	0.33121
5	Adipose_Tissue	0.01254	0.014674	0.33177
28	Heart	0.0071365	0.0095647	0.33234
19	Pituitary	0.0067181	0.0083236	0.33263
26	Testis	0.0043207	0.0057998	0.33314
11	Lung	0.0088254	0.010588	0.33331
15	Spleen	0.006387	0.0078451	0.34071
11	Testis	0.0039227	0.0055692	0.34173
10	Liver	0.0047313	0.0065081	0.34324
7	Salivary_Gland	0.0085571	0.011386	0.34328
3	Vagina	0.0095759	0.012839	0.34838
27	Prostate	0.010864	0.014785	0.34937
28	Uterus	0.0095355	0.012092	0.34945
26	Nerve	0.0084386	0.010854	0.34974
21	Cervix_Uteri	0.010973	0.014742	0.35249
1	Nerve	0.0083116	0.010988	0.35362
8	Pituitary	0.006112	0.0087828	0.35456
11	Brain	0.0043327	0.0068549	0.35803
10	Brain	0.0043583	0.0069164	0.35844
15	Stomach	0.0088433	0.013481	0.35911
19	Lung	0.0074219	0.01065	0.35936
28	Cervix_Uteri	0.010091	0.014313	0.35994
2	Vagina	0.0087704	0.012816	0.36033
9	Nerve	0.0076344	0.0107	0.36158
14	Colon	0.010869	0.016424	0.36193
20	Salivary_Gland	0.0069608	0.01106	0.36771
17	Lung	0.0069362	0.010953	0.37172
8	Thyroid	0.0074356	0.011499	0.37209
30	Adipose_Tissue	0.0087088	0.013814	0.37413
9	Kidney	0.005375	0.0096001	0.37524
12	Lung	0.0064781	0.010538	0.37535
23	Breast	0.0099731	0.016353	0.37565
29	Cervix_Uteri	0.0090671	0.014621	0.37621
10	Pancreas	0.0045492	0.008732	0.37771
15	Bladder	0.0096889	0.016113	0.37893
22	Fallopian_Tube	0.0083548	0.013984	0.37914
2	Skin	0.0059604	0.010222	0.37997
26	Lung	0.0065144	0.011027	0.38006
4	Stomach	0.0075066	0.013738	0.38187
7	Fallopian_Tube	0.0085228	0.014697	0.38259
1	Vagina	0.0074941	0.013267	0.38393
12	Prostate	0.0075377	0.013698	0.38597
19	Skin	0.0055718	0.010096	0.38621
26	Colon	0.0088293	0.016553	0.38791
25	Breast	0.0090934	0.016784	0.38914
12	Heart	0.0045646	0.0094198	0.38916
13	Nerve	0.0061491	0.010923	0.38993
16	Colon	0.0081781	0.016138	0.39337
19	Blood_Vessel	0.0062858	0.011776	0.3963
29	Bladder	0.0085435	0.016661	0.39631
14	Thyroid	0.0058249	0.011195	0.39644
14	Pituitary	0.0040637	0.0085507	0.39946
12	Esophagus	0.0081242	0.017064	0.40029
2	Muscle	0.0032972	0.0069398	0.40085
17	Skin	0.0049629	0.010382	0.4011
16	Heart	0.0041402	0.0096093	0.40118
18	Lung	0.0053847	0.011122	0.4012
27	Pituitary	0.0041429	0.0088896	0.40136
8	Stomach	0.0064756	0.014332	0.40186
7	Breast	0.0079465	0.016879	0.40336
32	Small_Intestine	0.0049249	0.011152	0.40518
23	Prostate	0.0064259	0.014143	0.40543
1	Prostate	0.0065108	0.01451	0.40659
10	Colon	0.0070423	0.016038	0.40733
15	Fallopian_Tube	0.006151	0.013834	0.40943
16	Spleen	0.003615	0.0079784	0.40964
32	Nerve	0.0049661	0.010836	0.41
7	Esophagus	0.0077537	0.018185	0.41052
7	Pancreas	0.0034128	0.0091792	0.41204
14	Cervix_Uteri	0.0063805	0.014635	0.41225
26	Breast	0.0069449	0.016573	0.4138
3	Thyroid	0.0047362	0.011055	0.41441
10	Blood_Vessel	0.0051625	0.011813	0.41477
16	Thyroid	0.004638	0.011	0.41575
9	Colon	0.0062906	0.016319	0.41848
11	Blood	0.002199	0.0061558	0.42119
9	Liver	0.0023637	0.0066224	0.42145
28	Breast	0.0060647	0.016082	0.42231
3	Skin	0.0038044	0.010241	0.42282
23	Spleen	0.0030439	0.0080754	0.42463
26	Salivary_Gland	0.0038951	0.01118	0.4258
16	Breast	0.0057838	0.016157	0.42621
10	Uterus	0.0044058	0.012073	0.42897
8	Fallopian_Tube	0.0051089	0.014707	0.429
11	Muscle	0.0023011	0.006814	0.42916
21	Breast	0.0056806	0.016564	0.42927
13	Brain	0.0022038	0.0071847	0.42994
11	Ovary	0.003688	0.010306	0.42997
22	Cervix_Uteri	0.0048938	0.014293	0.43087
23	Lung	0.0036202	0.010881	0.43174
26	Vagina	0.0041828	0.013105	0.43377
4	Breast	0.0051198	0.01619	0.43473
3	Ovary	0.0034744	0.010515	0.43529
19	Ovary	0.0034218	0.010366	0.43536
19	Small_Intestine	0.0032076	0.010788	0.43583
30	Blood_Vessel	0.0038539	0.01208	0.43756
18	Thyroid	0.0035289	0.01138	0.43782
25	Thyroid	0.0035387	0.011427	0.4379
30	Breast	0.0047129	0.01642	0.44071
16	Pancreas	0.0021509	0.0087866	0.44182
5	Adrenal_Gland	0.003108	0.011312	0.44344
19	Esophagus	0.0044693	0.017245	0.44532
16	Adrenal_Gland	0.0027224	0.010478	0.44649
13	Blood_Vessel	0.0032987	0.012271	0.44732
23	Testis	0.0012819	0.005723	0.44841
9	Bladder	0.0041164	0.016571	0.44933
8	Cervix_Uteri	0.0035496	0.015032	0.4522
13	Pituitary	0.0018691	0.0086733	0.45402
6	Vagina	0.0028261	0.01309	0.45509
9	Small_Intestine	0.0022339	0.011012	0.45612
9	Muscle	0.0013598	0.0069958	0.45908
27	Testis	0.0010583	0.0059827	0.45922
13	Testis	0.00098868	0.0058371	0.46094
22	Esophagus	0.0029286	0.017302	0.46422
10	Thyroid	0.0019008	0.010932	0.46504
11	Adrenal_Gland	0.0015304	0.010321	0.4694
30	Colon	0.0021062	0.0164	0.47267
4	Kidney	0.0010256	0.0095126	0.47558
2	Prostate	0.0013313	0.014017	0.48005
25	Ovary	0.001099	0.010869	0.48012
2	Stomach	0.0011764	0.013753	0.48124
5	Breast	0.0015056	0.017442	0.48211
14	Salivary_Gland	0.00088185	0.011093	0.48298
28	Blood_Vessel	0.00088803	0.011831	0.48525
22	Uterus	0.00086103	0.012075	0.48605
15	Skin	0.00058134	0.01002	0.48787
10	Fallopian_Tube	0.00081919	0.013981	0.48796
7	Ovary	0.00060607	0.010931	0.48909
12	Stomach	0.00054425	0.01344	0.49111
11	Uterus	0.00054354	0.011966	0.49111
4	Small_Intestine	0.00040974	0.010912	0.49186
11	Nerve	0.00036242	0.010422	0.49311
21	Fallopian_Tube	0.00030363	0.014423	0.49567
30	Salivary_Gland	0.00021183	0.011076	0.4959
11	Vagina	0.0001276	0.012584	0.49789
22	Lung	2.5384e-05	0.010685	0.49951
26	Adipose_Tissue	-7.6954e-05	0.013943	0.50112
10	Adrenal_Gland	-0.00012155	0.010413	0.50241
17	Testis	-0.0001244	0.0057609	0.50499
30	Skin	-0.00027008	0.010356	0.50545
25	Small_Intestine	-0.00029982	0.011312	0.50575
16	Pituitary	-0.00026217	0.0084018	0.50667
8	Salivary_Gland	-0.00037352	0.011394	0.50702
14	Breast	-0.00056071	0.016444	0.50707
4	Vagina	-0.00044436	0.012802	0.50724
18	Nerve	-0.00041547	0.010947	0.50752
28	Small_Intestine	-0.00044672	0.010839	0.50893
6	Testis	-0.0002423	0.0057932	0.50966
32	Testis	-0.00028021	0.0057905	0.51117
11	Fallopian_Tube	-0.00079945	0.013857	0.51185
10	Vagina	-0.00074361	0.012696	0.51221
8	Nerve	-0.00070952	0.011061	0.5127
20	Esophagus	-0.0010875	0.017664	0.51303
31	Salivary_Gland	-0.0013393	0.01108	0.52588
10	Blood	-0.00074366	0.006211	0.52657
25	Skin	-0.0014504	0.010586	0.52862
4	Esophagus	-0.0025019	0.017442	0.53033
7	Lung	-0.0016928	0.011231	0.53105
16	Fallopian_Tube	-0.0023559	0.014069	0.53437
21	Ovary	-0.00196	0.010727	0.53589
23	Colon	-0.0031135	0.016334	0.54053
4	Cervix_Uteri	-0.0028993	0.014409	0.54076
6	Skin	-0.002109	0.010441	0.54215
5	Small_Intestine	-0.0022903	0.011756	0.54215
8	Skin	-0.002153	0.010652	0.54218
23	Brain	-0.0013891	0.0070443	0.54518
30	Testis	-0.0011635	0.0057462	0.54666
18	Adrenal_Gland	-0.0025164	0.01084	0.54784
32	Pituitary	-0.0019849	0.0086041	0.54921
14	Ovary	-0.0027392	0.010649	0.55046
23	Thyroid	-0.0029452	0.011134	0.5531
9	Stomach	-0.0036477	0.013864	0.55754
4	Brain	-0.0017733	0.0069738	0.55817
16	Blood	-0.0016796	0.0062499	0.55946
22	Blood	-0.0016757	0.0062121	0.55968
11	Kidney	-0.0024924	0.0093506	0.56017
15	Thyroid	-0.0035754	0.010816	0.56625
3	Salivary_Gland	-0.0034558	0.010954	0.56726
10	Nerve	-0.0036661	0.010516	0.56871
1	Adipose_Tissue	-0.0048587	0.014115	0.56955
14	Pancreas	-0.0028197	0.0089425	0.57477
9	Spleen	-0.0030848	0.008068	0.57644
21	Blood	-0.0022385	0.0064074	0.57709
6	Pituitary	-0.003159	0.0086082	0.57798
19	Prostate	-0.0053522	0.013843	0.58068
15	Blood	-0.002279	0.0061455	0.58177
2	Spleen	-0.0033622	0.0080034	0.58388
21	Colon	-0.0066463	0.016545	0.58491
21	Pituitary	-0.003526	0.0086134	0.58685
20	Blood	-0.0025254	0.0063423	0.5877
22	Salivary_Gland	-0.0046234	0.010833	0.59063
29	Ovary	-0.0049843	0.010638	0.59135
6	Nerve	-0.0050992	0.010841	0.59233
10	Pituitary	-0.0036824	0.0083495	0.59345
7	Adrenal_Gland	-0.0051051	0.010947	0.59541
12	Pancreas	-0.0035182	0.0086133	0.59647
14	Stomach	-0.0062506	0.013953	0.59732
15	Uterus	-0.0060332	0.011946	0.59783
7	Liver	-0.003086	0.0068415	0.59888
30	Liver	-0.0030349	0.0066553	0.59994
30	Stomach	-0.0064626	0.013933	0.60069
24	Ovary	-0.0055583	0.010634	0.60169
14	Liver	-0.0031092	0.006665	0.60219
21	Esophagus	-0.0088598	0.017846	0.60387
7	Bladder	-0.0088949	0.017119	0.60503
27	Small_Intestine	-0.0056931	0.011522	0.60583
16	Skin	-0.0053901	0.01019	0.60918
30	Nerve	-0.0061191	0.010753	0.61123
15	Prostate	-0.007433	0.01374	0.61215
15	Nerve	-0.0060087	0.010405	0.61284
22	Kidney	-0.0047914	0.0094361	0.61349
9	Pancreas	-0.0044553	0.0088853	0.61783
16	Stomach	-0.0075306	0.01371	0.61872
16	Bladder	-0.0098287	0.016387	0.62078
11	Adipose_Tissue	-0.0080956	0.013388	0.62089
13	Salivary_Gland	-0.0064702	0.011252	0.62125
3	Adrenal_Gland	-0.0063237	0.010531	0.62208
20	Kidney	-0.005315	0.0096338	0.623
27	Stomach	-0.0082877	0.014506	0.62334
25	Kidney	-0.0054871	0.0098617	0.62401
19	Blood	-0.0035595	0.0061917	0.62551
20	Adrenal_Gland	-0.0066574	0.010633	0.6271
27	Lung	-0.0076088	0.011375	0.63523
8	Prostate	-0.0096715	0.014607	0.63636
31	Lung	-0.0074105	0.010928	0.63701
23	Bladder	-0.011412	0.016586	0.63787
22	Bladder	-0.011312	0.016287	0.6391
6	Adipose_Tissue	-0.0097677	0.013927	0.63946
12	Salivary_Gland	-0.0071408	0.010684	0.64015
22	Stomach	-0.0090829	0.013627	0.64305
3	Pancreas	-0.005689	0.0088304	0.64995
15	Cervix_Uteri	-0.010888	0.01414	0.65236
11	Pituitary	-0.0061761	0.0082752	0.65545
24	Fallopian_Tube	-0.011142	0.014298	0.65593
29	Thyroid	-0.0089177	0.011184	0.65631
24	Prostate	-0.01102	0.014201	0.65863
1	Brain	-0.0051456	0.0072271	0.659
28	Vagina	-0.010041	0.012716	0.66005
5	Pituitary	-0.0070086	0.0090701	0.66064
29	Esophagus	-0.013878	0.017698	0.6613
11	Bladder	-0.01331	0.01614	0.66378
25	Salivary_Gland	-0.0089399	0.011322	0.66421
6	Breast	-0.013647	0.016554	0.66583
4	Liver	-0.0050876	0.006562	0.66657
20	Small_Intestine	-0.008778	0.011051	0.66699
27	Salivary_Gland	-0.0093767	0.011532	0.66879
31	Stomach	-0.011366	0.013937	0.67314
4	Thyroid	-0.0098768	0.011022	0.67445
2	Pancreas	-0.0067477	0.0088141	0.67642
6	Spleen	-0.0075057	0.0081744	0.67832
32	Blood	-0.0053453	0.0064004	0.67899
20	Stomach	-0.011781	0.013913	0.67931
24	Pituitary	-0.0074586	0.0085385	0.6802
21	Skin	-0.0097438	0.010447	0.6875
7	Kidney	-0.0085438	0.0099176	0.68769
27	Adrenal_Gland	-0.010747	0.011087	0.69214
16	Blood_Vessel	-0.012228	0.011887	0.69384
27	Liver	-0.0063456	0.0069291	0.69444
5	Prostate	-0.014638	0.015085	0.69535
18	Cervix_Uteri	-0.014976	0.014877	0.6957
19	Bladder	-0.016236	0.016234	0.69594
16	Salivary_Gland	-0.010418	0.010899	0.69611
31	Pituitary	-0.0081818	0.0085407	0.69621
24	Salivary_Gland	-0.01066	0.011077	0.69734
29	Prostate	-0.013949	0.014207	0.69747
27	Breast	-0.017086	0.017095	0.69826
20	Testis	-0.005178	0.0057379	0.69931
24	Brain	-0.0064764	0.007073	0.70088
23	Blood	-0.0060872	0.0063258	0.7039
25	Spleen	-0.0088737	0.0082879	0.70537
11	Cervix_Uteri	-0.015158	0.014164	0.70691
32	Adrenal_Gland	-0.011348	0.010731	0.70801
11	Spleen	-0.0086619	0.0078583	0.71083
21	Bladder	-0.018451	0.016799	0.71332
12	Kidney	-0.0092623	0.0093061	0.71407
17	Salivary_Gland	-0.011833	0.011105	0.71639
16	Cervix_Uteri	-0.016273	0.01438	0.71757
32	Stomach	-0.014982	0.01404	0.72138
16	Lung	-0.012229	0.01075	0.7217
12	Thyroid	-0.012573	0.010783	0.72188
10	Cervix_Uteri	-0.016592	0.014291	0.7226
25	Liver	-0.0072528	0.0068028	0.72306
24	Breast	-0.018812	0.01642	0.72421
30	Bladder	-0.019351	0.016653	0.72433
19	Pancreas	-0.0087346	0.0087048	0.72573
21	Testis	-0.0060123	0.0057967	0.72589
10	Esophagus	-0.019659	0.017299	0.72671
15	Colon	-0.017952	0.015868	0.72707
25	Testis	-0.0061386	0.0058736	0.72742
21	Stomach	-0.015517	0.014056	0.72816
7	Pituitary	-0.0099742	0.008777	0.72879
4	Pancreas	-0.0090268	0.0088043	0.73006
15	Testis	-0.0059327	0.0055598	0.73162
15	Vagina	-0.014924	0.012562	0.73263
19	Adrenal_Gland	-0.012596	0.010381	0.7351
8	Brain	-0.0080196	0.0072753	0.73708
12	Pituitary	-0.0097784	0.0082359	0.73776
31	Brain	-0.0078919	0.0070748	0.73954
23	Adrenal_Gland	-0.013188	0.010606	0.74018
28	Pancreas	-0.0094332	0.0087457	0.7405
15	Small_Intestine	-0.012722	0.010708	0.74072
13	Lung	-0.01403	0.011098	0.74325
21	Small_Intestine	-0.01346	0.011164	0.7438
16	Brain	-0.0079369	0.0069597	0.74418
13	Spleen	-0.010734	0.0082362	0.74446
25	Prostate	-0.018126	0.014515	0.74464
12	Small_Intestine	-0.012947	0.010675	0.74505
22	Vagina	-0.016106	0.012698	0.74625
28	Stomach	-0.016456	0.013646	0.74644
26	Small_Intestine	-0.013651	0.01117	0.74667
8	Spleen	-0.011044	0.0083402	0.74785
14	Skin	-0.013347	0.010371	0.74999
15	Salivary_Gland	-0.013621	0.010717	0.75251
16	Adipose_Tissue	-0.018248	0.013593	0.75282
19	Nerve	-0.014434	0.010483	0.7529
16	Esophagus	-0.022553	0.017407	0.75407
24	Stomach	-0.017506	0.013933	0.75525
5	Pancreas	-0.010966	0.0094856	0.75528
1	Skin	-0.014011	0.010582	0.75612
11	Colon	-0.021048	0.015895	0.7602
9	Pituitary	-0.011267	0.008496	0.76142
18	Breast	-0.02298	0.016715	0.76253
1	Breast	-0.023133	0.016777	0.76317
18	Liver	-0.0087693	0.0067751	0.76383
8	Vagina	-0.018478	0.013355	0.76515
23	Esophagus	-0.024141	0.017618	0.76636
32	Prostate	-0.01998	0.01431	0.76895
4	Skin	-0.014441	0.010211	0.77069
10	Small_Intestine	-0.014765	0.010822	0.77075
22	Colon	-0.0224	0.01604	0.77203
7	Spleen	-0.012459	0.0083348	0.77451
23	Liver	-0.0090217	0.0066283	0.77509
13	Breast	-0.024274	0.016679	0.77527
29	Liver	-0.0091521	0.0066583	0.77732
26	Pancreas	-0.011536	0.0090126	0.77796
27	Esophagus	-0.026617	0.018418	0.77837
5	Brain	-0.010058	0.0075133	0.77946
13	Thyroid	-0.017349	0.011355	0.77966
7	Cervix_Uteri	-0.022818	0.015022	0.78013
24	Cervix_Uteri	-0.022394	0.014614	0.78215
22	Small_Intestine	-0.015564	0.010824	0.78269
30	Lung	-0.016654	0.010925	0.78461
12	Adrenal_Gland	-0.015645	0.010271	0.78485
26	Skin	-0.015796	0.010452	0.7858
18	Salivary_Gland	-0.01664	0.011276	0.78593
24	Vagina	-0.019703	0.012984	0.7861
27	Adipose_Tissue	-0.022412	0.014382	0.78619
24	Adrenal_Gland	-0.016333	0.010649	0.78645
2	Nerve	-0.017022	0.010614	0.78705
20	Colon	-0.024516	0.016376	0.78792
8	Adrenal_Gland	-0.016928	0.010953	0.78821
12	Blood	-0.0088094	0.0061265	0.78826
5	Cervix_Uteri	-0.024493	0.015524	0.78888
5	Fallopian_Tube	-0.023823	0.015188	0.79043
19	Colon	-0.024202	0.015988	0.7905
24	Lung	-0.017197	0.010925	0.79205
16	Vagina	-0.019902	0.012776	0.79218
23	Kidney	-0.013925	0.0096086	0.79478
1	Small_Intestine	-0.017216	0.011308	0.79595
2	Salivary_Gland	-0.016982	0.010933	0.79785
19	Breast	-0.025982	0.016006	0.80054
21	Salivary_Gland	-0.017605	0.011174	0.80122
26	Spleen	-0.013789	0.0081836	0.80225
24	Small_Intestine	-0.017337	0.011067	0.80266
4	Blood_Vessel	-0.020592	0.01191	0.80281
8	Ovary	-0.01905	0.010937	0.80476
9	Blood	-0.009757	0.0063199	0.80493
11	Small_Intestine	-0.016994	0.010725	0.80535
32	Pancreas	-0.013105	0.0089981	0.80806
6	Small_Intestine	-0.017901	0.011157	0.80834
11	Breast	-0.026782	0.015913	0.8091
19	Testis	-0.0084944	0.0056016	0.80999
27	Kidney	-0.015589	0.010045	0.81098
9	Prostate	-0.023691	0.01413	0.81141
28	Bladder	-0.028121	0.01631	0.81164
7	Colon	-0.028296	0.016859	0.81489
28	Esophagus	-0.029408	0.017326	0.81606
19	Salivary_Gland	-0.018156	0.010798	0.81669
25	Blood	-0.010542	0.0064922	0.81697
17	Stomach	-0.022985	0.013968	0.8173
18	Vagina	-0.023023	0.013217	0.81864
26	Kidney	-0.016071	0.0097375	0.82573
24	Skin	-0.018534	0.010356	0.82584
27	Skin	-0.019473	0.010782	0.82805
15	Pituitary	-0.014659	0.0082611	0.82925
20	Liver	-0.011415	0.0066455	0.82988
18	Adipose_Tissue	-0.026453	0.014062	0.83087
21	Adrenal_Gland	-0.019873	0.010742	0.83094
28	Kidney	-0.016013	0.0094491	0.83211
12	Liver	-0.011235	0.0064195	0.83441
1	Salivary_Gland	-0.02076	0.011318	0.83766
22	Thyroid	-0.021622	0.010933	0.84087
3	Muscle	-0.013142	0.0069524	0.84117
21	Vagina	-0.025096	0.013097	0.84164
2	Brain	-0.012179	0.0069813	0.84229
27	Brain	-0.012983	0.0073637	0.84486
9	Esophagus	-0.033668	0.017602	0.84488
1	Kidney	-0.01765	0.0098579	0.84541
5	Lung	-0.022868	0.011605	0.84576
14	Vagina	-0.025448	0.013002	0.84677
1	Pancreas	-0.015683	0.0091239	0.84796
19	Stomach	-0.025395	0.013582	0.84813
23	Stomach	-0.026135	0.013876	0.8499
22	Testis	-0.01007	0.0056199	0.8502
6	Salivary_Gland	-0.021588	0.011167	0.85037
23	Cervix_Uteri	-0.029704	0.014554	0.85039
23	Pancreas	-0.015553	0.0088931	0.85214
6	Brain	-0.013081	0.0071305	0.85446
15	Brain	-0.012576	0.0068432	0.85487
12	Spleen	-0.01642	0.0078208	0.85514
21	Prostate	-0.028854	0.014325	0.85563
17	Pituitary	-0.017037	0.0085599	0.85699
24	Pancreas	-0.015963	0.0089294	0.85743
17	Liver	-0.012862	0.0066721	0.85777
4	Lung	-0.022436	0.010772	0.85914
17	Pancreas	-0.01615	0.008952	0.85962
4	Nerve	-0.023047	0.010602	0.85976
15	Ovary	-0.022533	0.010288	0.8599
19	Adipose_Tissue	-0.028831	0.013466	0.86211
8	Small_Intestine	-0.022866	0.011383	0.86246
28	Liver	-0.012942	0.0065182	0.86485
6	Thyroid	-0.02465	0.01127	0.86516
29	Adrenal_Gland	-0.022817	0.010653	0.86628
7	Skin	-0.022536	0.010645	0.86636
5	Spleen	-0.018982	0.0086129	0.86678
29	Blood	-0.012712	0.0063542	0.86727
20	Nerve	-0.024418	0.010737	0.87056
32	Brain	-0.01402	0.0071271	0.87118
7	Brain	-0.0144	0.0072704	0.87282
24	Thyroid	-0.025334	0.011179	0.87363
30	Cervix_Uteri	-0.032986	0.014613	0.87455
29	Colon	-0.035331	0.016407	0.87485
7	Small_Intestine	-0.02409	0.011376	0.87506
10	Adipose_Tissue	-0.030643	0.013508	0.87591
2	Blood	-0.013243	0.0062692	0.88017
22	Ovary	-0.024876	0.010399	0.88088
10	Prostate	-0.031144	0.013886	0.88126
12	Brain	-0.014104	0.0068221	0.88292
30	Blood	-0.013678	0.0063512	0.8847
32	Esophagus	-0.040328	0.017826	0.88497
2	Small_Intestine	-0.024169	0.010923	0.88535
20	Pancreas	-0.018136	0.0089161	0.88803
3	Testis	-0.01194	0.0056822	0.88809
10	Salivary_Gland	-0.024594	0.010831	0.88861
14	Spleen	-0.019677	0.0081196	0.88914
15	Adrenal_Gland	-0.02447	0.010303	0.89061
3	Liver	-0.014585	0.0065812	0.89074
3	Pituitary	-0.019423	0.0084432	0.89123
31	Adipose_Tissue	-0.033958	0.013817	0.89454
18	Blood	-0.014742	0.0064655	0.89781
18	Pancreas	-0.019386	0.0090898	0.89886
5	Kidney	-0.02308	0.010248	0.89958
19	Thyroid	-0.027666	0.010897	0.89994
21	Pancreas	-0.019341	0.0090076	0.90038
17	Spleen	-0.020763	0.0081285	0.90113
6	Blood	-0.014842	0.0064031	0.9015
10	Spleen	-0.020319	0.0079284	0.90187
18	Kidney	-0.022386	0.009821	0.90228
5	Vagina	-0.034404	0.013792	0.90379
1	Adrenal_Gland	-0.027504	0.01088	0.90472
8	Blood	-0.015396	0.006533	0.90521
22	Spleen	-0.020655	0.0079298	0.90548
10	Breast	-0.040593	0.016056	0.90555
13	Adipose_Tissue	-0.036218	0.014032	0.90556
28	Brain	-0.015894	0.006927	0.90665
28	Salivary_Gland	-0.026848	0.010848	0.90805
21	Thyroid	-0.029784	0.011276	0.90872
13	Stomach	-0.034502	0.014153	0.91003
16	Liver	-0.016041	0.0065485	0.91309
15	Liver	-0.015823	0.0064391	0.91377
30	Thyroid	-0.03034	0.011178	0.91461
23	Small_Intestine	-0.027923	0.011021	0.91567
30	Prostate	-0.03715	0.0142	0.91589
14	Testis	-0.013704	0.0057543	0.916
21	Kidney	-0.023808	0.0097321	0.91765
22	Prostate	-0.037175	0.013888	0.92071
18	Skin	-0.02843	0.010542	0.92121
24	Spleen	-0.022734	0.0081078	0.9213
26	Adrenal_Gland	-0.029487	0.010747	0.92228
27	Vagina	-0.036898	0.013517	0.92311
24	Liver	-0.017433	0.0066551	0.92708
3	Brain	-0.017835	0.006994	0.92887
2	Adrenal_Gland	-0.02985	0.01051	0.92929
30	Spleen	-0.023651	0.0081076	0.92935
26	Liver	-0.017796	0.0067169	0.92936
14	Small_Intestine	-0.030009	0.011082	0.92939
29	Small_Intestine	-0.030251	0.011071	0.93117
4	Adipose_Tissue	-0.039726	0.01362	0.9312
24	Blood	-0.016972	0.0063512	0.93155
28	Pituitary	-0.023404	0.0083621	0.93322
4	Adrenal_Gland	-0.030458	0.010499	0.93347
20	Thyroid	-0.033286	0.011162	0.93383
7	Vagina	-0.038542	0.013346	0.93435
3	Prostate	-0.040241	0.014042	0.9344
28	Colon	-0.045525	0.016062	0.93488
11	Thyroid	-0.032623	0.010834	0.9357
21	Liver	-0.018502	0.0067134	0.93701
4	Blood	-0.017299	0.0062621	0.93793
13	Skin	-0.030953	0.010519	0.93846
17	Adrenal_Gland	-0.031854	0.010675	0.93883
31	Liver	-0.018591	0.0066568	0.9395
25	Pancreas	-0.023783	0.0091268	0.94038
1	Thyroid	-0.035871	0.011422	0.94351
3	Blood	-0.017918	0.0062806	0.94386
30	Kidney	-0.027225	0.009647	0.94552
18	Testis	-0.016252	0.0058492	0.94613
5	Skin	-0.034388	0.011	0.94931
13	Pancreas	-0.025097	0.0090699	0.95097
28	Prostate	-0.043705	0.013907	0.95105
19	Brain	-0.019864	0.0068944	0.95134
10	Stomach	-0.041073	0.013624	0.95137
18	Spleen	-0.027305	0.0082534	0.95236
18	Brain	-0.02127	0.0071996	0.95545
8	Testis	-0.017951	0.0059102	0.96064
28	Thyroid	-0.038353	0.010948	0.96146
31	Testis	-0.017742	0.0057473	0.96303
13	Kidney	-0.03095	0.0097994	0.96358
1	Blood	-0.021198	0.0064893	0.96548
1	Liver	-0.022317	0.0067997	0.96579
31	Pancreas	-0.027393	0.0089311	0.96665
26	Pituitary	-0.029979	0.008617	0.9689
11	Stomach	-0.045912	0.013502	0.96928
7	Nerve	-0.042017	0.011053	0.97044
31	Spleen	-0.030638	0.0081096	0.97161
1	Spleen	-0.031455	0.008284	0.97223
2	Pituitary	-0.030153	0.0084271	0.97244
5	Salivary_Gland	-0.042262	0.011765	0.97311
23	Salivary_Gland	-0.039659	0.011031	0.97322
14	Blood	-0.022081	0.00636	0.97335
3	Kidney	-0.032591	0.0095397	0.97383
17	Small_Intestine	-0.039965	0.011094	0.97484
10	Lung	-0.040477	0.010682	0.9749
8	Liver	-0.024526	0.0068451	0.97667
29	Skin	-0.039642	0.01036	0.97753
32	Kidney	-0.034501	0.009721	0.97809
6	Kidney	-0.035153	0.0097255	0.97996
31	Blood	-0.023476	0.0063525	0.98015
16	Kidney	-0.034393	0.0094923	0.9802
13	Liver	-0.025077	0.0067597	0.98028
25	Nerve	-0.045851	0.01099	0.98083
9	Brain	-0.025497	0.007037	0.98147
21	Brain	-0.025921	0.0071342	0.98173
5	Liver	-0.026749	0.0070689	0.98217
4	Spleen	-0.033322	0.0079935	0.98222
13	Adrenal_Gland	-0.043963	0.010816	0.98234
27	Pancreas	-0.032957	0.0092956	0.98298
6	Pancreas	-0.031963	0.0090013	0.98312
9	Vagina	-0.053002	0.012917	0.98398
32	Liver	-0.02617	0.0067057	0.98487
9	Skin	-0.043833	0.010303	0.9871
30	Vagina	-0.055428	0.012981	0.98716
7	Blood	-0.02667	0.0065281	0.98852
29	Stomach	-0.057632	0.013938	0.98853
17	Kidney	-0.039272	0.0096709	0.98945
25	Pituitary	-0.038356	0.0087262	0.99076
10	Bladder	-0.074964	0.016282	0.99087
9	Salivary_Gland	-0.048576	0.01102	0.99103
24	Kidney	-0.040423	0.0096464	0.99134
13	Blood	-0.027702	0.0064508	0.99158
14	Brain	-0.029419	0.0070819	0.99159
32	Vagina	-0.05997	0.013081	0.9917
23	Vagina	-0.059437	0.012929	0.99185
8	Kidney	-0.042102	0.0099223	0.99202
15	Kidney	-0.039889	0.0093332	0.99239
32	Skin	-0.048853	0.010434	0.99292
27	Spleen	-0.041396	0.0084402	0.9933
2	Liver	-0.029268	0.0065681	0.99332
11	Prostate	-0.064671	0.01376	0.99334
29	Salivary_Gland	-0.051181	0.01108	0.99343
20	Pituitary	-0.039571	0.0085244	0.99358
31	Kidney	-0.043039	0.0096487	0.99435
6	Adrenal_Gland	-0.052566	0.010734	0.99439
2	Kidney	-0.04253	0.0095213	0.99441
26	Blood	-0.02931	0.0064095	0.99454
22	Brain	-0.030909	0.0069163	0.99494
5	Blood	-0.031631	0.0067457	0.99547
12	Muscle	-0.034887	0.0067801	0.99673
5	Nerve	-0.06372	0.01142	0.9972
30	Small_Intestine	-0.056618	0.011064	0.99728
29	Vagina	-0.070631	0.012986	0.99776
31	Adrenal_Gland	-0.059974	0.010649	0.99823
25	Adrenal_Gland	-0.06137	0.010882	0.99825
25	Brain	-0.037008	0.0072278	0.99839
23	Skin	-0.05978	0.010311	0.99881
17	Brain	-0.037896	0.0070889	0.99895
26	Brain	-0.038337	0.0071367	0.999
27	Blood	-0.03705	0.0066109	0.99909
22	Pituitary	-0.049541	0.0083484	0.99927
32	Salivary_Gland	-0.069667	0.011158	0.9996
17	Blood	-0.044331	0.0063648	0.99995
29	Kidney	-0.066114	0.0096479	0.99995
6	Liver	-0.047015	0.0067067	0.99995
29	Pancreas	-0.057854	0.0089296	0.99995
20	Brain	-0.055624	0.0070582	1
