# Supplementary material for: Deep representation learning of electrocardiogram reveals biological insights in cardiac phenotypes and cardiovascular diseases
Source: iScience. 2025 Jul 28;28(8):113226. doi: 10.1016/j.isci.2025.113226 (PMC12356350; doi:10.1016/j.isci.2025.113226)
Supplement: Table S13. Tissue enrichment in 52 specific tissues in GTEx v8 [file mmc8.xlsx]

## Sheet: Table_S13
Latent factor	Tissue	Beta	SE	pval
5	Heart_Left_Ventricle	0.092036	0.009842	1.0833e-08
5	Heart_Atrial_Appendage	0.099212	0.010326	4.4668e-08
17	Fallopian_Tube	0.11132	0.012134	1.1575e-06
8	Heart_Atrial_Appendage	0.084002	0.010001	1.4692e-06
24	Muscle_Skeletal	0.059968	0.0070434	3.4083e-06
21	Heart_Atrial_Appendage	0.075412	0.0098092	9.376e-06
17	Cervix_Endocervix	0.098515	0.01186	1.3837e-05
17	Uterus	0.095424	0.011197	1.4619e-05
27	Heart_Atrial_Appendage	0.075738	0.010124	1.5626e-05
20	Heart_Atrial_Appendage	0.071974	0.0097098	1.8452e-05
27	Heart_Left_Ventricle	0.066096	0.0096504	2.0568e-05
13	Heart_Left_Ventricle	0.063441	0.0094155	2.7358e-05
25	Colon_Sigmoid	0.10457	0.013269	2.8474e-05
21	Heart_Left_Ventricle	0.062675	0.0093507	2.9925e-05
26	Artery_Coronary	0.097589	0.012329	3.5468e-05
6	Heart_Left_Ventricle	0.060755	0.0093452	4.954e-05
20	Heart_Left_Ventricle	0.059106	0.0092561	6.5747e-05
25	Heart_Atrial_Appendage	0.068222	0.0099405	6.6644e-05
6	Heart_Atrial_Appendage	0.066819	0.0098042	7.4181e-05
23	Heart_Atrial_Appendage	0.06543	0.0096854	8.4776e-05
24	Heart_Left_Ventricle	0.058078	0.0092698	8.7841e-05
18	Heart_Atrial_Appendage	0.066229	0.0099	9.8063e-05
17	Esophagus_Muscularis	0.094104	0.012845	0.00010301
14	Artery_Coronary	0.090168	0.012233	0.0001079
25	Esophagus_Gastroesophageal_Junction	0.098397	0.013518	0.00010992
25	Esophagus_Muscularis	0.094371	0.013096	0.00013077
17	Colon_Sigmoid	0.093012	0.013016	0.00013114
27	Muscle_Skeletal	0.050644	0.0073348	0.00013151
26	Artery_Aorta	0.07899	0.010605	0.00013235
7	Muscle_Skeletal	0.049912	0.007242	0.00013496
29	Heart_Atrial_Appendage	0.063602	0.0097291	0.00013681
24	Colon_Sigmoid	0.09217	0.012982	0.00014378
25	Heart_Left_Ventricle	0.057314	0.0094758	0.00014625
18	Heart_Left_Ventricle	0.057054	0.0094369	0.00014714
17	Esophagus_Gastroesophageal_Junction	0.094501	0.013259	0.00014837
17	Cervix_Ectocervix	0.087748	0.012436	0.00016107
5	Colon_Sigmoid	0.096494	0.013791	0.00017593
14	Artery_Tibial	0.075536	0.010281	0.00018094
6	Uterus	0.081651	0.011261	0.00018822
17	Ovary	0.072167	0.010007	0.00018903
26	Uterus	0.081375	0.011274	0.00020004
8	Colon_Sigmoid	0.091256	0.013354	0.00024117
31	Artery_Tibial	0.073804	0.010269	0.00024276
13	Heart_Atrial_Appendage	0.06177	0.009879	0.00025004
26	Artery_Tibial	0.074045	0.010362	0.00026152
22	Heart_Left_Ventricle	0.052476	0.0090668	0.00026435
20	Fallopian_Tube	0.08063	0.012088	0.00029647
2	Esophagus_Gastroesophageal_Junction	0.088056	0.013054	0.0003082
26	Heart_Atrial_Appendage	0.060036	0.0098162	0.0003312
8	Heart_Left_Ventricle	0.054118	0.0095359	0.00033886
21	Artery_Coronary	0.082201	0.012324	0.00040681
32	Colon_Sigmoid	0.085636	0.013083	0.00041384
17	Bladder	0.088023	0.013506	0.00041747
22	Adipose_Subcutaneous	0.071776	0.010817	0.00044635
5	Muscle_Skeletal	0.046916	0.0074842	0.0004612
14	Artery_Aorta	0.071097	0.010523	0.00046847
25	Uterus	0.076516	0.011418	0.00050698
26	Bladder	0.08692	0.013596	0.00052435
6	Colon_Sigmoid	0.08314	0.013089	0.00058852
7	Heart_Left_Ventricle	0.051319	0.0095302	0.00063063
7	Heart_Atrial_Appendage	0.057646	0.0099981	0.00066431
22	Heart_Atrial_Appendage	0.054618	0.0095124	0.00069576
2	Esophagus_Muscularis	0.079771	0.012648	0.00069792
8	Esophagus_Gastroesophageal_Junction	0.085414	0.013604	0.00071809
32	Uterus	0.072001	0.011257	0.00085321
26	Prostate	0.073172	0.012334	0.00089122
23	Heart_Left_Ventricle	0.047724	0.0092334	0.00098352
5	Esophagus_Muscularis	0.082762	0.013611	0.001033
29	Artery_Coronary	0.074398	0.012222	0.0011229
20	Adipose_Visceral_Omentum	0.067793	0.011417	0.001126
20	Artery_Coronary	0.073924	0.0122	0.0011758
24	Heart_Atrial_Appendage	0.052635	0.0097264	0.0012951
25	Bladder	0.080875	0.01377	0.0013032
28	Cells_Cultured_fibroblasts	0.04211	0.0065358	0.0013255
17	Artery_Tibial	0.063715	0.010294	0.0013295
10	Heart_Left_Ventricle	0.045256	0.0090659	0.0013979
25	Fallopian_Tube	0.071385	0.012376	0.0014866
27	Artery_Tibial	0.065235	0.01069	0.0015264
14	Heart_Left_Ventricle	0.045846	0.0092845	0.0015532
20	Artery_Aorta	0.0633	0.010493	0.0015664
20	Bladder	0.077112	0.013452	0.0016486
5	Esophagus_Gastroesophageal_Junction	0.081278	0.01405	0.0016581
18	Esophagus_Muscularis	0.075348	0.013044	0.0017136
20	Uterus	0.066465	0.011155	0.0017368
25	Cervix_Endocervix	0.069967	0.012095	0.0017524
8	Esophagus_Muscularis	0.075694	0.013181	0.0018093
8	Artery_Coronary	0.072549	0.012568	0.0018785
8	Artery_Tibial	0.062396	0.010562	0.002066
32	Artery_Coronary	0.07011	0.012312	0.0021277
17	Adipose_Subcutaneous	0.063247	0.01109	0.002147
15	Heart_Left_Ventricle	0.042649	0.0089706	0.0022059
18	Esophagus_Gastroesophageal_Junction	0.075448	0.013464	0.0022226
22	Muscle_Skeletal	0.03707	0.0068913	0.0022325
32	Heart_Atrial_Appendage	0.049867	0.0098016	0.0023106
17	Heart_Atrial_Appendage	0.049533	0.0097519	0.002344
1	Heart_Atrial_Appendage	0.050471	0.0099385	0.0023484
20	Breast_Mammary_Tissue	0.070347	0.012968	0.0024106
25	Cervix_Ectocervix	0.069707	0.012681	0.002537
17	Heart_Left_Ventricle	0.04346	0.0092956	0.0025563
25	Artery_Coronary	0.069478	0.012489	0.002614
21	Muscle_Skeletal	0.037465	0.0071081	0.0026689
20	Cervix_Ectocervix	0.067458	0.012387	0.0027506
20	Adipose_Subcutaneous	0.060873	0.011045	0.0028928
15	Muscle_Skeletal	0.035578	0.0068175	0.002904
2	Colon_Sigmoid	0.069116	0.012817	0.002938
23	Muscle_Skeletal	0.036493	0.0070175	0.0029917
20	Lung	0.050081	0.0094335	0.0030396
20	Ovary	0.055387	0.0099684	0.0030795
32	Esophagus_Gastroesophageal_Junction	0.071798	0.013328	0.0031215
18	Colon_Sigmoid	0.070496	0.013218	0.003222
28	Ovary	0.053864	0.0097775	0.0033049
6	Esophagus_Muscularis	0.069191	0.012919	0.003328
17	Artery_Coronary	0.066158	0.01225	0.0033521
27	Artery_Coronary	0.068467	0.012721	0.0034473
27	Uterus	0.063991	0.011631	0.0034835
25	Artery_Aorta	0.058946	0.010742	0.0035999
4	Prostate	0.061247	0.01205	0.0037151
14	Esophagus_Muscularis	0.066949	0.012833	0.0041049
21	Nerve_Tibial	0.055774	0.010485	0.0041344
30	Muscle_Skeletal	0.035057	0.007046	0.0042708
14	Colon_Sigmoid	0.066868	0.013003	0.0043092
32	Artery_Tibial	0.055966	0.010347	0.0043231
25	Colon_Transverse	0.058425	0.012107	0.0043662
24	Esophagus_Muscularis	0.066227	0.012814	0.0044156
18	Muscle_Skeletal	0.035463	0.0071731	0.0044851
17	Thyroid	0.051223	0.0099606	0.0047299
31	Artery_Aorta	0.05566	0.010512	0.0047541
12	Artery_Tibial	0.052837	0.0099046	0.0048021
30	Heart_Atrial_Appendage	0.045143	0.0097267	0.0048857
14	Heart_Atrial_Appendage	0.04509	0.009741	0.0049831
26	Esophagus_Gastroesophageal_Junction	0.067679	0.01335	0.0050311
13	Cervix_Endocervix	0.061256	0.01202	0.0050535
20	Artery_Tibial	0.054288	0.010253	0.0050798
20	Cervix_Endocervix	0.060134	0.011816	0.0051053
18	Artery_Coronary	0.063563	0.012438	0.0051529
21	Adipose_Subcutaneous	0.057158	0.011159	0.0051609
29	Heart_Left_Ventricle	0.039711	0.0092757	0.0051759
20	Vagina	0.054911	0.011232	0.0053215
6	Artery_Tibial	0.05445	0.010352	0.0053337
21	Lung	0.047019	0.0095306	0.005393
23	Artery_Tibial	0.053658	0.010227	0.00543
9	Artery_Coronary	0.061457	0.012158	0.0055809
22	Liver	0.028815	0.0063075	0.0056023
27	Artery_Aorta	0.056628	0.010941	0.0056266
26	Cervix_Endocervix	0.059304	0.011943	0.0061025
6	Esophagus_Gastroesophageal_Junction	0.065798	0.013335	0.0061227
29	Artery_Tibial	0.052868	0.010273	0.0062372
31	Colon_Sigmoid	0.063316	0.012988	0.0063847
31	Uterus	0.056672	0.011175	0.0064335
1	Muscle_Skeletal	0.033871	0.0071999	0.0064487
26	Esophagus_Muscularis	0.063385	0.012934	0.0065136
29	Artery_Aorta	0.053028	0.010513	0.0067512
2	Heart_Atrial_Appendage	0.042474	0.0096016	0.0068931
17	Breast_Mammary_Tissue	0.061666	0.013021	0.00693
9	Testis	0.024259	0.00571	0.0069614
17	Prostate	0.05718	0.012253	0.0069921
6	Artery_Aorta	0.053144	0.010595	0.0070133
5	Artery_Tibial	0.054805	0.010908	0.0073619
31	Esophagus_Gastroesophageal_Junction	0.063466	0.013231	0.0074403
22	Artery_Tibial	0.050302	0.010043	0.0075172
17	Nerve_Tibial	0.050725	0.01042	0.0078321
26	Cervix_Ectocervix	0.05935	0.012522	0.0078388
22	Adipose_Visceral_Omentum	0.052438	0.011184	0.0079258
12	Artery_Coronary	0.056501	0.011786	0.0080496
25	Artery_Tibial	0.051941	0.010497	0.0081462
14	Esophagus_Gastroesophageal_Junction	0.062645	0.013246	0.0081757
2	Artery_Tibial	0.050117	0.010136	0.0081884
14	Cells_Cultured_fibroblasts	0.034283	0.0066834	0.0083551
6	Cervix_Endocervix	0.056502	0.01193	0.008415
15	Breast_Mammary_Tissue	0.057668	0.012566	0.0085474
20	Prostate	0.055147	0.012204	0.0086596
6	Muscle_Skeletal	0.031931	0.0071041	0.0087541
1	Esophagus_Muscularis	0.061276	0.013094	0.0088677
21	Adipose_Visceral_Omentum	0.053119	0.011536	0.0089149
3	Lung	0.042792	0.0093427	0.0089655
22	Artery_Coronary	0.056336	0.011951	0.0089767
15	Esophagus_Muscularis	0.057816	0.012399	0.0090736
17	Artery_Aorta	0.050821	0.010536	0.0090816
1	Colon_Sigmoid	0.061335	0.013268	0.0091022
24	Esophagus_Gastroesophageal_Junction	0.061091	0.013227	0.0095202
13	Ovary	0.048215	0.010141	0.00954
32	Heart_Left_Ventricle	0.03646	0.0093437	0.0097219
28	Spleen	0.034152	0.0073904	0.0099027
26	Ovary	0.047487	0.010077	0.01008
18	Bladder	0.061762	0.013716	0.010485
9	Adipose_Subcutaneous	0.050622	0.011008	0.010641
7	Artery_Tibial	0.049787	0.010556	0.011019
2	Adipose_Subcutaneous	0.049836	0.010919	0.011143
25	Adipose_Visceral_Omentum	0.051772	0.011689	0.01134
31	Artery_Coronary	0.055307	0.012222	0.011553
3	Artery_Coronary	0.054631	0.012083	0.011611
30	Heart_Left_Ventricle	0.03476	0.009272	0.012379
32	Artery_Aorta	0.048434	0.01059	0.01255
21	Esophagus_Gastroesophageal_Junction	0.05876	0.013344	0.012689
26	Stomach	0.050185	0.012383	0.012902
21	Artery_Tibial	0.047546	0.010359	0.012934
7	Artery_Coronary	0.055714	0.012561	0.012983
1	Heart_Left_Ventricle	0.035067	0.0094743	0.013324
18	Artery_Aorta	0.048361	0.010699	0.01342
13	Uterus	0.05103	0.011349	0.013709
27	Esophagus_Gastroesophageal_Junction	0.059509	0.013772	0.014127
2	Uterus	0.049224	0.011028	0.014286
32	Esophagus_Muscularis	0.055524	0.012914	0.014684
21	Esophagus_Muscularis	0.055437	0.012928	0.014901
22	Breast_Mammary_Tissue	0.053013	0.012703	0.015056
5	Testis	0.022825	0.0060961	0.015102
19	Cervix_Ectocervix	0.051347	0.012094	0.015218
13	Colon_Sigmoid	0.055758	0.013191	0.015411
23	Artery_Coronary	0.052236	0.01217	0.015586
15	Esophagus_Gastroesophageal_Junction	0.054021	0.012798	0.01606
12	Artery_Aorta	0.044312	0.010137	0.016142
14	Fallopian_Tube	0.050378	0.012126	0.016191
23	Esophagus_Gastroesophageal_Junction	0.055209	0.013174	0.016685
29	Muscle_Skeletal	0.028361	0.0070497	0.016731
13	Esophagus_Muscularis	0.054599	0.013018	0.016787
32	Adipose_Subcutaneous	0.047234	0.011148	0.016929
26	Muscle_Skeletal	0.028315	0.0071124	0.017675
20	Muscle_Skeletal	0.028001	0.0070365	0.017713
19	Cervix_Endocervix	0.047975	0.011536	0.017906
31	Esophagus_Muscularis	0.052938	0.012819	0.018199
2	Heart_Left_Ventricle	0.031846	0.0091527	0.018591
15	Adipose_Subcutaneous	0.044512	0.010704	0.01865
32	Cervix_Endocervix	0.049075	0.011925	0.018895
15	Heart_Atrial_Appendage	0.034902	0.0094121	0.019483
6	Artery_Coronary	0.050396	0.012319	0.02
25	Lung	0.03838	0.0096579	0.02
26	Colon_Sigmoid	0.052652	0.013107	0.020079
2	Cervix_Endocervix	0.047345	0.011681	0.020389
26	Heart_Left_Ventricle	0.031869	0.0093589	0.020707
18	Fallopian_Tube	0.048645	0.012327	0.021055
21	Colon_Sigmoid	0.052092	0.0131	0.021112
2	Cervix_Ectocervix	0.048473	0.012246	0.021801
27	Fallopian_Tube	0.049373	0.012607	0.02185
10	Testis	0.019355	0.0056117	0.022936
6	Ovary	0.040738	0.010066	0.023
18	Artery_Tibial	0.042961	0.010454	0.023015
6	Fallopian_Tube	0.047243	0.012208	0.023125
31	Skin_Sun_Exposed_Lower_leg	0.030713	0.0079494	0.023325
13	Esophagus_Gastroesophageal_Junction	0.052582	0.013437	0.023474
9	Artery_Aorta	0.042394	0.010458	0.023548
20	Esophagus_Gastroesophageal_Junction	0.051651	0.013209	0.023556
3	Heart_Atrial_Appendage	0.034294	0.0096197	0.023585
18	Colon_Transverse	0.043904	0.012059	0.02393
30	Esophagus_Muscularis	0.049795	0.012815	0.024487
8	Muscle_Skeletal	0.026996	0.0072487	0.024498
23	Esophagus_Muscularis	0.049365	0.012764	0.025016
31	Bladder	0.051129	0.013477	0.025893
27	Colon_Sigmoid	0.051454	0.01352	0.025943
1	Esophagus_Gastroesophageal_Junction	0.051696	0.013516	0.026081
24	Artery_Tibial	0.040969	0.010269	0.026383
31	Skin_Not_Sun_Exposed_Suprapubic	0.029633	0.00793	0.026428
32	Adipose_Visceral_Omentum	0.043238	0.011524	0.026776
31	Nerve_Tibial	0.040311	0.010397	0.02712
26	Fallopian_Tube	0.045588	0.012222	0.02736
31	Muscle_Skeletal	0.025608	0.0070489	0.027406
9	Uterus	0.043395	0.011117	0.027771
18	Small_Intestine_Terminal_Ileum	0.034993	0.009957	0.028104
4	Pituitary	0.032122	0.0090205	0.028145
7	Esophagus_Gastroesophageal_Junction	0.051118	0.013598	0.028162
18	Stomach	0.043324	0.01249	0.028198
6	Cervix_Ectocervix	0.046702	0.012508	0.02849
16	Brain_Cerebellum	0.024005	0.0063608	0.028703
21	Uterus	0.043102	0.011271	0.030345
25	Cells_Cultured_fibroblasts	0.027393	0.0068224	0.030522
14	Uterus	0.042646	0.011189	0.030774
13	Fallopian_Tube	0.044423	0.0123	0.03144
9	Heart_Left_Ventricle	0.028511	0.0092269	0.032116
19	Fallopian_Tube	0.042384	0.011804	0.032212
27	Ovary	0.03892	0.010395	0.032452
7	Esophagus_Muscularis	0.047818	0.013174	0.03295
14	Bladder	0.0484	0.013493	0.032959
10	Heart_Atrial_Appendage	0.031372	0.0095126	0.033171
13	Muscle_Skeletal	0.024842	0.0071583	0.033292
29	Esophagus_Gastroesophageal_Junction	0.047732	0.013234	0.033536
12	Uterus	0.039968	0.010777	0.034447
16	Brain_Cerebellar_Hemisphere	0.022452	0.0061662	0.034853
17	Vagina	0.039146	0.011279	0.03488
3	Fallopian_Tube	0.042113	0.011975	0.035047
2	Bladder	0.046911	0.0133	0.035281
32	Cells_Cultured_fibroblasts	0.02602	0.0067258	0.035547
9	Heart_Atrial_Appendage	0.031253	0.0096799	0.036126
30	Brain_Cerebellum	0.023063	0.0064641	0.03621
20	Skin_Sun_Exposed_Lower_leg	0.027597	0.0079359	0.03667
5	Stomach	0.042398	0.013033	0.036783
24	Artery_Coronary	0.043505	0.01222	0.036939
30	Brain_Cerebellar_Hemisphere	0.022394	0.0062663	0.03752
27	Esophagus_Muscularis	0.046453	0.013343	0.038867
25	Adipose_Subcutaneous	0.039786	0.011309	0.039049
16	Nerve_Tibial	0.036295	0.010228	0.03905
23	Fallopian_Tube	0.041222	0.01206	0.039169
13	Cervix_Ectocervix	0.043495	0.012603	0.039249
24	Testis	0.017442	0.0057389	0.039264
10	Brain_Cerebellum	0.022074	0.0063213	0.03935
9	Cervix_Endocervix	0.040941	0.011776	0.039642
4	Heart_Left_Ventricle	0.026604	0.0091428	0.040691
25	Vagina	0.038307	0.0115	0.040883
3	Breast_Mammary_Tissue	0.042915	0.012844	0.04126
12	Adipose_Subcutaneous	0.036864	0.010671	0.04182
31	Heart_Atrial_Appendage	0.030131	0.0097308	0.042355
12	Ovary	0.033637	0.0096306	0.042532
30	Esophagus_Gastroesophageal_Junction	0.044777	0.013228	0.042845
9	Artery_Tibial	0.036144	0.010219	0.042971
17	Skin_Sun_Exposed_Lower_leg	0.026499	0.0079681	0.043405
10	Brain_Cerebellar_Hemisphere	0.021021	0.0061278	0.043739
7	Thyroid	0.034517	0.010214	0.044061
3	Nerve_Tibial	0.035299	0.010279	0.044102
20	Spleen	0.025463	0.0075353	0.044202
3	Small_Intestine_Terminal_Ileum	0.030321	0.0096724	0.044264
7	Adipose_Visceral_Omentum	0.038898	0.011756	0.044339
26	Adipose_Subcutaneous	0.037852	0.011166	0.044794
22	Nerve_Tibial	0.034704	0.010166	0.045057
1	Uterus	0.039328	0.011416	0.045538
20	Esophagus_Muscularis	0.042568	0.012797	0.045952
12	Nerve_Tibial	0.034036	0.010026	0.045956
9	Adipose_Visceral_Omentum	0.037245	0.01138	0.046088
17	Adipose_Visceral_Omentum	0.037505	0.011466	0.046185
29	Adipose_Subcutaneous	0.037186	0.011068	0.046229
29	Esophagus_Muscularis	0.042302	0.012821	0.047283
32	Fallopian_Tube	0.039593	0.012203	0.047352
3	Esophagus_Muscularis	0.041645	0.012674	0.047955
31	Ovary	0.033683	0.0099871	0.048172
3	Adipose_Subcutaneous	0.036265	0.01094	0.048457
2	Thyroid	0.032015	0.0098077	0.049749
2	Fallopian_Tube	0.038164	0.011953	0.050044
19	Uterus	0.036505	0.010892	0.050089
21	Cells_Cultured_fibroblasts	0.023617	0.0067332	0.050881
20	Minor_Salivary_Gland	0.029805	0.0097928	0.051111
5	Artery_Coronary	0.04203	0.012981	0.052026
3	Esophagus_Gastroesophageal_Junction	0.041829	0.013081	0.05225
1	Bladder	0.043567	0.013768	0.052365
9	Esophagus_Gastroesophageal_Junction	0.041922	0.013163	0.052945
12	Cervix_Ectocervix	0.037806	0.011968	0.053645
32	Muscle_Skeletal	0.021628	0.0071015	0.053711
9	Fallopian_Tube	0.037633	0.01205	0.053854
14	Prostate	0.037273	0.01224	0.054376
15	Artery_Coronary	0.037601	0.011823	0.05518
25	Stomach	0.036384	0.012542	0.055277
20	Skin_Not_Sun_Exposed_Suprapubic	0.024333	0.0079166	0.055633
18	Prostate	0.037545	0.012443	0.056006
7	Artery_Aorta	0.035043	0.010804	0.05608
5	Uterus	0.038385	0.011869	0.056333
22	Esophagus_Muscularis	0.039057	0.012535	0.057187
26	Thyroid	0.031262	0.010029	0.057849
16	Testis	0.015343	0.0056471	0.057882
32	Colon_Transverse	0.034472	0.011937	0.058278
28	Lung	0.028026	0.0092542	0.058775
27	Cervix_Endocervix	0.038126	0.012322	0.059167
6	Prostate	0.036366	0.012323	0.060054
15	Lung	0.02739	0.0091421	0.060762
2	Artery_Aorta	0.032649	0.010374	0.061613
2	Lung	0.027815	0.0093266	0.06162
11	Heart_Atrial_Appendage	0.026027	0.0094284	0.062156
23	Colon_Sigmoid	0.038826	0.012934	0.062575
20	Cells_Cultured_fibroblasts	0.021854	0.0066648	0.063041
4	Heart_Atrial_Appendage	0.026219	0.0095918	0.064023
9	Breast_Mammary_Tissue	0.037803	0.012925	0.064263
8	Artery_Aorta	0.033485	0.010811	0.064639
31	Vagina	0.032647	0.011253	0.064778
22	Artery_Aorta	0.031533	0.010279	0.066493
14	Adipose_Subcutaneous	0.033196	0.011079	0.066745
22	Cells_Cultured_fibroblasts	0.020976	0.006528	0.066924
25	Muscle_Skeletal	0.020313	0.0072037	0.068032
1	Artery_Tibial	0.032114	0.010493	0.068664
9	Lung	0.027022	0.009402	0.068725
32	Bladder	0.039332	0.013578	0.06876
26	Breast_Mammary_Tissue	0.037319	0.01311	0.069534
19	Liver	0.016749	0.0062877	0.069576
5	Colon_Transverse	0.034109	0.012584	0.070366
32	Ovary	0.030056	0.010062	0.070402
29	Brain_Cortex	0.019678	0.0073445	0.070994
2	Artery_Coronary	0.035257	0.012062	0.071129
25	Breast_Mammary_Tissue	0.037248	0.013277	0.072441
9	Kidney_Medulla	0.025406	0.0094196	0.072481
22	Esophagus_Gastroesophageal_Junction	0.036922	0.012938	0.07369
16	Prostate	0.032923	0.012027	0.074689
20	Colon_Sigmoid	0.036514	0.012968	0.075156
1	Lung	0.02686	0.0096546	0.075236
17	Muscle_Skeletal	0.019151	0.0070656	0.075964
23	Artery_Aorta	0.030591	0.010468	0.076166
6	Bladder	0.037776	0.013584	0.076983
14	Nerve_Tibial	0.02988	0.01041	0.077063
26	Nerve_Tibial	0.029974	0.010491	0.078032
9	Adrenal_Gland	0.027958	0.010258	0.079088
31	Cervix_Endocervix	0.033095	0.011838	0.079104
21	Spleen	0.021304	0.0076129	0.079115
24	Uterus	0.032082	0.011173	0.079505
12	Esophagus_Gastroesophageal_Junction	0.035169	0.01276	0.080858
13	Bladder	0.037242	0.013687	0.081512
12	Bladder	0.03527	0.012997	0.082074
18	Uterus	0.032244	0.011374	0.082191
3	Cervix_Endocervix	0.032216	0.011703	0.082347
17	Lung	0.025423	0.0094733	0.082725
16	Ovary	0.02759	0.0098247	0.083093
19	Spleen	0.020195	0.0073566	0.083142
21	Artery_Aorta	0.029941	0.010603	0.083321
4	Minor_Salivary_Gland	0.024891	0.0096696	0.083465
2	Breast_Mammary_Tissue	0.03402	0.012821	0.083966
29	Brain_Hippocampus	0.018969	0.0081907	0.085819
8	Adipose_Visceral_Omentum	0.031216	0.011764	0.086075
9	Ovary	0.027311	0.0099353	0.087656
15	Artery_Aorta	0.028136	0.010169	0.087695
19	Muscle_Skeletal	0.017609	0.00687	0.087727
12	Heart_Atrial_Appendage	0.022803	0.0093838	0.088032
3	Bladder	0.035104	0.013325	0.088403
14	Muscle_Skeletal	0.018026	0.0070575	0.088487
12	Breast_Mammary_Tissue	0.032471	0.012529	0.089023
31	Fallopian_Tube	0.031515	0.012113	0.090119
15	Pancreas	0.01837	0.0082624	0.091883
19	Vagina	0.027848	0.010967	0.092288
9	Esophagus_Muscularis	0.033153	0.012753	0.09388
3	Spleen	0.019391	0.0074627	0.095059
22	Adrenal_Gland	0.025484	0.010082	0.09531
14	Adipose_Visceral_Omentum	0.028966	0.011453	0.096576
29	Brain_Anterior_cingulate_cortex_BA24	0.017024	0.007416	0.096974
3	Stomach	0.028628	0.012133	0.097171
28	Fallopian_Tube	0.029861	0.011861	0.097367
28	Adipose_Subcutaneous	0.027904	0.010836	0.098595
3	Adipose_Visceral_Omentum	0.028269	0.011309	0.099198
8	Bladder	0.034767	0.01386	0.099217
11	Esophagus_Mucosa	0.018674	0.0075444	0.10035
14	Cervix_Endocervix	0.03002	0.011852	0.10054
5	Artery_Aorta	0.029134	0.011165	0.10062
29	Brain_Frontal_Cortex_BA9	0.016517	0.0070788	0.10282
7	Prostate	0.030176	0.012565	0.10295
13	Prostate	0.029775	0.012416	0.10329
32	Lung	0.023218	0.0095217	0.1038
12	Fallopian_Tube	0.028548	0.011681	0.10405
5	Bladder	0.035144	0.014314	0.10406
17	Skin_Not_Sun_Exposed_Suprapubic	0.019305	0.0079489	0.10413
16	Small_Intestine_Terminal_Ileum	0.022281	0.0096249	0.10423
23	Adipose_Visceral_Omentum	0.027802	0.01139	0.10458
19	Kidney_Medulla	0.021421	0.0092284	0.10485
21	Cervix_Ectocervix	0.030699	0.012517	0.10557
20	Stomach	0.027837	0.012252	0.10569
26	Vagina	0.027138	0.011355	0.10587
32	Breast_Mammary_Tissue	0.031436	0.013089	0.10601
30	Colon_Sigmoid	0.031524	0.012986	0.10747
3	Colon_Transverse	0.026649	0.011715	0.10817
14	Adrenal_Gland	0.024642	0.010324	0.10825
31	Cervix_Ectocervix	0.030077	0.012411	0.10832
9	Thyroid	0.024092	0.0098873	0.10941
27	Bladder	0.033596	0.014029	0.10977
8	Uterus	0.028723	0.011493	0.11012
29	Uterus	0.027909	0.011178	0.11035
4	Bladder	0.031562	0.013286	0.11162
19	Artery_Tibial	0.025057	0.010012	0.11216
14	Kidney_Cortex	0.019452	0.0091626	0.11364
9	Bladder	0.031465	0.013408	0.11446
7	Uterus	0.028049	0.011486	0.11549
12	Colon_Sigmoid	0.029301	0.012527	0.11606
12	Testis	0.011412	0.0055359	0.11636
14	Lung	0.021778	0.0094625	0.11712
29	Nerve_Tibial	0.024873	0.010399	0.11751
26	Lung	0.021895	0.009537	0.1177
4	Brain_Cerebellar_Hemisphere	0.014626	0.0061789	0.11917
18	Ovary	0.02418	0.010165	0.12042
12	Esophagus_Muscularis	0.02857	0.012362	0.1208
22	Fallopian_Tube	0.026918	0.011844	0.12088
28	Adrenal_Gland	0.022733	0.010097	0.12185
8	Adipose_Subcutaneous	0.026478	0.01138	0.12198
9	Nerve_Tibial	0.024231	0.010343	0.1224
9	Colon_Sigmoid	0.029324	0.012923	0.12318
1	Brain_Cerebellum	0.015115	0.0066056	0.12461
29	Brain_Hypothalamus	0.016477	0.0083217	0.12514
28	Nerve_Tibial	0.023332	0.010181	0.1276
20	Adrenal_Gland	0.022532	0.010294	0.12854
3	Artery_Aorta	0.024021	0.010394	0.12883
7	Adipose_Subcutaneous	0.025577	0.011373	0.13004
20	Esophagus_Mucosa	0.016889	0.0077732	0.13067
3	Colon_Sigmoid	0.028139	0.012843	0.1315
23	Uterus	0.02533	0.011128	0.1321
10	Kidney_Medulla	0.018955	0.0092571	0.13424
3	Uterus	0.024846	0.011049	0.13501
21	Cervix_Endocervix	0.026024	0.011939	0.13561
30	Brain_Cortex	0.014624	0.0073415	0.13746
22	Cervix_Endocervix	0.025014	0.011575	0.13768
26	Minor_Salivary_Gland	0.020067	0.0098988	0.13819
29	Brain_Amygdala	0.014803	0.0080423	0.14008
28	Cells_EBV-transformed_lymphocytes	0.011529	0.0049118	0.14108
22	Pancreas	0.015017	0.0083521	0.14119
27	Thyroid	0.022007	0.010345	0.14152
21	Breast_Mammary_Tissue	0.027054	0.013104	0.14166
25	Thyroid	0.02158	0.010157	0.14181
9	Colon_Transverse	0.02297	0.011788	0.1448
4	Brain_Cerebellum	0.013402	0.0063741	0.14486
16	Colon_Sigmoid	0.026377	0.012779	0.14584
7	Stomach	0.024148	0.012613	0.14615
22	Cervix_Ectocervix	0.024824	0.012135	0.1485
3	Cervix_Ectocervix	0.025068	0.01227	0.1488
31	Small_Intestine_Terminal_Ileum	0.018746	0.0097843	0.14893
1	Pituitary	0.01815	0.0093489	0.14901
28	Muscle_Skeletal	0.013523	0.0069025	0.15019
11	Cells_Cultured_fibroblasts	0.014275	0.006469	0.15162
8	Pancreas	0.015049	0.0087841	0.15285
30	Ovary	0.020713	0.0099846	0.15319
6	Stomach	0.02293	0.01237	0.15395
4	Muscle_Skeletal	0.013361	0.0069486	0.15471
12	Cervix_Endocervix	0.022778	0.011416	0.15693
3	Cells_Cultured_fibroblasts	0.014248	0.0066006	0.15695
1	Brain_Cerebellar_Hemisphere	0.012826	0.0064035	0.15918
7	Brain_Cerebellum	0.01312	0.0066457	0.16009
30	Brain_Frontal_Cortex_BA9	0.012922	0.0070757	0.16092
32	Cells_EBV-transformed_lymphocytes	0.010882	0.0050537	0.1619
19	Heart_Atrial_Appendage	0.016774	0.0094839	0.16237
1	Fallopian_Tube	0.02364	0.012374	0.16256
9	Cervix_Ectocervix	0.02382	0.012346	0.16265
24	Nerve_Tibial	0.020407	0.010395	0.16486
11	Artery_Tibial	0.01996	0.0099535	0.16512
22	Skin_Sun_Exposed_Lower_leg	0.014677	0.0077735	0.16545
8	Breast_Mammary_Tissue	0.024985	0.013361	0.16559
10	Kidney_Cortex	0.015271	0.008947	0.16584
29	Brain_Nucleus_accumbens_basal_ganglia	0.013112	0.0077828	0.16588
25	Ovary	0.02004	0.010207	0.1665
27	Nerve_Tibial	0.021023	0.010823	0.16741
7	Breast_Mammary_Tissue	0.024701	0.013353	0.16819
15	Adipose_Visceral_Omentum	0.020654	0.011066	0.16843
4	Colon_Sigmoid	0.024001	0.012805	0.16915
29	Brain_Substantia_nigra	0.014545	0.008824	0.16925
16	Uterus	0.0214	0.010995	0.16985
8	Lung	0.017943	0.0097196	0.17001
7	Fallopian_Tube	0.022846	0.012449	0.17227
28	Artery_Coronary	0.022521	0.011969	0.17241
27	Prostate	0.022722	0.012727	0.17352
24	Colon_Transverse	0.020306	0.011847	0.17578
13	Colon_Transverse	0.020549	0.012034	0.17669
6	Brain_Cerebellum	0.01195	0.0065177	0.17795
20	Small_Intestine_Terminal_Ileum	0.016554	0.0097675	0.17857
7	Minor_Salivary_Gland	0.017196	0.010082	0.17989
14	Kidney_Medulla	0.016047	0.0094804	0.18017
14	Thyroid	0.018037	0.0099509	0.18017
29	Brain_Putamen_basal_ganglia	0.01253	0.0081268	0.18254
22	Uterus	0.020176	0.010928	0.18258
9	Kidney_Cortex	0.014486	0.0091044	0.18275
32	Spleen	0.013546	0.0076049	0.18455
20	Colon_Transverse	0.019408	0.011829	0.18629
5	Adipose_Subcutaneous	0.020835	0.011753	0.18733
14	Breast_Mammary_Tissue	0.022166	0.013008	0.18793
29	Adipose_Visceral_Omentum	0.019625	0.011442	0.18873
6	Lung	0.016259	0.0095264	0.18886
26	Colon_Transverse	0.019406	0.011957	0.18888
30	Adrenal_Gland	0.017439	0.010309	0.19054
16	Muscle_Skeletal	0.01146	0.0069347	0.19117
23	Nerve_Tibial	0.018153	0.010353	0.192
4	Colon_Transverse	0.018701	0.01168	0.19211
28	Cervix_Ectocervix	0.020667	0.012153	0.19296
18	Pituitary	0.014998	0.0093144	0.19403
19	Pituitary	0.014358	0.0089194	0.1941
28	Uterus	0.019207	0.010944	0.19464
21	Fallopian_Tube	0.020403	0.012217	0.19484
20	Kidney_Medulla	0.015042	0.0094531	0.19492
3	Artery_Tibial	0.01797	0.010156	0.19516
1	Stomach	0.019515	0.012537	0.19594
23	Ovary	0.017262	0.0099445	0.19604
25	Small_Intestine_Terminal_Ileum	0.015719	0.0099989	0.1965
13	Artery_Coronary	0.021107	0.012414	0.19665
28	Heart_Atrial_Appendage	0.014595	0.0095286	0.19687
7	Colon_Sigmoid	0.022258	0.01335	0.19718
5	Thyroid	0.017811	0.010556	0.19723
14	Pituitary	0.014477	0.0091628	0.19852
30	Brain_Anterior_cingulate_cortex_BA24	0.011059	0.0074129	0.19927
20	Kidney_Cortex	0.013562	0.0091364	0.19927
15	Artery_Tibial	0.017086	0.009937	0.20191
32	Thyroid	0.01654	0.010013	0.20225
12	Cells_Cultured_fibroblasts	0.011493	0.0064384	0.20247
9	Small_Intestine_Terminal_Ileum	0.014879	0.0097334	0.20311
19	Kidney_Cortex	0.012994	0.0089195	0.20367
29	Fallopian_Tube	0.019428	0.012115	0.20442
28	Cervix_Endocervix	0.018824	0.011592	0.2062
5	Ovary	0.017544	0.010607	0.20739
30	Brain_Nucleus_accumbens_basal_ganglia	0.010981	0.0077794	0.20805
19	Heart_Left_Ventricle	0.012003	0.0090402	0.21325
19	Lung	0.014159	0.0092114	0.21348
9	Stomach	0.017513	0.012209	0.21506
29	Breast_Mammary_Tissue	0.019723	0.012995	0.21513
18	Lung	0.014679	0.0096193	0.21514
7	Brain_Cerebellar_Hemisphere	0.010194	0.0064424	0.21528
26	Testis	0.0078585	0.0057928	0.21613
29	Brain_Caudate_basal_ganglia	0.010904	0.0080613	0.21689
32	Cervix_Ectocervix	0.019129	0.012504	0.2177
29	Testis	0.0077101	0.0057417	0.21847
2	Ovary	0.015452	0.009856	0.21977
3	Heart_Left_Ventricle	0.011821	0.0091705	0.22006
11	Artery_Coronary	0.018118	0.011844	0.22124
4	Testis	0.0074967	0.0056588	0.22157
3	Vagina	0.016093	0.011126	0.22488
13	Brain_Cerebellum	0.0098219	0.006567	0.22569
2	Cells_Cultured_fibroblasts	0.010626	0.0065886	0.22589
31	Heart_Left_Ventricle	0.011604	0.0092761	0.22686
22	Bladder	0.019242	0.013179	0.22706
28	Breast_Mammary_Tissue	0.018281	0.012722	0.22761
14	Cervix_Ectocervix	0.01819	0.012426	0.22773
12	Vagina	0.015405	0.010852	0.22913
2	Vagina	0.01564	0.011105	0.2309
10	Cells_EBV-transformed_lymphocytes	0.007872	0.0049041	0.23101
2	Testis	0.0071979	0.0056652	0.23101
18	Thyroid	0.01469	0.010116	0.23182
23	Pituitary	0.012445	0.0091126	0.23206
6	Brain_Cerebellar_Hemisphere	0.009252	0.0063182	0.23285
27	Cervix_Ectocervix	0.018321	0.012919	0.23483
24	Artery_Aorta	0.015468	0.010511	0.23551
19	Cells_Cultured_fibroblasts	0.01004	0.0065069	0.2358
1	Ovary	0.014876	0.010203	0.2361
1	Cervix_Endocervix	0.017215	0.012093	0.23621
31	Thyroid	0.014092	0.0099394	0.23715
19	Esophagus_Muscularis	0.017584	0.012494	0.23788
15	Bladder	0.018032	0.013038	0.23914
24	Bladder	0.018588	0.013475	0.23972
7	Testis	0.0072018	0.0058999	0.2399
10	Cells_Cultured_fibroblasts	0.0098312	0.0065271	0.24112
22	Lung	0.012539	0.0092417	0.24158
30	Pituitary	0.011968	0.0091494	0.24159
16	Heart_Left_Ventricle	0.010668	0.0091251	0.24191
22	Skin_Not_Sun_Exposed_Suprapubic	0.010479	0.0077545	0.24191
1	Testis	0.0070814	0.0058644	0.24227
15	Stomach	0.015077	0.011872	0.24241
31	Colon_Transverse	0.01522	0.01185	0.24258
7	Cells_Cultured_fibroblasts	0.010198	0.0068617	0.24404
1	Cervix_Ectocervix	0.017218	0.012678	0.24435
26	Cells_Cultured_fibroblasts	0.0099707	0.0067371	0.24495
28	Testis	0.0066546	0.0056212	0.24657
25	Esophagus_Mucosa	0.010508	0.0079575	0.24741
19	Ovary	0.013381	0.0097338	0.24896
20	Whole_Blood	0.0070256	0.0057412	0.24919
13	Small_Intestine_Terminal_Ileum	0.012357	0.0099363	0.24961
29	Brain_Spinal_cord_cervical_c-1	0.010743	0.008861	0.25011
5	Adipose_Visceral_Omentum	0.015876	0.012149	0.25068
8	Cervix_Ectocervix	0.016832	0.012763	0.25068
28	Heart_Left_Ventricle	0.010182	0.0090828	0.25097
16	Esophagus_Gastroesophageal_Junction	0.017179	0.013018	0.25142
14	Minor_Salivary_Gland	0.012254	0.0098217	0.25146
10	Skin_Sun_Exposed_Lower_leg	0.010098	0.0077721	0.25173
4	Uterus	0.015023	0.011017	0.25179
19	Skin_Sun_Exposed_Lower_leg	0.010004	0.0077481	0.25307
16	Esophagus_Muscularis	0.01646	0.012612	0.2542
12	Colon_Transverse	0.013891	0.011427	0.25442
4	Cells_EBV-transformed_lymphocytes	0.0070761	0.0049448	0.256
11	Artery_Aorta	0.013564	0.010187	0.25714
17	Colon_Transverse	0.014234	0.011877	0.25743
8	Thyroid	0.01318	0.010221	0.25761
24	Adipose_Subcutaneous	0.014367	0.011064	0.25775
32	Brain_Cerebellar_Hemisphere	0.0082261	0.0063154	0.25821
11	Heart_Left_Ventricle	0.0097354	0.0089877	0.25825
31	Prostate	0.014912	0.012227	0.26032
30	Fallopian_Tube	0.015058	0.01211	0.26094
23	Adipose_Subcutaneous	0.013946	0.011019	0.2631
15	Spleen	0.0091728	0.007302	0.26322
31	Breast_Mammary_Tissue	0.015798	0.012993	0.26374
22	Colon_Sigmoid	0.015672	0.012702	0.26425
32	Small_Intestine_Terminal_Ileum	0.011357	0.0098573	0.26565
32	Brain_Cerebellum	0.0080766	0.0065148	0.26623
5	Brain_Cerebellum	0.0083865	0.0068676	0.26931
12	Prostate	0.013752	0.011791	0.2695
19	Small_Intestine_Terminal_Ileum	0.010768	0.0095357	0.26975
21	Ovary	0.012504	0.010073	0.27026
9	Liver	0.007012	0.0064184	0.27207
16	Breast_Mammary_Tissue	0.0149	0.012782	0.27232
4	Fallopian_Tube	0.014045	0.01194	0.27232
32	Nerve_Tibial	0.012763	0.010475	0.27262
7	Pancreas	0.0088683	0.0087788	0.27293
15	Fallopian_Tube	0.013652	0.011717	0.27422
19	Esophagus_Mucosa	0.0088002	0.0075888	0.27442
8	Stomach	0.013666	0.012621	0.27572
14	Ovary	0.011927	0.0099994	0.27824
29	Lung	0.010707	0.0094532	0.27914
17	Minor_Salivary_Gland	0.010699	0.0098332	0.27954
9	Muscle_Skeletal	0.0077162	0.0070128	0.2804
1	Artery_Coronary	0.014422	0.012487	0.281
15	Cervix_Ectocervix	0.013582	0.012005	0.28204
14	Stomach	0.012876	0.012288	0.28217
1	Nerve_Tibial	0.012272	0.010622	0.2831
8	Fallopian_Tube	0.013812	0.012457	0.28397
29	Brain_Cerebellum	0.0073257	0.0064676	0.28422
18	Nerve_Tibial	0.01215	0.010582	0.28433
7	Ovary	0.011812	0.010265	0.28522
3	Thyroid	0.011017	0.0098263	0.28576
7	Bladder	0.015276	0.013852	0.28591
12	Lung	0.009962	0.0091145	0.28607
11	Brain_Cortex	0.0072464	0.0071156	0.28837
5	Breast_Mammary_Tissue	0.014818	0.013799	0.2884
6	Cells_Cultured_fibroblasts	0.0080232	0.0067295	0.28902
30	Brain_Amygdala	0.00748	0.0080389	0.29255
3	Ovary	0.010913	0.0098742	0.29291
22	Stomach	0.011829	0.012001	0.29384
29	Spleen	0.0080927	0.00755	0.29443
13	Vagina	0.011821	0.011428	0.29444
25	Prostate	0.012797	0.012495	0.29479
18	Cervix_Endocervix	0.012843	0.012049	0.29527
28	Artery_Tibial	0.011115	0.010059	0.29581
16	Thyroid	0.010391	0.0097776	0.29587
23	Breast_Mammary_Tissue	0.013262	0.012937	0.29711
28	Adipose_Visceral_Omentum	0.011507	0.011202	0.29855
16	Skin_Sun_Exposed_Lower_leg	0.0080098	0.0078209	0.29896
12	Skin_Sun_Exposed_Lower_leg	0.0078279	0.0076666	0.29951
8	Colon_Transverse	0.011763	0.012186	0.29992
17	Stomach	0.011723	0.012302	0.30007
25	Kidney_Medulla	0.0093414	0.0096771	0.30095
24	Adipose_Visceral_Omentum	0.011541	0.011437	0.30181
10	Artery_Aorta	0.010811	0.010278	0.30321
28	Whole_Blood	0.0052339	0.0056313	0.30355
4	Ovary	0.010254	0.009845	0.30378
7	Lung	0.0096057	0.0097137	0.30464
21	Bladder	0.013535	0.013594	0.30486
2	Skin_Sun_Exposed_Lower_leg	0.0077556	0.0078455	0.30535
30	Pancreas	0.0072561	0.0085396	0.30572
25	Minor_Salivary_Gland	0.00948	0.010025	0.30582
30	Brain_Caudate_basal_ganglia	0.0070172	0.0080578	0.30715
7	Kidney_Medulla	0.0090338	0.0097319	0.30796
27	Pituitary	0.0088633	0.0095264	0.30898
19	Artery_Coronary	0.011816	0.011913	0.30925
22	Minor_Salivary_Gland	0.0088683	0.0095924	0.3098
1	Vagina	0.010912	0.011496	0.30996
2	Prostate	0.011224	0.012066	0.31208
11	Liver	0.0054912	0.0062515	0.31288
16	Adrenal_Gland	0.0094146	0.010144	0.31542
19	Esophagus_Gastroesophageal_Junction	0.012203	0.012897	0.31546
11	Brain_Putamen_basal_ganglia	0.0064204	0.0078732	0.31594
10	Muscle_Skeletal	0.0062227	0.0068916	0.31657
6	Vagina	0.010357	0.011343	0.31663
19	Cells_EBV-transformed_lymphocytes	0.0050483	0.0048889	0.31805
30	Brain_Hippocampus	0.006525	0.0081874	0.31903
28	Skin_Not_Sun_Exposed_Suprapubic	0.0070093	0.0077655	0.32
2	Stomach	0.010277	0.012112	0.32034
16	Spleen	0.0068283	0.007426	0.32144
4	Brain_Hypothalamus	0.0064966	0.0082019	0.32279
15	Colon_Sigmoid	0.011311	0.012566	0.32281
1	Prostate	0.010873	0.01249	0.32329
11	Pancreas	0.0062222	0.0082766	0.32654
26	Adipose_Visceral_Omentum	0.010051	0.011544	0.32708
11	Brain_Frontal_Cortex_BA9	0.005663	0.006858	0.3271
23	Prostate	0.010348	0.012174	0.32718
30	Artery_Tibial	0.0094479	0.01027	0.32756
18	Adrenal_Gland	0.0090153	0.010495	0.32823
16	Skin_Not_Sun_Exposed_Suprapubic	0.0066558	0.0078017	0.32923
19	Prostate	0.0099789	0.011916	0.32958
5	Adrenal_Gland	0.0092363	0.010952	0.33116
10	Ovary	0.0086247	0.0097641	0.33159
2	Muscle_Skeletal	0.005693	0.0069567	0.33265
11	Brain_Caudate_basal_ganglia	0.0057927	0.0078097	0.33388
20	Nerve_Tibial	0.0089457	0.01038	0.33437
6	Adipose_Visceral_Omentum	0.0094985	0.011531	0.33583
25	Kidney_Cortex	0.0068783	0.0093529	0.33787
28	Skin_Sun_Exposed_Lower_leg	0.0062657	0.0077846	0.33926
4	Esophagus_Muscularis	0.010182	0.012637	0.34153
16	Cervix_Endocervix	0.0093052	0.011646	0.34336
9	Spleen	0.0059915	0.0075096	0.34372
8	Pituitary	0.0070483	0.0094118	0.34405
10	Skin_Not_Sun_Exposed_Suprapubic	0.0059737	0.0077531	0.34486
28	Small_Intestine_Terminal_Ileum	0.0069543	0.0095806	0.34664
10	Liver	0.004424	0.0063075	0.34848
16	Pancreas	0.0053729	0.0084031	0.35112
15	Skin_Not_Sun_Exposed_Suprapubic	0.0056437	0.0076714	0.35153
6	Colon_Transverse	0.008352	0.011944	0.35196
17	Testis	0.0037627	0.0057543	0.35252
15	Skin_Sun_Exposed_Lower_leg	0.0056498	0.0076903	0.35259
28	Esophagus_Mucosa	0.005555	0.0076245	0.35322
23	Lung	0.0067774	0.009411	0.35487
12	Stomach	0.0079902	0.011835	0.35519
27	Colon_Transverse	0.0083663	0.012334	0.3562
11	Cells_EBV-transformed_lymphocytes	0.0038386	0.0048606	0.35872
4	Stomach	0.0079511	0.012098	0.35886
19	Skin_Not_Sun_Exposed_Suprapubic	0.0053714	0.0077291	0.35939
4	Cervix_Endocervix	0.0082109	0.011669	0.36123
13	Nerve_Tibial	0.0075002	0.010559	0.36217
27	Adipose_Subcutaneous	0.0080746	0.011519	0.36278
8	Minor_Salivary_Gland	0.0065913	0.010089	0.36287
22	Kidney_Cortex	0.0055057	0.0089489	0.3632
16	Fallopian_Tube	0.0080839	0.011916	0.36339
16	Heart_Atrial_Appendage	0.0059492	0.0095732	0.36467
23	Spleen	0.0050922	0.0075163	0.36631
13	Brain_Caudate_basal_ganglia	0.0048287	0.0081854	0.36642
8	Cervix_Endocervix	0.0082282	0.012174	0.36649
29	Brain_Cerebellar_Hemisphere	0.004264	0.0062697	0.36738
26	Esophagus_Mucosa	0.0050761	0.0078573	0.3692
12	Skin_Not_Sun_Exposed_Suprapubic	0.0048979	0.0076478	0.37001
11	Esophagus_Muscularis	0.0079347	0.012422	0.37309
11	Testis	0.00309	0.0055625	0.37389
11	Brain_Cerebellum	0.0039546	0.0062657	0.37531
11	Brain_Anterior_cingulate_cortex_BA24	0.00402	0.0071848	0.37577
26	Small_Intestine_Terminal_Ileum	0.0057004	0.0098731	0.37687
19	Artery_Aorta	0.0065016	0.010246	0.37798
13	Brain_Nucleus_accumbens_basal_ganglia	0.0041573	0.0079027	0.38091
27	Stomach	0.0070149	0.012775	0.38131
1	Colon_Transverse	0.0067158	0.012105	0.38151
19	Bladder	0.0076518	0.013136	0.3826
19	Colon_Sigmoid	0.0073896	0.012661	0.38278
14	Pancreas	0.0042522	0.0085521	0.38313
5	Small_Intestine_Terminal_Ileum	0.0056645	0.010391	0.38354
11	Brain_Amygdala	0.0039054	0.0077914	0.38434
29	Pituitary	0.0050018	0.0091536	0.38479
30	Adipose_Subcutaneous	0.0063429	0.011064	0.38701
16	Artery_Coronary	0.0068546	0.012025	0.38737
27	Breast_Mammary_Tissue	0.0073637	0.013525	0.38861
28	Artery_Aorta	0.0058499	0.010295	0.39038
10	Pancreas	0.0038289	0.0083508	0.39199
7	Adrenal_Gland	0.0055844	0.010598	0.39248
2	Adipose_Visceral_Omentum	0.0059629	0.011289	0.3929
29	Colon_Sigmoid	0.0068655	0.012993	0.3936
21	Stomach	0.0060391	0.012378	0.39421
16	Colon_Transverse	0.0057336	0.011657	0.39461
9	Pancreas	0.0037851	0.0084977	0.395
27	Small_Intestine_Terminal_Ileum	0.0049725	0.010185	0.3954
23	Brain_Cerebellum	0.0033782	0.0064388	0.39582
22	Vagina	0.0054956	0.011004	0.39706
11	Brain_Hippocampus	0.0035034	0.0079354	0.39721
16	Pituitary	0.0043622	0.0090033	0.39754
24	Brain_Cerebellar_Hemisphere	0.0032512	0.0062672	0.39804
5	Brain_Cerebellar_Hemisphere	0.0034368	0.0066575	0.39852
30	Uterus	0.0058475	0.011174	0.3987
27	Testis	0.0026145	0.0059756	0.40003
22	Whole_Blood	0.0025481	0.0056234	0.40102
7	Cervix_Endocervix	0.006038	0.012167	0.4011
21	Whole_Blood	0.0025831	0.0058002	0.40269
1	Artery_Aorta	0.0054019	0.01074	0.4027
8	Brain_Cerebellum	0.0032362	0.0066501	0.40321
4	Breast_Mammary_Tissue	0.0059307	0.012808	0.40492
21	Pituitary	0.0041207	0.0092304	0.40543
16	Bladder	0.0060207	0.013259	0.40796
27	Lung	0.0043573	0.0098383	0.40947
15	Esophagus_Mucosa	0.0032472	0.0075322	0.41182
18	Breast_Mammary_Tissue	0.0056164	0.013224	0.41266
8	Skin_Not_Sun_Exposed_Suprapubic	0.0034692	0.0081557	0.41278
8	Nerve_Tibial	0.0047086	0.010693	0.41347
3	Cells_EBV-transformed_lymphocytes	0.002359	0.0049594	0.41373
13	Brain_Cerebellar_Hemisphere	0.0027037	0.0063661	0.41622
4	Brain_Substantia_nigra	0.0030695	0.0086969	0.41881
10	Colon_Transverse	0.0043449	0.011585	0.41924
13	Artery_Tibial	0.0043271	0.010433	0.4202
31	Esophagus_Mucosa	0.002958	0.0077869	0.42216
3	Minor_Salivary_Gland	0.003525	0.0096988	0.42264
11	Brain_Cerebellar_Hemisphere	0.0023725	0.0060739	0.42286
2	Skin_Not_Sun_Exposed_Suprapubic	0.0029148	0.0078263	0.42349
9	Prostate	0.0043928	0.012163	0.42457
15	Thyroid	0.0036105	0.0096144	0.42484
3	Skin_Sun_Exposed_Lower_leg	0.002873	0.0078599	0.42535
8	Skin_Sun_Exposed_Lower_leg	0.0029534	0.0081758	0.42621
25	Spleen	0.0028196	0.0077144	0.42689
11	Brain_Nucleus_accumbens_basal_ganglia	0.0024102	0.00754	0.42694
23	Testis	0.001799	0.0057161	0.42772
11	Minor_Salivary_Gland	0.0032178	0.0095055	0.42788
27	Brain_Cerebellum	0.0023361	0.0067311	0.43063
23	Brain_Cortex	0.0022526	0.0073122	0.43296
1	Adipose_Visceral_Omentum	0.0035509	0.011686	0.43788
1	Cells_Cultured_fibroblasts	0.0022812	0.0068204	0.438
18	Cells_EBV-transformed_lymphocytes	0.0017052	0.0051055	0.43918
15	Uterus	0.0033587	0.010811	0.43944
15	Prostate	0.0034129	0.011827	0.4396
11	Lung	0.0026709	0.0091581	0.44009
4	Kidney_Medulla	0.002522	0.0093342	0.44196
22	Esophagus_Mucosa	0.0020997	0.0076138	0.44332
31	Minor_Salivary_Gland	0.0025944	0.0098105	0.44354
28	Vagina	0.0029549	0.011019	0.44428
13	Brain_Putamen_basal_ganglia	0.0019541	0.0082519	0.44468
16	Stomach	0.0029874	0.012074	0.44587
30	Brain_Putamen_basal_ganglia	0.001793	0.0081234	0.44842
4	Kidney_Cortex	0.0019629	0.0090215	0.45076
27	Minor_Salivary_Gland	0.0022908	0.010211	0.45206
13	Testis	0.0012004	0.0058301	0.45256
6	Breast_Mammary_Tissue	0.002958	0.013096	0.45328
6	Skin_Sun_Exposed_Lower_leg	0.0016064	0.0080132	0.45889
8	Prostate	0.0024489	0.012574	0.45915
30	Skin_Sun_Exposed_Lower_leg	0.0015818	0.0079479	0.45918
22	Colon_Transverse	0.0021631	0.011587	0.45959
3	Skin_Not_Sun_Exposed_Suprapubic	0.0015327	0.0078406	0.45966
14	Liver	0.0011777	0.0064596	0.45969
2	Spleen	0.0014288	0.0074494	0.46148
32	Testis	0.00096348	0.0057837	0.46159
4	Esophagus_Gastroesophageal_Junction	0.002451	0.013044	0.462
20	Thyroid	0.001863	0.0099224	0.46225
4	Brain_Spinal_cord_cervical_c-1	0.0014822	0.0087332	0.46241
4	Small_Intestine_Terminal_Ileum	0.0016749	0.0096447	0.46241
23	Thyroid	0.0018284	0.0098966	0.46286
10	Uterus	0.0020358	0.010927	0.46359
3	Adrenal_Gland	0.0017521	0.010195	0.46455
8	Brain_Cerebellar_Hemisphere	0.0011312	0.0064466	0.46517
29	Cervix_Endocervix	0.0020108	0.01184	0.46584
16	Adipose_Subcutaneous	0.0017128	0.010887	0.4686
13	Pituitary	0.0013599	0.0092943	0.46874
4	Vagina	0.0016501	0.011093	0.46902
24	Cells_Cultured_fibroblasts	0.0011088	0.006675	0.46911
6	Nerve_Tibial	0.001627	0.01048	0.46928
21	Small_Intestine_Terminal_Ileum	0.0013514	0.0098681	0.47034
6	Testis	0.00073195	0.0057863	0.47081
23	Brain_Cerebellar_Hemisphere	0.00090344	0.0062417	0.47126
25	Skin_Not_Sun_Exposed_Suprapubic	0.0011248	0.0081047	0.47134
3	Esophagus_Mucosa	0.0010292	0.0076983	0.47245
1	Adipose_Subcutaneous	0.0014881	0.011305	0.47372
10	Thyroid	0.0012476	0.0097168	0.47417
24	Brain_Cerebellum	0.00081852	0.0064651	0.47458
7	Liver	0.00073479	0.0066309	0.47547
32	Pituitary	0.00099745	0.0092204	0.47688
5	Cervix_Ectocervix	0.0012344	0.013181	0.48096
18	Cells_Cultured_fibroblasts	0.00069417	0.0067952	0.48099
15	Nerve_Tibial	0.00094689	0.010058	0.48136
18	Adipose_Visceral_Omentum	0.0010365	0.011643	0.48173
8	Cells_Cultured_fibroblasts	0.00056011	0.0068661	0.48482
31	Brain_Cerebellar_Hemisphere	0.00044142	0.0062688	0.48601
16	Cells_EBV-transformed_lymphocytes	0.00032814	0.0049349	0.48785
11	Muscle_Skeletal	0.00038368	0.0068305	0.48816
14	Esophagus_Mucosa	0.00037854	0.0077959	0.48999
26	Kidney_Medulla	0.00032846	0.0095553	0.49259
13	Brain_Hippocampus	0.00021477	0.0083171	0.49392
16	Whole_Blood	0.00015511	0.0056575	0.49395
19	Breast_Mammary_Tissue	0.00033892	0.012663	0.49445
18	Cervix_Ectocervix	0.0003179	0.012632	0.49488
5	Prostate	0.00018288	0.012985	0.49704
25	Skin_Sun_Exposed_Lower_leg	5.3302e-05	0.0081246	0.49865
27	Brain_Cerebellar_Hemisphere	2.8635e-05	0.0065251	0.49913
15	Whole_Blood	3.1477e-06	0.0055631	0.49988
15	Cells_Cultured_fibroblasts	-2.298e-05	0.0064584	0.50066
11	Whole_Blood	-4.4358e-05	0.0055724	0.50176
10	Fallopian_Tube	-0.00010319	0.011842	0.50179
20	Testis	-5.7868e-05	0.0057311	0.50233
23	Bladder	-0.00015915	0.013421	0.50243
11	Brain_Spinal_cord_cervical_c-1	-0.00010698	0.0085845	0.50276
22	Small_Intestine_Terminal_Ileum	-0.00013474	0.0095672	0.50305
16	Artery_Aorta	-0.00025748	0.010343	0.50486
24	Cells_EBV-transformed_lymphocytes	-0.00016928	0.0050152	0.50617
19	Adipose_Subcutaneous	-0.00044757	0.010786	0.50829
12	Pancreas	-0.0002931	0.0082374	0.50849
10	Artery_Tibial	-0.00058689	0.010043	0.51132
12	Minor_Salivary_Gland	-0.00052591	0.0094604	0.51191
2	Brain_Cerebellum	-0.00041104	0.0063815	0.51294
17	Esophagus_Mucosa	-0.00053455	0.007805	0.51412
22	Cells_EBV-transformed_lymphocytes	-0.00039145	0.0049051	0.51459
27	Adrenal_Gland	-0.00081006	0.010734	0.51559
32	Stomach	-0.00090186	0.012365	0.516
31	Brain_Cerebellum	-0.000521	0.0064668	0.51618
26	Pancreas	-0.00060323	0.0086195	0.51669
13	Artery_Aorta	-0.00094799	0.010677	0.51734
10	Vagina	-0.0010107	0.011002	0.51914
11	Brain_Substantia_nigra	-0.00070736	0.0085487	0.51916
7	Kidney_Cortex	-0.00096046	0.0094059	0.52316
17	Cells_Cultured_fibroblasts	-0.00083443	0.0066923	0.52319
10	Colon_Sigmoid	-0.0016818	0.0127	0.52697
6	Pituitary	-0.0011757	0.0092246	0.52723
23	Brain_Anterior_cingulate_cortex_BA24	-0.00089471	0.0073832	0.52734
24	Ovary	-0.0014535	0.0099853	0.52861
28	Stomach	-0.0016028	0.012018	0.52924
26	Spleen	-0.0011335	0.0076172	0.52991
21	Prostate	-0.0018353	0.012331	0.53124
11	Ovary	-0.0015442	0.0096774	0.53135
21	Minor_Salivary_Gland	-0.0015328	0.0098941	0.53315
21	Vagina	-0.0018283	0.01135	0.53354
25	Liver	-0.0010349	0.0065936	0.53472
31	Lung	-0.0016196	0.0094519	0.53529
19	Adrenal_Gland	-0.0018192	0.01005	0.53734
26	Skin_Sun_Exposed_Lower_leg	-0.0014757	0.0080222	0.53774
28	Bladder	-0.0026019	0.013198	0.54026
3	Pancreas	-0.0014899	0.008445	0.542
24	Fallopian_Tube	-0.0025173	0.012111	0.54263
11	Skin_Not_Sun_Exposed_Suprapubic	-0.0016037	0.0076843	0.54306
26	Kidney_Cortex	-0.0017583	0.0092351	0.54312
10	Brain_Nucleus_accumbens_basal_ganglia	-0.0014338	0.0076076	0.54323
10	Adrenal_Gland	-0.0021141	0.010081	0.54324
13	Minor_Salivary_Gland	-0.0021542	0.0099627	0.54621
26	Skin_Not_Sun_Exposed_Suprapubic	-0.0018266	0.0080025	0.54707
19	Nerve_Tibial	-0.0024656	0.010134	0.54808
14	Vagina	-0.0026862	0.011267	0.54957
24	Prostate	-0.0029366	0.012224	0.55035
18	Vagina	-0.0028196	0.011453	0.55118
16	Minor_Salivary_Gland	-0.002351	0.0096507	0.55203
32	Prostate	-0.0031066	0.012318	0.55284
23	Brain_Frontal_Cortex_BA9	-0.0017832	0.0070475	0.55459
22	Thyroid	-0.002669	0.0097187	0.55511
18	Minor_Salivary_Gland	-0.0025804	0.0099844	0.55518
13	Brain_Hypothalamus	-0.0021	0.00845	0.55737
23	Whole_Blood	-0.0015375	0.0057263	0.55904
6	Adipose_Subcutaneous	-0.0035043	0.011154	0.56251
11	Skin_Sun_Exposed_Lower_leg	-0.0023633	0.0077032	0.56277
32	Adrenal_Gland	-0.0032499	0.010389	0.56434
20	Pancreas	-0.0023238	0.0085275	0.56471
15	Vagina	-0.0033991	0.010886	0.5648
11	Adrenal_Gland	-0.0032048	0.0099916	0.56595
14	Colon_Transverse	-0.0036634	0.011864	0.56664
6	Spleen	-0.0025599	0.0076086	0.56736
28	Kidney_Medulla	-0.0029268	0.0092722	0.56772
12	Brain_Spinal_cord_cervical_c-1	-0.0026539	0.0085437	0.56856
6	Skin_Not_Sun_Exposed_Suprapubic	-0.0027074	0.0079935	0.56966
30	Breast_Mammary_Tissue	-0.0044009	0.012989	0.56988
9	Pituitary	-0.0029967	0.0091046	0.57002
2	Pancreas	-0.0025238	0.0084296	0.57103
25	Whole_Blood	-0.0019078	0.0058772	0.57126
20	Liver	-0.0021149	0.006441	0.57233
31	Stomach	-0.0040993	0.012274	0.57288
16	Lung	-0.0033318	0.009298	0.57346
4	Esophagus_Mucosa	-0.0027697	0.0076755	0.57399
16	Artery_Tibial	-0.003955	0.010106	0.57535
30	Brain_Hypothalamus	-0.0027238	0.0083183	0.5754
30	Minor_Salivary_Gland	-0.0034782	0.0098075	0.57551
2	Colon_Transverse	-0.0041015	0.011694	0.57559
15	Cells_EBV-transformed_lymphocytes	-0.0020337	0.0048524	0.57614
7	Cervix_Ectocervix	-0.0048844	0.012755	0.57739
19	Brain_Spinal_cord_cervical_c-1	-0.0030506	0.0086346	0.57787
30	Skin_Not_Sun_Exposed_Suprapubic	-0.0030496	0.0079284	0.57899
19	Whole_Blood	-0.002031	0.0056049	0.57945
23	Cervix_Endocervix	-0.0047385	0.011788	0.5804
18	Adipose_Subcutaneous	-0.0046474	0.011263	0.58185
24	Breast_Mammary_Tissue	-0.0051995	0.01299	0.58239
30	Testis	-0.0021272	0.0057392	0.58495
19	Pancreas	-0.0029917	0.008325	0.58506
12	Thyroid	-0.0041154	0.0095848	0.58577
11	Adipose_Visceral_Omentum	-0.0046812	0.011085	0.58601
27	Liver	-0.0026295	0.0067159	0.58605
5	Fallopian_Tube	-0.0055388	0.012865	0.58775
31	Cells_Cultured_fibroblasts	-0.003174	0.0066768	0.58776
19	Colon_Transverse	-0.0048241	0.011549	0.5898
2	Brain_Cerebellar_Hemisphere	-0.0028491	0.0061862	0.59073
8	Vagina	-0.0051629	0.011573	0.59216
17	Pancreas	-0.0033421	0.0085621	0.59227
11	Nerve_Tibial	-0.0047829	0.010075	0.59317
4	Skin_Sun_Exposed_Lower_leg	-0.0036657	0.0078367	0.59518
12	Kidney_Medulla	-0.0041021	0.0091317	0.59591
9	Whole_Blood	-0.0025372	0.0057212	0.59691
24	Cervix_Endocervix	-0.0058192	0.011836	0.598
18	Esophagus_Mucosa	-0.0038447	0.0079249	0.59902
15	Small_Intestine_Terminal_Ileum	-0.004402	0.0094645	0.59976
21	Adrenal_Gland	-0.0051214	0.0104	0.60063
11	Uterus	-0.0057226	0.010829	0.60226
11	Esophagus_Gastroesophageal_Junction	-0.0065738	0.012822	0.60269
11	Vagina	-0.0054549	0.010904	0.60311
24	Minor_Salivary_Gland	-0.0047772	0.0098079	0.60316
7	Spleen	-0.0040881	0.0077581	0.60477
23	Brain_Nucleus_accumbens_basal_ganglia	-0.0036412	0.0077483	0.60671
29	Bladder	-0.0071203	0.013481	0.60673
13	Brain_Substantia_nigra	-0.0041953	0.0089599	0.60714
10	Nerve_Tibial	-0.0056757	0.010165	0.60919
23	Brain_Caudate_basal_ganglia	-0.0038453	0.0080255	0.60921
1	Breast_Mammary_Tissue	-0.0071619	0.013273	0.61042
15	Minor_Salivary_Gland	-0.0049768	0.0094895	0.61088
12	Heart_Left_Ventricle	-0.0042238	0.0089452	0.61134
10	Brain_Cortex	-0.003734	0.0071794	0.6122
23	Brain_Amygdala	-0.003948	0.0080066	0.61383
10	Whole_Blood	-0.0029525	0.0056223	0.6143
25	Testis	-0.0029716	0.0058668	0.61532
12	Kidney_Cortex	-0.0046379	0.0088257	0.61749
12	Small_Intestine_Terminal_Ileum	-0.0052208	0.0094354	0.61816
4	Brain_Hippocampus	-0.0041188	0.0080729	0.61835
11	Kidney_Medulla	-0.0051417	0.0091752	0.619
27	Cells_Cultured_fibroblasts	-0.0045371	0.0069497	0.61966
10	Esophagus_Muscularis	-0.0075735	0.012533	0.62027
28	Pancreas	-0.004311	0.0083641	0.62102
19	Stomach	-0.0067488	0.011961	0.62185
11	Fallopian_Tube	-0.0071801	0.011737	0.62365
19	Minor_Salivary_Gland	-0.0056525	0.009561	0.62455
16	Vagina	-0.0067323	0.011071	0.62467
22	Prostate	-0.007219	0.011955	0.62477
4	Thyroid	-0.0061784	0.0097974	0.62485
21	Cells_EBV-transformed_lymphocytes	-0.0035189	0.0050593	0.62502
12	Esophagus_Mucosa	-0.004654	0.007509	0.62567
27	Skin_Sun_Exposed_Lower_leg	-0.0051904	0.0082753	0.62665
13	Brain_Amygdala	-0.0045495	0.0081662	0.62812
22	Kidney_Medulla	-0.0056533	0.0092592	0.62929
8	Spleen	-0.0051261	0.007763	0.63042
4	Skin_Not_Sun_Exposed_Suprapubic	-0.0050369	0.0078174	0.63075
11	Kidney_Cortex	-0.0052251	0.0088678	0.63124
30	Artery_Coronary	-0.008178	0.01222	0.63156
15	Brain_Caudate_basal_ganglia	-0.0046273	0.0077967	0.63436
17	Pituitary	-0.0058784	0.0091736	0.63439
22	Ovary	-0.006811	0.0097659	0.63453
10	Cervix_Ectocervix	-0.0081849	0.012133	0.63455
15	Cervix_Endocervix	-0.0078284	0.011451	0.63498
17	Spleen	-0.0052648	0.0075665	0.63715
5	Pituitary	-0.006441	0.0097198	0.63879
10	Brain_Frontal_Cortex_BA9	-0.0045516	0.0069195	0.63939
30	Liver	-0.0041729	0.0064501	0.64028
15	Brain_Substantia_nigra	-0.0053144	0.0085344	0.64116
2	Minor_Salivary_Gland	-0.0065356	0.0096811	0.6415
21	Testis	-0.0036404	0.0057899	0.64206
10	Artery_Coronary	-0.0086767	0.01195	0.64227
27	Skin_Not_Sun_Exposed_Suprapubic	-0.0058316	0.008255	0.64283
7	Pituitary	-0.0064814	0.0094058	0.64408
13	Brain_Cortex	-0.0050329	0.0074579	0.64426
15	Brain_Nucleus_accumbens_basal_ganglia	-0.0048372	0.0075274	0.64439
4	Cervix_Ectocervix	-0.0089538	0.012234	0.64548
4	Liver	-0.0042817	0.0063599	0.64573
30	Adipose_Visceral_Omentum	-0.0083596	0.011437	0.64658
26	Adrenal_Gland	-0.0076277	0.010405	0.64787
17	Adrenal_Gland	-0.0076448	0.010336	0.64913
10	Brain_Caudate_basal_ganglia	-0.0052595	0.0078797	0.65034
18	Liver	-0.0045738	0.0065665	0.65052
13	Brain_Spinal_cord_cervical_c-1	-0.0062811	0.0089973	0.65105
13	Lung	-0.0072247	0.0095985	0.65137
31	Adipose_Subcutaneous	-0.0085984	0.011067	0.65139
23	Brain_Putamen_basal_ganglia	-0.0053851	0.0080907	0.65211
4	Brain_Nucleus_accumbens_basal_ganglia	-0.005245	0.0076707	0.65319
13	Adipose_Visceral_Omentum	-0.0089099	0.011618	0.65344
24	Stomach	-0.008828	0.01227	0.65386
13	Breast_Mammary_Tissue	-0.010086	0.013195	0.65439
5	Pancreas	-0.0061114	0.0090718	0.65645
28	Esophagus_Gastroesophageal_Junction	-0.010298	0.012957	0.65671
5	Kidney_Medulla	-0.0076043	0.010057	0.6586
10	Esophagus_Mucosa	-0.0061155	0.0076124	0.66104
12	Cells_EBV-transformed_lymphocytes	-0.0043868	0.0048375	0.66112
2	Nerve_Tibial	-0.0089152	0.010261	0.6669
17	Liver	-0.0050708	0.0064671	0.66835
23	Brain_Hippocampus	-0.0060264	0.0081545	0.66866
17	Kidney_Medulla	-0.0077038	0.0094916	0.66953
6	Small_Intestine_Terminal_Ileum	-0.0079643	0.0098619	0.6696
2	Esophagus_Mucosa	-0.0065538	0.0076842	0.67036
27	Kidney_Cortex	-0.0074062	0.0095264	0.67082
16	Adipose_Visceral_Omentum	-0.00973	0.011254	0.67179
5	Cervix_Endocervix	-0.011162	0.012573	0.67297
24	Pituitary	-0.0077815	0.0091499	0.67577
18	Kidney_Medulla	-0.0081448	0.0096375	0.67606
15	Brain_Putamen_basal_ganglia	-0.0061371	0.00786	0.67677
12	Pituitary	-0.0075564	0.0088257	0.67687
23	Adrenal_Gland	-0.0091378	0.010268	0.67754
21	Skin_Sun_Exposed_Lower_leg	-0.0071945	0.0080181	0.67798
12	Adrenal_Gland	-0.0089083	0.0099441	0.67863
7	Small_Intestine_Terminal_Ileum	-0.0085964	0.010056	0.67885
5	Lung	-0.0090435	0.010038	0.67926
12	Adipose_Visceral_Omentum	-0.010064	0.011032	0.6806
24	Vagina	-0.010123	0.011251	0.68087
10	Pituitary	-0.0078652	0.0089472	0.68126
7	Esophagus_Mucosa	-0.0073186	0.0080025	0.68182
28	Colon_Transverse	-0.010239	0.011603	0.68425
21	Thyroid	-0.0095439	0.010024	0.68456
13	Spleen	-0.0074061	0.0076661	0.68693
21	Colon_Transverse	-0.010748	0.011951	0.68749
24	Lung	-0.0090492	0.0094494	0.68968
11	Brain_Hypothalamus	-0.0068808	0.0080621	0.6899
30	Stomach	-0.011068	0.01227	0.69012
24	Brain_Frontal_Cortex_BA9	-0.0065347	0.0070762	0.6918
30	Cells_Cultured_fibroblasts	-0.0072035	0.0066747	0.6927
12	Brain_Substantia_nigra	-0.0074002	0.0085081	0.69323
29	Cervix_Ectocervix	-0.012333	0.012413	0.69376
1	Brain_Nucleus_accumbens_basal_ganglia	-0.0069932	0.0079493	0.69386
15	Testis	-0.0048923	0.0055531	0.69498
28	Brain_Caudate_basal_ganglia	-0.0070263	0.0078923	0.69678
8	Ovary	-0.01082	0.010271	0.69826
15	Colon_Transverse	-0.010963	0.011462	0.6984
1	Skin_Sun_Exposed_Lower_leg	-0.0082329	0.0081213	0.69918
31	Pituitary	-0.0089568	0.0091523	0.70007
4	Pancreas	-0.0074341	0.00842	0.70121
1	Small_Intestine_Terminal_Ileum	-0.0097244	0.009995	0.70147
20	Cells_EBV-transformed_lymphocytes	-0.0058059	0.0050079	0.70237
8	Adrenal_Gland	-0.010945	0.010604	0.70348
13	Thyroid	-0.010707	0.010094	0.70378
32	Pancreas	-0.0078155	0.0086057	0.70643
1	Esophagus_Mucosa	-0.0083673	0.0079543	0.70671
10	Brain_Putamen_basal_ganglia	-0.0073746	0.0079437	0.70725
1	Brain_Spinal_cord_cervical_c-1	-0.0089011	0.0090504	0.70776
30	Nerve_Tibial	-0.011514	0.010395	0.70883
32	Whole_Blood	-0.0058013	0.0057939	0.7102
4	Artery_Coronary	-0.013348	0.012049	0.71096
24	Small_Intestine_Terminal_Ileum	-0.010016	0.009782	0.71102
4	Artery_Tibial	-0.011607	0.010126	0.71108
16	Brain_Cortex	-0.0073567	0.0072243	0.71162
27	Adipose_Visceral_Omentum	-0.012998	0.011908	0.71283
16	Cervix_Ectocervix	-0.013669	0.012209	0.71593
12	Brain_Hippocampus	-0.0076447	0.0078976	0.71612
24	Brain_Cortex	-0.0077354	0.007342	0.71819
28	Kidney_Cortex	-0.0092069	0.0089615	0.7205
6	Minor_Salivary_Gland	-0.010769	0.0098879	0.72065
10	Brain_Anterior_cingulate_cortex_BA24	-0.0075432	0.0072491	0.72201
8	Small_Intestine_Terminal_Ileum	-0.011021	0.010062	0.72412
1	Kidney_Medulla	-0.010777	0.0096732	0.72644
1	Brain_Caudate_basal_ganglia	-0.0085832	0.0082336	0.72682
10	Adipose_Subcutaneous	-0.013078	0.010819	0.72753
12	Whole_Blood	-0.0061724	0.0055459	0.73097
24	Adrenal_Gland	-0.012301	0.010309	0.73165
1	Brain_Hypothalamus	-0.0090507	0.0084998	0.7318
11	Pituitary	-0.010245	0.0088677	0.73214
23	Liver	-0.0071705	0.0064242	0.73228
24	Cervix_Ectocervix	-0.015143	0.012408	0.7331
29	Ovary	-0.012613	0.0099892	0.73322
21	Skin_Not_Sun_Exposed_Suprapubic	-0.0096209	0.0079984	0.73344
19	Thyroid	-0.011965	0.0096867	0.73347
5	Esophagus_Mucosa	-0.0099876	0.0082696	0.7338
19	Adipose_Visceral_Omentum	-0.013579	0.011149	0.73457
15	Brain_Hippocampus	-0.0084218	0.007922	0.73483
23	Kidney_Cortex	-0.010142	0.0091127	0.73663
23	Kidney_Medulla	-0.011054	0.0094286	0.73682
10	Small_Intestine_Terminal_Ileum	-0.011218	0.0095653	0.73802
6	Thyroid	-0.012654	0.010018	0.73809
10	Esophagus_Gastroesophageal_Junction	-0.016258	0.012936	0.73829
15	Brain_Amygdala	-0.0085532	0.0077783	0.7406
14	Spleen	-0.0097057	0.0075577	0.74137
4	Brain_Frontal_Cortex_BA9	-0.0084	0.0069768	0.74316
27	Vagina	-0.014759	0.011714	0.74484
1	Skin_Not_Sun_Exposed_Suprapubic	-0.010315	0.0081013	0.74529
4	Brain_Cortex	-0.0087167	0.0072389	0.74537
17	Small_Intestine_Terminal_Ileum	-0.011919	0.0098072	0.74548
28	Esophagus_Muscularis	-0.016432	0.012553	0.74643
1	Minor_Salivary_Gland	-0.012434	0.010021	0.74736
7	Vagina	-0.014766	0.011566	0.74765
27	Kidney_Medulla	-0.012263	0.0098566	0.74931
11	Bladder	-0.017134	0.01306	0.74941
22	Spleen	-0.0099519	0.0073811	0.75171
1	Brain_Putamen_basal_ganglia	-0.0096216	0.0083005	0.75205
7	Skin_Sun_Exposed_Lower_leg	-0.010808	0.0081705	0.75212
6	Cells_EBV-transformed_lymphocytes	-0.0075349	0.0050561	0.75265
23	Stomach	-0.015193	0.01222	0.75297
29	Thyroid	-0.013489	0.0099408	0.75325
14	Small_Intestine_Terminal_Ileum	-0.012348	0.0097959	0.7533
15	Ovary	-0.013496	0.0096611	0.75452
2	Small_Intestine_Terminal_Ileum	-0.01225	0.0096555	0.75469
11	Spleen	-0.010003	0.0073142	0.75478
3	Brain_Spinal_cord_cervical_c-1	-0.010869	0.0087589	0.7549
19	Testis	-0.0067072	0.0055949	0.75615
5	Brain_Cortex	-0.0098911	0.0077992	0.7565
4	Brain_Anterior_cingulate_cortex_BA24	-0.0089921	0.0073092	0.75684
13	Skin_Not_Sun_Exposed_Suprapubic	-0.010839	0.0080538	0.75719
5	Vagina	-0.015975	0.011952	0.75754
4	Brain_Caudate_basal_ganglia	-0.0096065	0.007945	0.75794
11	Cervix_Endocervix	-0.01591	0.011471	0.75807
14	Brain_Cerebellum	-0.0090547	0.0064742	0.75936
31	Cells_EBV-transformed_lymphocytes	-0.007783	0.0050165	0.76143
10	Cervix_Endocervix	-0.016365	0.011573	0.76231
10	Brain_Spinal_cord_cervical_c-1	-0.011156	0.0086612	0.76307
16	Esophagus_Mucosa	-0.010734	0.00766	0.7656
5	Spleen	-0.011585	0.0080169	0.7669
10	Brain_Hippocampus	-0.0099126	0.0080064	0.76754
2	Whole_Blood	-0.0075024	0.0056753	0.76773
5	Skin_Sun_Exposed_Lower_leg	-0.012008	0.0084432	0.76802
13	Skin_Sun_Exposed_Lower_leg	-0.011528	0.0080736	0.76892
21	Pancreas	-0.010696	0.0086149	0.77106
29	Cells_Cultured_fibroblasts	-0.010662	0.0066776	0.77183
31	Brain_Nucleus_accumbens_basal_ganglia	-0.010066	0.0077819	0.77193
15	Brain_Hypothalamus	-0.010395	0.0080486	0.77335
19	Brain_Substantia_nigra	-0.011114	0.0085985	0.77353
30	Cervix_Endocervix	-0.017682	0.011835	0.77462
28	Minor_Salivary_Gland	-0.013494	0.0096058	0.77466
3	Muscle_Skeletal	-0.0099616	0.0069693	0.77505
6	Kidney_Medulla	-0.013449	0.0095443	0.77683
12	Spleen	-0.010997	0.0072795	0.77691
28	Brain_Putamen_basal_ganglia	-0.010366	0.0079563	0.77797
24	Brain_Anterior_cingulate_cortex_BA24	-0.010039	0.0074132	0.77824
21	Kidney_Cortex	-0.012456	0.0092303	0.77861
22	Testis	-0.0074631	0.0056133	0.77925
11	Adipose_Subcutaneous	-0.016516	0.010723	0.77975
4	Brain_Amygdala	-0.010492	0.0079263	0.78131
28	Colon_Sigmoid	-0.019441	0.01272	0.78254
12	Liver	-0.0087692	0.0062218	0.78306
31	Brain_Cortex	-0.010507	0.0073439	0.78353
18	Kidney_Cortex	-0.012864	0.0093144	0.78392
7	Colon_Transverse	-0.017708	0.012178	0.7853
5	Cells_EBV-transformed_lymphocytes	-0.0092236	0.0053275	0.7862
23	Brain_Hypothalamus	-0.011336	0.0082847	0.78654
31	Brain_Frontal_Cortex_BA9	-0.01038	0.007078	0.78684
24	Skin_Sun_Exposed_Lower_leg	-0.012315	0.0079481	0.78754
11	Cervix_Ectocervix	-0.018847	0.012025	0.78787
30	Bladder	-0.021106	0.013474	0.78903
17	Brain_Cerebellum	-0.010367	0.0064816	0.78971
24	Brain_Amygdala	-0.011064	0.0080391	0.79031
26	Cells_EBV-transformed_lymphocytes	-0.0089279	0.0050618	0.79051
11	Colon_Sigmoid	-0.01992	0.012587	0.7906
4	Brain_Putamen_basal_ganglia	-0.011027	0.0080095	0.79069
1	Kidney_Cortex	-0.013302	0.009349	0.79082
18	Pancreas	-0.011794	0.0086935	0.79136
10	Brain_Hypothalamus	-0.011423	0.0081343	0.79258
1	Brain_Cortex	-0.011168	0.0075018	0.79273
24	Thyroid	-0.016126	0.0099368	0.7936
24	Brain_Caudate_basal_ganglia	-0.011429	0.0080581	0.7941
24	Brain_Nucleus_accumbens_basal_ganglia	-0.011103	0.0077798	0.79453
15	Pituitary	-0.013583	0.0088528	0.7946
1	Pancreas	-0.012182	0.0087258	0.79806
11	Colon_Transverse	-0.017636	0.011481	0.79809
28	Liver	-0.009506	0.0063175	0.79827
10	Brain_Substantia_nigra	-0.012414	0.0086252	0.79834
24	Esophagus_Mucosa	-0.012611	0.0077847	0.79883
25	Pancreas	-0.012369	0.0087293	0.80155
3	Prostate	-0.019471	0.012088	0.8019
16	Brain_Frontal_Cortex_BA9	-0.010921	0.0069627	0.80257
4	Lung	-0.015373	0.0093166	0.80312
15	Brain_Spinal_cord_cervical_c-1	-0.013147	0.0085699	0.80317
23	Pancreas	-0.01224	0.0085051	0.80523
1	Brain_Amygdala	-0.012063	0.0082142	0.80555
29	Prostate	-0.020012	0.012229	0.80565
4	Artery_Aorta	-0.018297	0.010363	0.80642
18	Skin_Sun_Exposed_Lower_leg	-0.0136	0.0080911	0.80663
9	Cells_Cultured_fibroblasts	-0.012349	0.0066418	0.80715
30	Lung	-0.015921	0.0094488	0.80808
24	Brain_Putamen_basal_ganglia	-0.012184	0.0081235	0.81087
15	Adrenal_Gland	-0.016977	0.0099746	0.81092
30	Cells_EBV-transformed_lymphocytes	-0.0097039	0.0050149	0.81237
12	Brain_Amygdala	-0.011729	0.0077543	0.81258
24	Pancreas	-0.012742	0.0085398	0.81383
24	Skin_Not_Sun_Exposed_Suprapubic	-0.013669	0.0079286	0.81415
28	Prostate	-0.020321	0.011972	0.81434
6	Esophagus_Mucosa	-0.013615	0.0078482	0.8151
16	Cells_Cultured_fibroblasts	-0.012641	0.0065679	0.81538
21	Kidney_Medulla	-0.015905	0.0095502	0.81595
4	Cells_Cultured_fibroblasts	-0.012732	0.0065812	0.81663
29	Liver	-0.010497	0.0064529	0.81679
8	Whole_Blood	-0.0096715	0.0059141	0.8172
26	Liver	-0.010705	0.0065103	0.81938
9	Brain_Spinal_cord_cervical_c-1	-0.014532	0.0088135	0.82038
14	Skin_Sun_Exposed_Lower_leg	-0.014295	0.0079594	0.82247
31	Brain_Anterior_cingulate_cortex_BA24	-0.01216	0.0074151	0.82329
13	Esophagus_Mucosa	-0.01424	0.0079075	0.82406
3	Brain_Substantia_nigra	-0.014109	0.0087224	0.82619
14	Brain_Cerebellar_Hemisphere	-0.011833	0.006276	0.82621
30	Esophagus_Mucosa	-0.014147	0.0077843	0.82626
8	Brain_Cortex	-0.013044	0.007552	0.8281
18	Skin_Not_Sun_Exposed_Suprapubic	-0.014876	0.0080712	0.83021
4	Nerve_Tibial	-0.019716	0.010249	0.83024
10	Brain_Amygdala	-0.012842	0.007861	0.83108
15	Brain_Anterior_cingulate_cortex_BA24	-0.012186	0.0071725	0.83182
8	Esophagus_Mucosa	-0.014918	0.0080074	0.83225
14	Cells_EBV-transformed_lymphocytes	-0.010566	0.0050222	0.83247
5	Kidney_Cortex	-0.016478	0.0097196	0.83254
9	Esophagus_Mucosa	-0.014474	0.007746	0.83296
23	Brain_Substantia_nigra	-0.014638	0.0087846	0.83337
13	Brain_Anterior_cingulate_cortex_BA24	-0.012892	0.0075302	0.83367
9	Vagina	-0.020756	0.011195	0.83367
18	Brain_Nucleus_accumbens_basal_ganglia	-0.013414	0.0079197	0.83543
1	Brain_Frontal_Cortex_BA9	-0.013013	0.0072301	0.83555
11	Small_Intestine_Terminal_Ileum	-0.017058	0.0094802	0.83588
30	Artery_Aorta	-0.021095	0.01051	0.83721
5	Cells_Cultured_fibroblasts	-0.014972	0.0070906	0.83772
13	Brain_Frontal_Cortex_BA9	-0.013126	0.0071877	0.83906
3	Pituitary	-0.016751	0.0090479	0.83951
17	Brain_Cerebellar_Hemisphere	-0.012541	0.0062832	0.83997
24	Brain_Hippocampus	-0.01385	0.0081876	0.84096
3	Liver	-0.011485	0.0063785	0.84128
11	Breast_Mammary_Tissue	-0.024386	0.012589	0.84295
23	Small_Intestine_Terminal_Ileum	-0.018051	0.009742	0.84297
4	Adipose_Visceral_Omentum	-0.022172	0.011276	0.84417
12	Brain_Cerebellar_Hemisphere	-0.012296	0.0060449	0.84455
3	Kidney_Medulla	-0.017596	0.0093616	0.84513
29	Whole_Blood	-0.01057	0.0057518	0.84535
28	Brain_Nucleus_accumbens_basal_ganglia	-0.013457	0.0076195	0.84554
1	Brain_Substantia_nigra	-0.015866	0.0090125	0.84666
30	Brain_Substantia_nigra	-0.015531	0.0088201	0.84672
13	Stomach	-0.023354	0.012464	0.84866
22	Brain_Spinal_cord_cervical_c-1	-0.016135	0.0086627	0.84982
32	Kidney_Medulla	-0.018295	0.0095397	0.84999
2	Brain_Putamen_basal_ganglia	-0.014157	0.0080185	0.85018
23	Colon_Transverse	-0.022525	0.011798	0.85026
21	Esophagus_Mucosa	-0.015854	0.007853	0.85168
30	Kidney_Medulla	-0.018379	0.0094664	0.85295
2	Brain_Caudate_basal_ganglia	-0.014477	0.0079538	0.85389
10	Breast_Mammary_Tissue	-0.025744	0.012702	0.85389
10	Prostate	-0.023917	0.011953	0.85404
1	Brain_Anterior_cingulate_cortex_BA24	-0.014137	0.0075746	0.85455
9	Cells_EBV-transformed_lymphocytes	-0.011516	0.0049902	0.85484
31	Brain_Putamen_basal_ganglia	-0.014635	0.0081256	0.85498
21	Brain_Cerebellum	-0.013713	0.0065217	0.85514
1	Adrenal_Gland	-0.02169	0.010534	0.85683
10	Minor_Salivary_Gland	-0.019112	0.0095903	0.8577
25	Nerve_Tibial	-0.022918	0.010626	0.85788
3	Testis	-0.010536	0.0056754	0.85873
1	Brain_Hippocampus	-0.015278	0.0083659	0.85946
6	Whole_Blood	-0.011295	0.0057964	0.8595
3	Brain_Cortex	-0.014352	0.0072601	0.8607
3	Brain_Cerebellum	-0.013869	0.0063929	0.86267
2	Adrenal_Gland	-0.021615	0.010176	0.8643
23	Cervix_Ectocervix	-0.026733	0.012357	0.86497
24	Kidney_Medulla	-0.019515	0.0094668	0.86736
18	Spleen	-0.016984	0.0076825	0.86753
21	Liver	-0.013078	0.0065069	0.86777
5	Skin_Not_Sun_Exposed_Suprapubic	-0.01817	0.0084223	0.86817
28	Thyroid	-0.021679	0.009732	0.86953
9	Skin_Sun_Exposed_Lower_leg	-0.017269	0.0079086	0.86959
14	Testis	-0.011182	0.0057474	0.86997
18	Whole_Blood	-0.012014	0.0058529	0.87194
9	Skin_Not_Sun_Exposed_Suprapubic	-0.017303	0.0078892	0.87211
16	Liver	-0.013011	0.0063468	0.87249
19	Brain_Cerebellar_Hemisphere	-0.014004	0.0061092	0.87325
2	Brain_Nucleus_accumbens_basal_ganglia	-0.015239	0.007679	0.87354
15	Liver	-0.012876	0.0062408	0.874
31	Brain_Caudate_basal_ganglia	-0.016095	0.0080601	0.87606
21	Brain_Cerebellar_Hemisphere	-0.014667	0.006322	0.8761
16	Brain_Caudate_basal_ganglia	-0.015836	0.0079288	0.87611
28	Brain_Cortex	-0.015222	0.0071906	0.87703
24	Spleen	-0.017394	0.0075467	0.87743
16	Brain_Hippocampus	-0.015896	0.0080563	0.87792
12	Brain_Cerebellum	-0.014447	0.0062357	0.87831
16	Brain_Spinal_cord_cervical_c-1	-0.018316	0.0087153	0.8787
19	Brain_Cerebellum	-0.014704	0.0063021	0.87997
16	Brain_Hypothalamus	-0.016572	0.0081851	0.88012
32	Brain_Spinal_cord_cervical_c-1	-0.018874	0.0089254	0.88016
16	Brain_Anterior_cingulate_cortex_BA24	-0.015237	0.0072943	0.88141
7	Skin_Not_Sun_Exposed_Suprapubic	-0.018594	0.0081502	0.88142
15	Brain_Cortex	-0.015355	0.0071034	0.88194
19	Brain_Amygdala	-0.015826	0.0078366	0.88196
16	Kidney_Medulla	-0.020429	0.0093151	0.88203
4	Adipose_Subcutaneous	-0.025856	0.010908	0.88239
3	Brain_Frontal_Cortex_BA9	-0.015352	0.0069972	0.883
10	Spleen	-0.017449	0.0073795	0.88342
1	Thyroid	-0.023991	0.010153	0.88346
27	Brain_Nucleus_accumbens_basal_ganglia	-0.016812	0.0080997	0.88411
1	Whole_Blood	-0.012817	0.0058746	0.8863
8	Brain_Frontal_Cortex_BA9	-0.016254	0.0072785	0.88712
26	Pituitary	-0.020897	0.0092347	0.88743
3	Brain_Anterior_cingulate_cortex_BA24	-0.015734	0.0073306	0.88773
27	Brain_Caudate_basal_ganglia	-0.017681	0.0083894	0.88868
19	Brain_Hypothalamus	-0.017041	0.0081089	0.88881
31	Brain_Hypothalamus	-0.017537	0.0083205	0.88948
12	Brain_Anterior_cingulate_cortex_BA24	-0.015511	0.0071504	0.89019
30	Whole_Blood	-0.012776	0.0057492	0.89055
25	Cells_EBV-transformed_lymphocytes	-0.013789	0.0051263	0.89112
5	Brain_Frontal_Cortex_BA9	-0.017147	0.0075166	0.89203
31	Brain_Amygdala	-0.017124	0.008041	0.89425
27	Brain_Hippocampus	-0.018114	0.0085244	0.89512
28	Brain_Frontal_Cortex_BA9	-0.016036	0.0069302	0.89529
16	Brain_Putamen_basal_ganglia	-0.017137	0.0079932	0.89607
16	Brain_Nucleus_accumbens_basal_ganglia	-0.016816	0.0076549	0.89718
6	Brain_Cortex	-0.017124	0.0074016	0.89761
14	Skin_Not_Sun_Exposed_Suprapubic	-0.019453	0.0079397	0.89787
5	Brain_Anterior_cingulate_cortex_BA24	-0.017723	0.0078747	0.89859
31	Brain_Spinal_cord_cervical_c-1	-0.020471	0.0088595	0.90057
23	Cells_EBV-transformed_lymphocytes	-0.014054	0.0049946	0.90136
18	Brain_Frontal_Cortex_BA9	-0.017178	0.0072032	0.90209
7	Nerve_Tibial	-0.027855	0.010686	0.9022
28	Brain_Hippocampus	-0.017592	0.0080189	0.90232
28	Pituitary	-0.021749	0.0089611	0.90337
24	Liver	-0.015154	0.0064501	0.90396
7	Brain_Substantia_nigra	-0.020385	0.009067	0.90412
24	Brain_Spinal_cord_cervical_c-1	-0.020843	0.0088571	0.90464
16	Brain_Amygdala	-0.017658	0.0079101	0.90485
13	Adipose_Subcutaneous	-0.029393	0.011238	0.90487
3	Brain_Hippocampus	-0.017976	0.0080964	0.90498
31	Adipose_Visceral_Omentum	-0.029149	0.01144	0.90508
23	Brain_Spinal_cord_cervical_c-1	-0.020849	0.0088211	0.90561
5	Minor_Salivary_Gland	-0.025572	0.010418	0.90623
28	Brain_Spinal_cord_cervical_c-1	-0.020698	0.0086748	0.90769
2	Brain_Spinal_cord_cervical_c-1	-0.020863	0.0087426	0.90772
17	Kidney_Cortex	-0.02143	0.0091731	0.90802
12	Brain_Cortex	-0.017204	0.0070815	0.90849
12	Brain_Putamen_basal_ganglia	-0.017777	0.0078355	0.90871
8	Brain_Putamen_basal_ganglia	-0.019013	0.0083558	0.90934
12	Brain_Frontal_Cortex_BA9	-0.016861	0.0068251	0.90989
18	Brain_Caudate_basal_ganglia	-0.019047	0.0082028	0.91046
9	Minor_Salivary_Gland	-0.024469	0.0097588	0.91089
23	Cells_Cultured_fibroblasts	-0.019206	0.0066475	0.91116
18	Brain_Anterior_cingulate_cortex_BA24	-0.018039	0.0075463	0.91191
15	Brain_Frontal_Cortex_BA9	-0.017154	0.0068462	0.91295
3	Brain_Amygdala	-0.018494	0.0079494	0.91387
8	Brain_Spinal_cord_cervical_c-1	-0.022419	0.0091106	0.91438
4	Adrenal_Gland	-0.026898	0.010164	0.91469
24	Brain_Hypothalamus	-0.019748	0.0083182	0.91597
27	Brain_Hypothalamus	-0.020582	0.0086605	0.91619
31	Liver	-0.016227	0.0064518	0.91871
18	Brain_Hypothalamus	-0.020369	0.0084679	0.91874
8	Brain_Caudate_basal_ganglia	-0.020091	0.0082884	0.91964
27	Brain_Putamen_basal_ganglia	-0.020193	0.0084575	0.91964
18	Testis	-0.014234	0.0058424	0.92078
3	Brain_Cerebellar_Hemisphere	-0.017627	0.0061971	0.92175
28	Brain_Amygdala	-0.019061	0.0078733	0.92226
10	Adipose_Visceral_Omentum	-0.031099	0.011183	0.92376
2	Cells_EBV-transformed_lymphocytes	-0.015457	0.0049501	0.92376
8	Cells_EBV-transformed_lymphocytes	-0.016171	0.0051584	0.92455
26	Brain_Cerebellum	-0.018639	0.0065248	0.92484
30	Thyroid	-0.028378	0.0099359	0.92525
8	Brain_Nucleus_accumbens_basal_ganglia	-0.020143	0.0080021	0.9265
31	Brain_Hippocampus	-0.020125	0.0081895	0.92654
12	Brain_Caudate_basal_ganglia	-0.019515	0.0077722	0.92688
32	Brain_Amygdala	-0.020134	0.0081007	0.92761
30	Prostate	-0.033953	0.012223	0.92828
5	Brain_Hippocampus	-0.021561	0.0086972	0.92829
28	Brain_Cerebellum	-0.018463	0.0063315	0.92899
5	Brain_Caudate_basal_ganglia	-0.021778	0.0085596	0.92953
2	Brain_Anterior_cingulate_cortex_BA24	-0.01909	0.007317	0.93007
31	Kidney_Medulla	-0.025989	0.009469	0.93099
15	Kidney_Medulla	-0.025145	0.0091593	0.93104
13	Pancreas	-0.021603	0.0086742	0.93175
12	Brain_Hypothalamus	-0.020588	0.0080234	0.93187
28	Brain_Cerebellar_Hemisphere	-0.018378	0.0061377	0.9321
28	Brain_Anterior_cingulate_cortex_BA24	-0.019144	0.0072603	0.93216
30	Brain_Spinal_cord_cervical_c-1	-0.023791	0.0088566	0.93235
23	Minor_Salivary_Gland	-0.027272	0.0097674	0.93308
3	Brain_Caudate_basal_ganglia	-0.020725	0.0079681	0.93384
10	Stomach	-0.032834	0.011998	0.93388
30	Colon_Transverse	-0.032824	0.011846	0.93396
3	Brain_Hypothalamus	-0.021341	0.0082256	0.93402
8	Brain_Anterior_cingulate_cortex_BA24	-0.020319	0.007625	0.93421
29	Adrenal_Gland	-0.030043	0.010313	0.93427
7	Brain_Cortex	-0.020793	0.0075469	0.93449
2	Brain_Cortex	-0.019981	0.0072466	0.93463
19	Brain_Hippocampus	-0.020435	0.0079812	0.93464
20	Pituitary	-0.025844	0.0091359	0.93529
3	Brain_Putamen_basal_ganglia	-0.02076	0.0080328	0.93552
30	Spleen	-0.022786	0.0075461	0.93607
14	Whole_Blood	-0.01585	0.0057575	0.93613
8	Brain_Amygdala	-0.021595	0.0082688	0.93727
18	Brain_Cortex	-0.020912	0.0074736	0.93743
5	Brain_Putamen_basal_ganglia	-0.022571	0.0086291	0.93781
5	Brain_Nucleus_accumbens_basal_ganglia	-0.022154	0.0082639	0.93876
2	Brain_Amygdala	-0.020942	0.0079348	0.93925
24	Whole_Blood	-0.016134	0.0057492	0.93974
3	Kidney_Cortex	-0.024877	0.0090475	0.94107
2	Kidney_Medulla	-0.027133	0.0093441	0.9417
29	Small_Intestine_Terminal_Ileum	-0.028359	0.0097853	0.94233
8	Brain_Hippocampus	-0.022509	0.0084216	0.94266
32	Brain_Hippocampus	-0.022093	0.0082503	0.94301
32	Brain_Nucleus_accumbens_basal_ganglia	-0.021578	0.0078392	0.94361
19	Brain_Anterior_cingulate_cortex_BA24	-0.020262	0.0072262	0.9437
29	Cells_EBV-transformed_lymphocytes	-0.017397	0.0050169	0.94396
11	Thyroid	-0.030323	0.0096298	0.94397
32	Vagina	-0.034708	0.011337	0.94517
12	Brain_Nucleus_accumbens_basal_ganglia	-0.020974	0.0075037	0.94634
13	Kidney_Cortex	-0.026343	0.0092936	0.94653
22	Brain_Substantia_nigra	-0.023959	0.0086263	0.94659
13	Kidney_Medulla	-0.028702	0.0096158	0.94663
31	Spleen	-0.024196	0.0075484	0.94699
27	Brain_Spinal_cord_cervical_c-1	-0.026842	0.0092213	0.94722
3	Whole_Blood	-0.016647	0.0056853	0.94737
1	Spleen	-0.024799	0.0077107	0.94757
32	Kidney_Cortex	-0.026307	0.0092197	0.94768
31	Pancreas	-0.023204	0.0085416	0.94783
9	Brain_Substantia_nigra	-0.024581	0.0087763	0.94805
2	Brain_Hippocampus	-0.02233	0.0080814	0.94854
26	Brain_Cerebellar_Hemisphere	-0.020746	0.006325	0.94887
27	Brain_Cortex	-0.022914	0.0076435	0.94981
6	Brain_Nucleus_accumbens_basal_ganglia	-0.022403	0.0078428	0.95008
6	Brain_Caudate_basal_ganglia	-0.023187	0.0081234	0.95069
6	Brain_Frontal_Cortex_BA9	-0.02173	0.0071334	0.95077
7	Brain_Spinal_cord_cervical_c-1	-0.027064	0.0091046	0.95081
1	Liver	-0.019621	0.0065904	0.95083
8	Brain_Substantia_nigra	-0.025881	0.0090724	0.95118
10	Lung	-0.029684	0.0092394	0.95158
18	Brain_Hippocampus	-0.023628	0.0083345	0.95286
27	Pancreas	-0.024912	0.0088906	0.95306
6	Brain_Spinal_cord_cervical_c-1	-0.026955	0.0089291	0.95337
9	Brain_Cortex	-0.022382	0.007305	0.95345
8	Testis	-0.017163	0.0059032	0.95382
6	Brain_Hypothalamus	-0.024324	0.0083859	0.95392
2	Brain_Substantia_nigra	-0.025265	0.008706	0.95401
2	Brain_Frontal_Cortex_BA9	-0.021711	0.0069842	0.95412
27	Brain_Amygdala	-0.024163	0.0083694	0.95486
27	Cells_EBV-transformed_lymphocytes	-0.019348	0.0052211	0.95524
16	Kidney_Cortex	-0.026912	0.0090026	0.95545
7	Brain_Frontal_Cortex_BA9	-0.023033	0.0072735	0.95708
7	Whole_Blood	-0.018383	0.00591	0.95736
13	Cells_Cultured_fibroblasts	-0.025031	0.0067798	0.95751
19	Brain_Cortex	-0.022604	0.0071566	0.95828
8	Liver	-0.020721	0.0066345	0.95855
16	Brain_Substantia_nigra	-0.025965	0.0086786	0.95882
27	Brain_Frontal_Cortex_BA9	-0.023627	0.0073667	0.95904
31	Testis	-0.017251	0.0057405	0.95904
6	Kidney_Cortex	-0.028233	0.0092238	0.95914
19	Brain_Frontal_Cortex_BA9	-0.022142	0.0068975	0.95918
5	Brain_Amygdala	-0.02535	0.0085392	0.95922
30	Kidney_Cortex	-0.028081	0.0091487	0.95957
3	Brain_Nucleus_accumbens_basal_ganglia	-0.023386	0.0076927	0.96006
9	Brain_Cerebellum	-0.022638	0.0064324	0.96181
27	Brain_Anterior_cingulate_cortex_BA24	-0.024375	0.0077177	0.96304
32	Brain_Anterior_cingulate_cortex_BA24	-0.023602	0.0074697	0.9631
26	Brain_Spinal_cord_cervical_c-1	-0.028783	0.0089391	0.96329
27	Esophagus_Mucosa	-0.02821	0.0081044	0.96402
6	Pancreas	-0.025913	0.0086089	0.96404
8	Kidney_Medulla	-0.03263	0.0097371	0.96492
30	Cervix_Ectocervix	-0.044127	0.012407	0.96511
9	Brain_Hypothalamus	-0.025917	0.0082766	0.96548
5	Liver	-0.022548	0.0068515	0.96616
28	Brain_Hypothalamus	-0.025745	0.0081466	0.96674
4	Whole_Blood	-0.018855	0.0056684	0.96713
23	Vagina	-0.03964	0.011204	0.96774
18	Brain_Cerebellar_Hemisphere	-0.02376	0.0063793	0.96823
31	Brain_Substantia_nigra	-0.028211	0.0088221	0.96832
24	Brain_Substantia_nigra	-0.028327	0.0088198	0.9689
18	Brain_Amygdala	-0.026063	0.0081831	0.96916
32	Liver	-0.021927	0.0064994	0.96947
9	Brain_Putamen_basal_ganglia	-0.025772	0.0080826	0.96948
8	Brain_Hypothalamus	-0.02765	0.0085559	0.9697
32	Brain_Cortex	-0.025349	0.0073978	0.96981
9	Brain_Amygdala	-0.025633	0.0079986	0.96996
7	Brain_Nucleus_accumbens_basal_ganglia	-0.026141	0.0079967	0.97017
5	Brain_Substantia_nigra	-0.030508	0.0093691	0.97066
4	Spleen	-0.027973	0.0074402	0.971
2	Pituitary	-0.031996	0.0090306	0.97123
25	Pituitary	-0.03319	0.0093519	0.97144
27	Spleen	-0.02969	0.0078567	0.97164
28	Brain_Substantia_nigra	-0.028358	0.0086382	0.97168
13	Liver	-0.02259	0.0065515	0.97221
32	Brain_Substantia_nigra	-0.029396	0.0088876	0.9726
7	Cells_EBV-transformed_lymphocytes	-0.021634	0.0051549	0.97276
11	Stomach	-0.041572	0.011891	0.97276
7	Brain_Anterior_cingulate_cortex_BA24	-0.026011	0.0076199	0.97329
7	Brain_Putamen_basal_ganglia	-0.027465	0.00835	0.97333
6	Brain_Hippocampus	-0.027027	0.0082537	0.97336
14	Brain_Nucleus_accumbens_basal_ganglia	-0.026168	0.0077901	0.97352
7	Brain_Caudate_basal_ganglia	-0.027704	0.0082827	0.97353
25	Adrenal_Gland	-0.039444	0.010537	0.9737
21	Brain_Caudate_basal_ganglia	-0.027262	0.0081282	0.97386
6	Brain_Anterior_cingulate_cortex_BA24	-0.025748	0.007473	0.97439
13	Whole_Blood	-0.020591	0.0058397	0.97445
10	Bladder	-0.050207	0.013175	0.97463
13	Adrenal_Gland	-0.039585	0.010471	0.97485
32	Brain_Frontal_Cortex_BA9	-0.025833	0.0071299	0.97531
5	Brain_Spinal_cord_cervical_c-1	-0.033499	0.0094081	0.97613
6	Brain_Putamen_basal_ganglia	-0.027632	0.0081891	0.97627
29	Skin_Sun_Exposed_Lower_leg	-0.030759	0.0079505	0.97682
32	Brain_Putamen_basal_ganglia	-0.02785	0.0081853	0.97718
31	Whole_Blood	-0.02083	0.0057505	0.97746
18	Brain_Putamen_basal_ganglia	-0.028218	0.0082689	0.9775
32	Brain_Caudate_basal_ganglia	-0.028197	0.0081193	0.97776
7	Brain_Hypothalamus	-0.029854	0.0085503	0.97868
9	Brain_Caudate_basal_ganglia	-0.028256	0.0080173	0.97929
18	Brain_Cerebellum	-0.026676	0.0065806	0.97938
8	Kidney_Cortex	-0.034099	0.0094106	0.98034
22	Brain_Cerebellum	-0.025878	0.0063222	0.98035
15	Kidney_Cortex	-0.032284	0.0088518	0.98097
26	Whole_Blood	-0.021824	0.0058024	0.98127
7	Brain_Amygdala	-0.029406	0.0082631	0.9816
9	Brain_Cerebellar_Hemisphere	-0.026185	0.0062353	0.98178
6	Brain_Amygdala	-0.028963	0.0081038	0.98199
9	Brain_Frontal_Cortex_BA9	-0.027287	0.0070402	0.98224
9	Brain_Hippocampus	-0.029103	0.0081462	0.98251
21	Brain_Nucleus_accumbens_basal_ganglia	-0.028933	0.0078473	0.98317
5	Brain_Hypothalamus	-0.032373	0.0088356	0.9833
21	Brain_Putamen_basal_ganglia	-0.029681	0.008194	0.98332
2	Brain_Hypothalamus	-0.030135	0.00821	0.98346
21	Brain_Cortex	-0.0288	0.0074056	0.98347
22	Brain_Hypothalamus	-0.029965	0.0081348	0.98377
9	Brain_Nucleus_accumbens_basal_ganglia	-0.028919	0.0077403	0.98432
2	Kidney_Cortex	-0.034185	0.0090304	0.98434
19	Brain_Caudate_basal_ganglia	-0.029247	0.0078543	0.98441
9	Brain_Anterior_cingulate_cortex_BA24	-0.028104	0.0073756	0.98446
32	Brain_Hypothalamus	-0.031123	0.0083816	0.98446
6	Adrenal_Gland	-0.043452	0.010392	0.9848
24	Kidney_Cortex	-0.034871	0.0091487	0.98491
14	Brain_Frontal_Cortex_BA9	-0.028449	0.0070853	0.98529
18	Brain_Substantia_nigra	-0.033721	0.0089782	0.9854
19	Brain_Nucleus_accumbens_basal_ganglia	-0.028721	0.007583	0.98544
14	Brain_Cortex	-0.029269	0.0073514	0.98545
27	Brain_Substantia_nigra	-0.03452	0.0091823	0.98547
21	Brain_Frontal_Cortex_BA9	-0.028725	0.0071374	0.98548
23	Skin_Sun_Exposed_Lower_leg	-0.033567	0.0079148	0.98551
30	Vagina	-0.047058	0.011249	0.98558
7	Brain_Hippocampus	-0.03123	0.0084156	0.98574
2	Liver	-0.025156	0.0063661	0.98588
6	Brain_Substantia_nigra	-0.033945	0.0088914	0.98667
19	Brain_Putamen_basal_ganglia	-0.029916	0.007918	0.98677
14	Brain_Caudate_basal_ganglia	-0.031582	0.0080685	0.98824
21	Brain_Spinal_cord_cervical_c-1	-0.036404	0.0089341	0.98826
22	Brain_Cerebellar_Hemisphere	-0.028067	0.0061285	0.98873
21	Brain_Substantia_nigra	-0.035025	0.0088969	0.98886
22	Brain_Caudate_basal_ganglia	-0.031198	0.00788	0.98901
22	Brain_Hippocampus	-0.031244	0.0080067	0.98936
31	Kidney_Cortex	-0.037103	0.0091509	0.98944
22	Brain_Putamen_basal_ganglia	-0.031499	0.007944	0.99008
21	Brain_Anterior_cingulate_cortex_BA24	-0.030804	0.0074773	0.99012
14	Brain_Anterior_cingulate_cortex_BA24	-0.030876	0.0074227	0.9907
5	Nerve_Tibial	-0.052613	0.011041	0.991
15	Brain_Cerebellum	-0.02979	0.0062541	0.99176
29	Skin_Not_Sun_Exposed_Suprapubic	-0.036753	0.0079306	0.99183
11	Prostate	-0.054339	0.011845	0.99216
29	Stomach	-0.053925	0.012273	0.99217
26	Brain_Substantia_nigra	-0.037116	0.0089012	0.99226
22	Brain_Amygdala	-0.032487	0.0078613	0.99233
23	Esophagus_Mucosa	-0.03638	0.0077518	0.99237
13	Cells_EBV-transformed_lymphocytes	-0.02698	0.0050935	0.99239
25	Brain_Caudate_basal_ganglia	-0.034878	0.0082355	0.99287
29	Minor_Salivary_Gland	-0.045232	0.00981	0.99335
14	Brain_Putamen_basal_ganglia	-0.034404	0.0081338	0.99352
5	Whole_Blood	-0.02758	0.0061066	0.99376
14	Brain_Amygdala	-0.034414	0.0080492	0.99393
21	Brain_Hypothalamus	-0.036571	0.0083902	0.99431
14	Brain_Substantia_nigra	-0.038505	0.0088316	0.99432
12	Muscle_Skeletal	-0.032701	0.0067967	0.99451
32	Minor_Salivary_Gland	-0.046933	0.0098815	0.99461
25	Brain_Nucleus_accumbens_basal_ganglia	-0.035324	0.007951	0.99476
25	Brain_Anterior_cingulate_cortex_BA24	-0.034291	0.0075763	0.99478
15	Brain_Cerebellar_Hemisphere	-0.031426	0.0060625	0.99509
22	Brain_Nucleus_accumbens_basal_ganglia	-0.034596	0.0076074	0.9956
21	Brain_Amygdala	-0.036539	0.0081083	0.9959
30	Small_Intestine_Terminal_Ileum	-0.047674	0.0097795	0.99596
1	Cells_EBV-transformed_lymphocytes	-0.029739	0.0051233	0.99609
23	Skin_Not_Sun_Exposed_Suprapubic	-0.040538	0.0078948	0.9961
25	Brain_Cortex	-0.036494	0.0075033	0.99616
31	Adrenal_Gland	-0.053359	0.01031	0.99631
25	Brain_Frontal_Cortex_BA9	-0.035844	0.0072317	0.99641
14	Brain_Hippocampus	-0.037592	0.0081977	0.9966
25	Brain_Putamen_basal_ganglia	-0.038246	0.0083021	0.9966
29	Colon_Transverse	-0.059407	0.011849	0.99678
17	Brain_Spinal_cord_cervical_c-1	-0.043634	0.0088785	0.99686
21	Brain_Hippocampus	-0.038308	0.008258	0.99691
27	Whole_Blood	-0.029782	0.0059849	0.99705
22	Pituitary	-0.047133	0.0089467	0.99763
29	Vagina	-0.061071	0.011253	0.99771
32	Skin_Sun_Exposed_Lower_leg	-0.044702	0.0080074	0.99798
22	Brain_Anterior_cingulate_cortex_BA24	-0.037046	0.0072487	0.99808
22	Brain_Cortex	-0.03806	0.0071789	0.99817
32	Esophagus_Mucosa	-0.044175	0.0078427	0.9982
17	Whole_Blood	-0.030427	0.005763	0.99825
26	Brain_Amygdala	-0.040429	0.008112	0.99827
17	Cells_EBV-transformed_lymphocytes	-0.032088	0.0050269	0.99828
18	Brain_Spinal_cord_cervical_c-1	-0.047755	0.0090146	0.99839
29	Esophagus_Mucosa	-0.044496	0.0077859	0.99843
25	Brain_Hippocampus	-0.041986	0.0083673	0.99847
25	Brain_Amygdala	-0.041786	0.0082154	0.99858
25	Brain_Cerebellar_Hemisphere	-0.038706	0.0064045	0.9987
22	Brain_Frontal_Cortex_BA9	-0.03854	0.0069189	0.99874
26	Brain_Hippocampus	-0.042464	0.0082617	0.99879
17	Brain_Cortex	-0.04122	0.0073589	0.99893
20	Brain_Cerebellar_Hemisphere	-0.039019	0.0062562	0.99905
26	Brain_Hypothalamus	-0.045198	0.0083936	0.99911
20	Brain_Cerebellum	-0.040357	0.0064536	0.99918
32	Skin_Not_Sun_Exposed_Suprapubic	-0.04868	0.0079874	0.9992
25	Brain_Cerebellum	-0.041551	0.0066065	0.99923
26	Brain_Cortex	-0.042866	0.0074081	0.99924
26	Brain_Putamen_basal_ganglia	-0.04434	0.0081968	0.99926
20	Brain_Spinal_cord_cervical_c-1	-0.050634	0.0088419	0.99927
26	Brain_Nucleus_accumbens_basal_ganglia	-0.043546	0.0078499	0.9993
14	Brain_Hypothalamus	-0.046195	0.0083279	0.99936
17	Brain_Substantia_nigra	-0.049223	0.0088407	0.99939
14	Brain_Spinal_cord_cervical_c-1	-0.051627	0.0088674	0.9994
26	Brain_Anterior_cingulate_cortex_BA24	-0.043498	0.0074799	0.9995
25	Brain_Hypothalamus	-0.04851	0.0085004	0.99954
26	Brain_Caudate_basal_ganglia	-0.04772	0.0081304	0.99966
17	Brain_Hippocampus	-0.047242	0.0082061	0.99966
17	Brain_Hypothalamus	-0.049986	0.0083371	0.99975
25	Brain_Substantia_nigra	-0.054366	0.0090131	0.99977
17	Brain_Frontal_Cortex_BA9	-0.046179	0.0070918	0.99979
26	Brain_Frontal_Cortex_BA9	-0.046938	0.0071393	0.99982
17	Brain_Anterior_cingulate_cortex_BA24	-0.047062	0.0074296	0.99983
6	Liver	-0.042039	0.0065005	0.99983
17	Brain_Amygdala	-0.049444	0.0080569	0.99984
17	Brain_Nucleus_accumbens_basal_ganglia	-0.048867	0.0077969	0.99985
17	Brain_Caudate_basal_ganglia	-0.050673	0.0080758	0.99986
17	Brain_Putamen_basal_ganglia	-0.0509	0.0081414	0.99988
25	Brain_Spinal_cord_cervical_c-1	-0.05984	0.0090504	0.99988
20	Brain_Amygdala	-0.05169	0.008024	0.99992
20	Brain_Hippocampus	-0.053521	0.0081721	0.99994
29	Pancreas	-0.056419	0.0085394	0.99996
29	Kidney_Cortex	-0.064233	0.0091492	0.99997
29	Kidney_Medulla	-0.072371	0.009466	0.99998
20	Brain_Caudate_basal_ganglia	-0.060335	0.0080418	0.99999
20	Brain_Cortex	-0.058727	0.007327	0.99999
20	Brain_Substantia_nigra	-0.064931	0.0088029	0.99999
20	Brain_Anterior_cingulate_cortex_BA24	-0.058262	0.007398	1
20	Brain_Frontal_Cortex_BA9	-0.061835	0.007061	1
20	Brain_Hypothalamus	-0.063833	0.0083015	1
20	Brain_Nucleus_accumbens_basal_ganglia	-0.06052	0.0077638	1
20	Brain_Putamen_basal_ganglia	-0.061117	0.008107	1
