# Supplementary material for: Deep representation learning of electrocardiogram reveals biological insights in cardiac phenotypes and cardiovascular diseases
Source: iScience. 2025 Jul 28;28(8):113226. doi: 10.1016/j.isci.2025.113226 (PMC12356350; doi:10.1016/j.isci.2025.113226)
Supplement: Table S14. Significant results from MAGMA gene-set analyses for all latent factors [file mmc9.xlsx]

## Sheet: Table_S14
Factor	Gene set	Ngenes	Beta	SE	pvalcorrected
1	GO_bp:go_membrane_repolarization_during_action_potential	23	1.4059	0.20463	5.11748e-08
30	GO_bp:go_membrane_repolarization_during_action_potential	23	1.3613	0.19946	7.03158e-08
1	GO_bp:go_cardiac_muscle_cell_action_potential	63	0.85302	0.12525	7.76975e-08
30	GO_bp:go_regulation_of_heart_rate_by_chemical_signal	6	2.6224	0.3905	1.49565e-07
1	GO_bp:go_regulation_of_heart_rate	92	0.69197	0.10323	1.62577e-07
30	GO_bp:go_membrane_repolarization_during_ventricular_cardiac_muscle_cell_action_potential	13	1.7652	0.26762	3.37016e-07
5	Curated_gene_sets:nikolsky_breast_cancer_20q11_amplicon	31	1.7651	0.2681	3.65136e-07
30	GO_bp:go_cardiac_muscle_cell_membrane_repolarization	33	1.0542	0.16402	1.03017e-06
30	GO_bp:go_ventricular_cardiac_muscle_cell_action_potential	32	1.1233	0.17483	1.04583e-06
30	GO_bp:go_membrane_repolarization	41	0.92907	0.14819	2.86751e-06
30	GO_bp:go_regulation_of_cardiac_muscle_contraction	70	0.72051	0.11504	2.98752e-06
1	GO_bp:go_cardiac_muscle_contraction	125	0.52813	0.085061	4.224e-06
27	GO_mf:go_nitric_oxide_synthase_binding	14	1.472	0.23822	5.10602e-06
8	GO_bp:go_his_purkinje_system_development	5	2.9566	0.47859	5.1421e-06
1	GO_bp:go_ventricular_cardiac_muscle_cell_action_potential	32	1.1065	0.17939	5.45413e-06
1	GO_bp:go_regulation_of_heart_rate_by_cardiac_conduction	36	1.0432	0.16926	5.63577e-06
1	GO_bp:go_membrane_repolarization	41	0.93356	0.15204	6.51547e-06
30	GO_bp:go_cardiac_muscle_cell_action_potential	63	0.74015	0.12212	1.06781e-05
7	GO_bp:go_regulation_of_cardiac_muscle_tissue_regeneration	2	4.1772	0.69535	1.48806e-05
30	GO_mf:go_nitric_oxide_synthase_binding	14	1.3734	0.22881	1.53591e-05
1	GO_mf:go_voltage_gated_potassium_channel_activity_involved_in_cardiac_muscle_cell_action_potential_repolarization	13	1.5713	0.26261	1.72395e-05
30	GO_bp:go_regulation_of_heart_rate	92	0.60145	0.10064	1.80462e-05
30	GO_bp:go_regulation_of_membrane_repolarization	30	1.0453	0.1751	1.8757e-05
7	Curated_gene_sets:bruneau_septation_atrial	5	2.6804	0.45087	2.17889e-05
1	GO_bp:go_cardiac_muscle_cell_membrane_repolarization	33	0.99795	0.16831	2.3977e-05
18	GO_bp:go_regulation_of_heart_rate	92	0.6035	0.1027	3.30264e-05
30	GO_bp:go_ventricular_cardiac_muscle_cell_membrane_repolarization	24	1.1169	0.19267	5.32343e-05
1	GO_bp:go_striated_muscle_contraction	158	0.42126	0.072718	5.4422e-05
21	GO_bp:go_muscle_tissue_development	372	0.26703	0.046435	6.99132e-05
30	GO_bp:go_regulation_of_striated_muscle_contraction	84	0.57297	0.10021	8.48129e-05
30	GO_bp:go_regulation_of_cardiac_muscle_cell_membrane_repolarization	23	1.1275	0.19725	8.5725e-05
25	GO_bp:go_regulation_of_cardiac_muscle_contraction	70	0.67153	0.11776	9.29596e-05
30	GO_bp:go_cardiac_muscle_contraction	125	0.47117	0.082925	0.000104717
32	GO_bp:go_regulation_of_cardiac_muscle_tissue_regeneration	2	3.8744	0.68313	0.000111267
14	GO_bp:go_regulation_of_atrial_cardiac_muscle_cell_membrane_depolarization	7	2.067	0.36699	0.000139803
7	GO_bp:go_cardiac_muscle_tissue_regeneration	4	2.8449	0.5096	0.000186192
8	GO_bp:go_cardiac_muscle_tissue_development	203	0.35421	0.06371	0.000212237
8	Curated_gene_sets:bruneau_septation_atrial	5	2.4951	0.45221	0.000269671
1	GO_bp:go_regulation_of_atrial_cardiac_muscle_cell_membrane_repolarization	5	2.5133	0.45568	0.000272939
1	GO_bp:go_potassium_ion_export_across_plasma_membrane	16	1.3403	0.24326	0.000281734
30	GO_bp:go_cardiac_muscle_cell_contraction	64	0.6687	0.12155	0.0002955
7	GO_bp:go_positive_regulation_of_cardioblast_differentiation	6	2.3532	0.42789	0.000298845
1	GO_bp:go_actin_mediated_cell_contraction	109	0.49768	0.090638	0.000313912
1	GO_bp:go_cardiac_muscle_cell_contraction	64	0.6845	0.1247	0.000317133
5	GO_bp:go_regulation_of_heart_rate	92	0.5778	0.10689	0.000507134
1	GO_bp:go_heart_process	267	0.30639	0.05717	0.000654907
30	GO_bp:go_positive_regulation_of_cardiac_muscle_contraction	10	1.6556	0.30993	0.000720904
1	GO_bp:go_regulation_of_cardiac_muscle_contraction	70	0.63029	0.11806	0.000733339
13	GO_bp:go_regulation_of_the_force_of_heart_contraction	27	1.0653	0.19965	0.000745216
8	GO_bp:go_positive_regulation_of_cardiac_muscle_cell_proliferation	25	1.0366	0.1948	0.000807961
25	Curated_gene_sets:bruneau_septation_atrial	5	2.3829	0.44844	0.000841904
29	GO_bp:go_regulation_of_relaxation_of_cardiac_muscle	6	2.2056	0.41592	0.000892881
32	GO_bp:go_regulation_of_atrial_cardiac_muscle_cell_membrane_depolarization	7	1.9571	0.36909	0.000894692
18	GO_bp:go_ventricular_cardiac_muscle_cell_action_potential	32	0.94587	0.17846	0.000906492
1	GO_bp:go_regulation_of_the_force_of_heart_contraction	27	1.062	0.20191	0.00112847
30	GO_mf:go_voltage_gated_potassium_channel_activity_involved_in_ventricular_cardiac_muscle_cell_action_potential_repolarization	10	1.6222	0.30857	0.00114673
7	GO_bp:go_regulation_of_inward_rectifier_potassium_channel_activity	4	2.6908	0.51478	0.00134764
1	GO_bp:go_bundle_of_his_cell_to_purkinje_myocyte_signaling	7	1.9919	0.38223	0.0014686
7	GO_bp:go_regulation_of_atrial_cardiac_muscle_cell_membrane_depolarization	7	1.956	0.37574	0.00151281
1	GO_bp:go_membrane_repolarization_during_ventricular_cardiac_muscle_cell_action_potential	13	1.4275	0.2747	0.00158861
30	GO_bp:go_action_potential	122	0.44149	0.085011	0.00161694
5	GO_bp:go_positive_regulation_of_actin_filament_based_movement	3	2.9565	0.57189	0.00183513
1	GO_bp:go_cell_communication_involved_in_cardiac_conduction	52	0.70334	0.13606	0.00184024
7	GO_bp:go_cardiac_muscle_cell_action_potential	63	0.64857	0.12572	0.00194507
25	GO_bp:go_regulation_of_heart_rate	92	0.53073	0.10304	0.00202838
7	GO_bp:go_membrane_repolarization	41	0.78418	0.15257	0.00215334
24	GO_bp:go_cardiac_pacemaker_cell_differentiation	5	2.4075	0.46856	0.00217193
30	GO_bp:go_cardiac_muscle_cell_action_potential_involved_in_contraction	48	0.72755	0.14194	0.00231671
18	GO_bp:go_membrane_repolarization	41	0.77507	0.15126	0.00233947
1	GO_bp:go_muscle_cell_development	166	0.36458	0.071203	0.00238593
21	GO_bp:go_regulation_of_heart_rate	92	0.51931	0.10166	0.00253954
10	GO_bp:go_cardiac_chamber_formation	12	1.3804	0.27036	0.00257686
31	GO_bp:go_purkinje_myocyte_to_ventricular_cardiac_muscle_cell_signaling	6	1.9938	0.39055	0.00258522
8	GO_bp:go_cardiac_conduction_system_development	12	1.565	0.30662	0.00260163
25	GO_bp:go_ventricular_cardiac_muscle_cell_action_potential	32	0.91311	0.17902	0.00264778
1	GO_bp:go_atrial_cardiac_muscle_cell_membrane_repolarization	8	1.7944	0.35213	0.00271731
1	GO_bp:go_heart_growth	84	0.5135	0.10169	0.00346307
1	GO_bp:go_membrane_depolarization_during_sa_node_cell_action_potential	5	2.3789	0.47135	0.00350968
8	GO_bp:go_lung_associated_mesenchyme_development	8	1.5979	0.31715	0.0036732
27	GO_bp:go_positive_regulation_of_action_potential	10	1.5694	0.31242	0.00396834
8	GO_bp:go_positive_regulation_of_heart_growth	37	0.78911	0.15725	0.00407736
30	GO_bp:go_positive_regulation_of_striated_muscle_contraction	13	1.1642	0.23202	0.00408556
32	GO_bp:go_cardiac_muscle_cell_contraction	64	0.61667	0.12291	0.0040947
10	Curated_gene_sets:bruneau_septation_atrial	5	2.1557	0.43048	0.00430839
3	GO_bp:go_bundle_of_his_cell_to_purkinje_myocyte_signaling	7	1.8474	0.36941	0.00445627
8	GO_bp:go_regulation_of_membrane_repolarization	30	0.90322	0.18078	0.00457024
8	GO_bp:go_cardiocyte_differentiation	140	0.38679	0.077421	0.00457551
7	GO_bp:go_cardiac_muscle_cell_membrane_repolarization	33	0.84253	0.16889	0.00475513
18	GO_bp:go_regulation_of_atrial_cardiac_muscle_cell_membrane_depolarization	7	1.8581	0.37253	0.00477232
24	GO_bp:go_his_purkinje_system_development	5	2.2976	0.4643	0.00584203
30	GO_bp:go_potassium_ion_export_across_plasma_membrane	16	1.17	0.23715	0.00630534
18	Curated_gene_sets:okawa_neuroblastoma_1p36_31_deletion	22	1.595	0.32336	0.00633848
7	GO_bp:go_ventricular_cardiac_muscle_cell_action_potential	32	0.88713	0.18003	0.0065006
27	GO_bp:go_regulation_of_heart_rate	92	0.51639	0.10482	0.00654566
5	GO_bp:go_regulation_of_cardiac_muscle_contraction	70	0.60191	0.12221	0.00658345
1	GO_cc:go_i_band	131	0.39484	0.080212	0.00667744
1	GO_bp:go_cardiac_muscle_cell_action_potential_involved_in_contraction	48	0.71523	0.14563	0.00706581
5	GO_bp:go_cardiac_muscle_cell_contraction	64	0.63267	0.12909	0.00745448
14	GO_bp:go_regulation_of_atrial_cardiac_muscle_cell_membrane_repolarization	5	2.1865	0.44662	0.00765145
30	Curated_gene_sets:reactome_phase_3_rapid_repolarisation	7	1.7931	0.36727	0.00819389
21	GO_bp:go_regulation_of_membrane_repolarization	30	0.86115	0.17687	0.00876436
6	GO_bp:go_regulation_of_heart_rate_by_chemical_signal	6	1.9054	0.39378	0.0101959
18	GO_bp:go_regulation_of_membrane_repolarization	30	0.86469	0.17872	0.010235
21	Curated_gene_sets:reactome_muscle_contraction	199	0.31573	0.065284	0.0103316
5	GO_bp:go_ventricular_cardiac_muscle_cell_action_potential	32	0.89789	0.18575	0.0104533
21	GO_bp:go_cardiac_muscle_tissue_development	203	0.30134	0.062342	0.0104624
1	GO_bp:go_regulation_of_cell_communication_by_electrical_coupling	12	1.4342	0.29675	0.0105022
30	GO_mf:go_voltage_gated_potassium_channel_activity_involved_in_cardiac_muscle_cell_action_potential_repolarization	13	1.237	0.25606	0.0106012
1	GO_bp:go_regulation_of_cell_communication_by_electrical_coupling_involved_in_cardiac_conduction	9	1.6371	0.339	0.0106958
7	GO_bp:go_regulation_of_membrane_repolarization	30	0.8699	0.18028	0.0109117
5	GO_bp:go_cell_communication_involved_in_cardiac_conduction	52	0.67912	0.14085	0.0111099
16	GO_bp:go_purkinje_myocyte_to_ventricular_cardiac_muscle_cell_signaling	6	1.8476	0.38323	0.0111387
1	GO_bp:go_regulation_of_actin_filament_based_movement	40	0.68956	0.14328	0.0116306
27	GO_bp:go_positive_regulation_of_stem_cell_differentiation	20	0.9624	0.20006	0.0117427
18	GO_bp:go_regulation_of_cardiac_muscle_contraction_by_regulation_of_the_release_of_sequestered_calcium_ion	18	1.0858	0.22603	0.0121653
5	GO_bp:go_regulation_of_atrial_cardiac_muscle_cell_membrane_repolarization	5	2.2604	0.47174	0.0129154
30	GO_bp:go_regulation_of_cardiac_muscle_cell_action_potential	26	0.91313	0.19068	0.0130961
21	GO_bp:go_muscle_system_process	425	0.2108	0.044035	0.0132014
1	GO_cc:go_contractile_fiber	221	0.28762	0.060132	0.013462
21	GO_bp:go_cardiac_chamber_formation	12	1.3286	0.27792	0.0136384
1	GO_bp:go_regulation_of_cardiac_muscle_cell_action_potential	26	0.93514	0.19563	0.0136719
32	GO_bp:go_ventricular_cardiac_muscle_cell_membrane_repolarization	24	0.93103	0.19485	0.01381
21	GO_bp:go_av_node_cell_to_bundle_of_his_cell_communication	11	1.4198	0.29742	0.0141164
26	GO_bp:go_heart_morphogenesis	246	0.27014	0.056627	0.0143397
21	GO_bp:go_cardiac_muscle_cell_action_potential	63	0.5883	0.12336	0.0144467
21	GO_bp:go_cardiocyte_differentiation	140	0.36105	0.075747	0.0146282
7	GO_bp:go_cardiac_muscle_cell_contraction	64	0.59529	0.12513	0.0153009
1	GO_mf:go_voltage_gated_potassium_channel_activity_involved_in_ventricular_cardiac_muscle_cell_action_potential_repolarization	10	1.5035	0.31663	0.0159929
4	GO_bp:go_positive_regulation_of_ion_transmembrane_transport	140	0.35635	0.07519	0.0167331
20	GO_bp:go_sarcomere_organization	47	0.59446	0.12544	0.0167563
29	GO_bp:go_cardiac_muscle_tissue_regeneration	4	2.3487	0.49562	0.0167672
30	GO_bp:go_regulation_of_heart_rate_by_cardiac_conduction	36	0.78045	0.16505	0.0176467
1	GO_bp:go_regulation_of_membrane_repolarization	30	0.8496	0.17971	0.0177195
13	GO_bp:go_positive_regulation_of_action_potential	10	1.4378	0.30443	0.0181376
29	GO_bp:go_regulation_of_actin_filament_based_movement	40	0.65873	0.13977	0.0190326
32	GO_cc:go_voltage_gated_sodium_channel_complex	14	1.2839	0.27244	0.0190853
13	Curated_gene_sets:khetchoumian_trim24_targets_up	44	0.62019	0.13185	0.0199184
5	GO_bp:go_bundle_of_his_cell_to_purkinje_myocyte_signaling	7	1.8557	0.39568	0.0213105
5	GO_bp:go_positive_regulation_of_reactive_oxygen_species_biosynthetic_process	48	0.63698	0.13583	0.0213507
8	GO_bp:go_heart_growth	84	0.47937	0.10232	0.021823
5	GO_bp:go_cardiac_muscle_cell_action_potential	63	0.60723	0.12973	0.022286
7	GO_bp:go_cardiac_muscle_cell_action_potential_involved_in_contraction	48	0.68334	0.1461	0.0226933
8	GO_bp:go_membrane_repolarization	41	0.71536	0.15303	0.0229534
1	GO_bp:go_regulation_of_blood_circulation	273	0.26997	0.057813	0.0235248
13	GO_cc:go_contractile_fiber	221	0.27736	0.059461	0.0241101
8	GO_bp:go_bundle_of_his_cell_to_purkinje_myocyte_signaling	7	1.7938	0.3846	0.024186
6	GO_bp:go_regulation_of_actin_filament_based_movement	40	0.6555	0.14075	0.0250036
14	GO_bp:go_cardiac_muscle_tissue_regeneration	4	2.3167	0.49793	0.0255611
29	GO_bp:go_positive_regulation_of_cardioblast_differentiation	6	1.9335	0.41615	0.0263818
21	GO_bp:go_striated_muscle_contraction	158	0.33219	0.071596	0.0272071
21	GO_bp:go_regulation_of_atrial_cardiac_muscle_cell_membrane_depolarization	7	1.7091	0.3687	0.0277631
30	GO_bp:go_regulation_of_action_potential	46	0.65822	0.14217	0.0285497
25	GO_bp:go_purkinje_myocyte_to_ventricular_cardiac_muscle_cell_signaling	6	1.8415	0.39826	0.0293503
10	GO_bp:go_cardiac_ventricle_formation	10	1.397	0.30254	0.0302654
27	GO_bp:go_regulation_of_cardiac_muscle_contraction	70	0.55282	0.11984	0.0309266
7	GO_bp:go_ventricular_cardiac_muscle_cell_membrane_repolarization	24	0.91504	0.19837	0.03097
30	GO_bp:go_actin_mediated_cell_contraction	109	0.40736	0.088368	0.0314206
27	GO_bp:go_regulation_of_peptidyl_cysteine_s_nitrosylation	7	2.0142	0.4384	0.0338301
5	GO_bp:go_positive_regulation_of_action_potential	10	1.4639	0.31867	0.0339245
25	GO_bp:go_regulation_of_cardiac_muscle_contraction_by_regulation_of_the_release_of_sequestered_calcium_ion	18	1.0414	0.22674	0.0340639
18	GO_bp:go_regulation_of_cardiac_muscle_contraction_by_calcium_ion_signaling	23	0.89983	0.19598	0.0343302
21	GO_bp:go_cardiac_ventricle_formation	10	1.427	0.31097	0.034722
28	GO_bp:go_dna_modification	107	0.38531	0.083974	0.0348118
1	GO_bp:go_regulation_of_potassium_ion_export_across_plasma_membrane	6	1.6388	0.3572	0.0349125
8	GO_bp:go_regulation_of_cardiac_muscle_cell_membrane_repolarization	23	0.93432	0.20366	0.0349357
17	GO_bp:go_regulation_of_cardiac_muscle_tissue_regeneration	2	3.1113	0.67834	0.0351045
21	GO_bp:go_cardiac_muscle_contraction	125	0.38385	0.083762	0.0358013
18	GO_bp:go_cardiac_muscle_cell_action_potential	63	0.57084	0.12466	0.0363805
32	Curated_gene_sets:marchini_trabectedin_resistance_up	17	0.82731	0.18074	0.036732
6	GO_bp:go_adult_heart_development	13	1.231	0.2692	0.0375155
8	GO_bp:go_cell_substrate_junction_assembly	93	0.43216	0.094662	0.0388844
1	GO_bp:go_regulation_of_striated_muscle_contraction	84	0.46932	0.10284	0.0392034
8	GO_bp:go_cardiac_muscle_cell_action_potential	63	0.57538	0.1261	0.039318
21	GO_bp:go_muscle_cell_differentiation	329	0.22109	0.048492	0.0399761
27	GO_bp:go_regulation_of_heart_rate_by_chemical_signal	6	1.8535	0.40686	0.0406899
27	GO_mf:go_transcription_factor_binding	615	0.16513	0.036251	0.0407828
21	GO_bp:go_regulation_of_cardiac_muscle_cell_membrane_repolarization	23	0.90703	0.19924	0.041348
30	GO_bp:go_positive_regulation_of_nitric_oxide_mediated_signal_transduction	5	1.9714	0.43329	0.041842
26	GO_bp:go_heart_development	529	0.18015	0.039603	0.0420108
25	GO_bp:go_regulation_of_cell_communication_by_electrical_coupling	12	1.3463	0.29606	0.0423515
20	GO_cc:go_actin_filament_bundle	64	0.52024	0.11457	0.043694
7	GO_bp:go_regulation_of_heart_rate_by_cardiac_conduction	36	0.77112	0.16989	0.0440362
5	GO_bp:go_regulation_of_striated_muscle_contraction	84	0.48315	0.10644	0.0440564
1	GO_bp:go_cardiac_muscle_tissue_development	203	0.28745	0.063345	0.0442778
32	GO_bp:go_cardiac_muscle_cell_action_potential	63	0.56034	0.12352	0.0445751
7	GO_bp:go_membrane_depolarization_during_sa_node_cell_action_potential	5	2.1418	0.47292	0.0462243
14	GO_bp:go_regulation_of_cardiac_muscle_tissue_regeneration	2	3.0719	0.67954	0.0480531
1	GO_bp:go_muscle_cell_differentiation	329	0.22271	0.049269	0.0481011
18	GO_bp:go_av_node_cell_to_bundle_of_his_cell_communication	11	1.3577	0.30056	0.0488242
8	GO_bp:go_cardiac_muscle_cell_proliferation	49	0.61621	0.13652	0.0496418
17	GO_bp:go_intestinal_epithelial_cell_differentiation	17	1.0039	0.22244	0.0497471
