# Supplementary material for: Deep representation learning of electrocardiogram reveals biological insights in cardiac phenotypes and cardiovascular diseases
Source: iScience. 2025 Jul 28;28(8):113226. doi: 10.1016/j.isci.2025.113226 (PMC12356350; doi:10.1016/j.isci.2025.113226)
Supplement: Table S15. Genetic correlations between latent factors and cardiometabolic diseases [file mmc10.xlsx]

## Sheet: Table_S15
Latent factor	Clinical outcome	h2SNP of phenotype2	rg	se	z	pval
30	Hypertension	0.1217	0.2656	0.0322	8.2593	1.4657e-16
31	Hypertension	0.1217	0.2757	0.0402	6.8611	6.8311e-12
32	Hypertension	0.1217	0.2564	0.038	6.7378	1.608e-11
8	Other conduction disorders	0.0099	0.4638	0.0724	6.4096	1.4593e-10
10	Hypertension	0.1217	0.2683	0.044	6.0942	1.0995e-09
25	Bundle branch block	0.0057	-0.6871	0.1128	-6.089	1.1362e-09
29	Hypertension	0.1217	0.2689	0.0447	6.0091	1.866e-09
21	Other conduction disorders	0.0099	-0.4057	0.0721	-5.6278	1.8248e-08
30	Atherosclerosis	0.0424	0.2572	0.0464	5.5474	2.9e-08
18	Hypertension	0.1217	0.2403	0.0455	5.286	1.25e-07
4	Hypertension	0.1217	0.2347	0.0448	5.2383	1.62e-07
30	Non-alcoholic liver disease	0.0084	0.4211	0.0821	5.1276	2.9343e-07
25	Other conduction disorders	0.0099	-0.417	0.0819	-5.0916	3.5509e-07
20	Hypertension	0.1217	-0.1822	0.037	-4.9232	8.5154e-07
30	Coronary artery disease	0.0454	0.218	0.0453	4.8097	1.5112e-06
16	Hypertension	0.1217	-0.2002	0.0425	-4.7061	2.5254e-06
4	Peripheral artery disease	0.0084	0.4263	0.0917	4.6483	3.3469e-06
2	Hypertension	0.1217	-0.2188	0.0475	-4.6109	4.0084e-06
30	Peripheral artery disease	0.0084	0.3412	0.0741	4.6074	4.0775e-06
21	Hypertension	0.1217	-0.1536	0.0338	-4.5496	5.3755e-06
25	Hypertension	0.1217	-0.1501	0.034	-4.4171	1.0005e-05
24	Coronary artery disease	0.0454	-0.2017	0.046	-4.3799	1.1873e-05
24	Non-alcoholic liver disease	0.0084	-0.3775	0.0871	-4.3331	1.4706e-05
24	Atherosclerosis	0.0424	-0.206	0.0479	-4.299	1.7155e-05
18	Coronary artery disease	0.0454	0.1965	0.0461	4.2591	2.0523e-05
4	Aneurysm	0.0088	0.3294	0.0774	4.2549	2.0911e-05
24	Hypertension	0.1217	-0.175	0.0421	-4.1606	3.1748e-05
18	Bundle branch block	0.0057	0.3898	0.0941	4.1431	3.4267e-05
18	Atherosclerosis	0.0424	0.1993	0.0482	4.138	3.5029e-05
27	Hypertension	0.1217	0.1458	0.036	4.0508	5.1035e-05
8	Hypertension	0.1217	0.1378	0.0342	4.0271	5.6468e-05
10	Non-alcoholic liver disease	0.0084	0.3761	0.0939	4.0056	6.1854e-05
27	Heart failure	0.013	0.2623	0.0655	4.0029	6.2584e-05
16	Coronary artery disease	0.0454	-0.2063	0.0524	-3.9376	8.2313e-05
4	Heart failure	0.013	0.3065	0.0779	3.9346	8.3338e-05
15	Venous thromboembolism	0.0177	0.3306	0.0845	3.9126	9.1307e-05
2	Non-alcoholic liver disease	0.0084	-0.3972	0.1017	-3.9052	9.4128e-05
8	Pacemaker or ICD implantation	0.0078	0.3208	0.0824	3.8928	9.9078e-05
31	Non-alcoholic liver disease	0.0084	0.323	0.0833	3.8791	0.0001
27	Aneurysm	0.0088	0.2816	0.0728	3.868	0.0001
30	Heart failure	0.013	0.2517	0.0651	3.8645	0.0001
21	Pacemaker or ICD implantation	0.0078	-0.3218	0.0865	-3.7212	0.0002
16	Atherosclerosis	0.0424	-0.186	0.0498	-3.7331	0.0002
6	Coronary artery disease	0.0454	0.181	0.048	3.7746	0.0002
8	Atherosclerosis	0.0424	0.1593	0.0429	3.7103	0.0002
1	Cerebrovascular accident	0.0093	-0.2366	0.0652	-3.6257	0.0003
15	Coronary artery disease	0.0454	0.2198	0.0605	3.6323	0.0003
20	Heart failure	0.013	-0.245	0.0692	-3.538	0.0004
15	Atherosclerosis	0.0424	0.2175	0.0619	3.5136	0.0004
28	Bundle branch block	0.0057	0.4389	0.1286	3.4131	0.0006
25	Pacemaker or ICD implantation	0.0078	-0.3022	0.0875	-3.4543	0.0006
27	Atherosclerosis	0.0424	0.1484	0.0439	3.3798	0.0007
23	Heart arrhythmia	0.0306	0.218	0.0649	3.3572	0.0008
31	Atherosclerosis	0.0424	0.1716	0.0512	3.354	0.0008
21	Bundle branch block	0.0057	-0.2986	0.0902	-3.3099	0.0009
28	Hypertension	0.1217	0.1613	0.0485	3.3258	0.0009
2	Peripheral artery disease	0.0084	-0.3359	0.1019	-3.2978	0.001
20	Other conduction disorders	0.0099	-0.2675	0.0815	-3.2833	0.001
9	Hypertension	0.1217	0.1919	0.0583	3.2894	0.001
6	Atherosclerosis	0.0424	0.1661	0.0503	3.3003	0.001
24	Peripheral artery disease	0.0084	-0.3104	0.0955	-3.2485	0.0012
3	Other conduction disorders	0.0099	0.3027	0.0943	3.2086	0.0013
4	Atherosclerosis	0.0424	0.1699	0.0527	3.2216	0.0013
27	Cerebrovascular accident	0.0093	0.2039	0.0656	3.1069	0.0019
8	Venous thromboembolism	0.0177	0.1623	0.0529	3.0694	0.0021
25	Dilated cardiomyopathy	0.003	-0.397	0.1298	-3.0584	0.0022
31	Peripheral artery disease	0.0084	0.2894	0.0951	3.0445	0.0023
20	Dilated cardiomyopathy	0.003	-0.5369	0.1776	-3.0242	0.0025
2	Atherosclerosis	0.0424	-0.1599	0.0532	-3.0034	0.0027
6	Hypertension	0.1217	0.1243	0.0421	2.9561	0.0031
27	Peripheral artery disease	0.0084	0.2567	0.0875	2.9338	0.0033
16	Non-alcoholic liver disease	0.0084	-0.2947	0.1005	-2.9334	0.0034
23	Atrial fibrillation/Atrial flutter	0.0352	0.1819	0.0623	2.9201	0.0035
18	Non-alcoholic liver disease	0.0084	0.2397	0.0827	2.8981	0.0038
29	Peripheral artery disease	0.0084	0.2918	0.101	2.8874	0.0039
1	Heart failure	0.013	-0.1797	0.0622	-2.889	0.0039
31	Heart failure	0.013	0.216	0.075	2.8807	0.004
20	Bundle branch block	0.0057	-0.3024	0.1054	-2.8679	0.0041
9	Heart arrhythmia	0.0306	0.1619	0.0569	2.8438	0.0045
32	Peripheral artery disease	0.0084	0.265	0.0936	2.8303	0.0047
6	Aneurysm	0.0088	0.2349	0.0833	2.8211	0.0048
24	Aneurysm	0.0088	-0.2319	0.083	-2.7932	0.0052
24	Valvular disease	0.0088	-0.2523	0.0905	-2.7875	0.0053
14	Hypertension	0.1217	0.128	0.0461	2.7756	0.0055
5	Coronary artery disease	0.0454	0.1117	0.0406	2.748	0.006
22	Dilated cardiomyopathy	0.003	-0.4098	0.1513	-2.7094	0.0067
5	Bundle branch block	0.0057	0.253	0.0939	2.6955	0.007
27	Venous thromboembolism	0.0177	0.1423	0.0528	2.6978	0.007
24	Venous thromboembolism	0.0177	-0.1785	0.0669	-2.6689	0.0076
31	Cerebrovascular accident	0.0093	0.2135	0.0803	2.6582	0.0079
11	Dilated cardiomyopathy	0.003	-0.6185	0.2335	-2.649	0.0081
19	Hypertension	0.1217	0.1406	0.0531	2.6493	0.0081
4	Coronary artery disease	0.0454	0.1366	0.0517	2.6413	0.0083
19	Atrial fibrillation/Atrial flutter	0.0352	0.1688	0.0645	2.6171	0.0089
8	Coronary artery disease	0.0454	0.1075	0.0411	2.6138	0.009
9	Dilated cardiomyopathy	0.003	0.4026	0.1545	2.6069	0.0091
2	Heart failure	0.013	-0.2234	0.0859	-2.602	0.0093
1	Non-alcoholic liver disease	0.0084	-0.1872	0.072	-2.5999	0.0093
10	Atherosclerosis	0.0424	0.1356	0.0521	2.6006	0.0093
4	Cerebrovascular accident	0.0093	0.2155	0.084	2.5648	0.0103
19	Heart arrhythmia	0.0306	0.1739	0.068	2.5573	0.0105
8	Heart failure	0.013	0.1736	0.0678	2.5593	0.0105
23	Other conduction disorders	0.0099	0.205	0.0803	2.5527	0.0107
28	Atrial fibrillation/Atrial flutter	0.0352	0.1626	0.0639	2.5456	0.0109
12	Bundle branch block	0.0057	-0.5338	0.2102	-2.5401	0.0111
1	Atherosclerosis	0.0424	-0.099	0.0392	-2.5261	0.0115
6	Venous thromboembolism	0.0177	0.1628	0.0645	2.5251	0.0116
24	Heart failure	0.013	-0.1793	0.0722	-2.4843	0.013
3	Non-alcoholic liver disease	0.0084	-0.2218	0.0898	-2.4703	0.0135
17	Coronary artery disease	0.0454	-0.1353	0.0548	-2.4708	0.0135
8	Cerebrovascular accident	0.0093	0.1732	0.0704	2.4597	0.0139
8	Non-alcoholic liver disease	0.0084	0.1713	0.0698	2.4563	0.014
27	Coronary artery disease	0.0454	0.1021	0.042	2.4307	0.0151
23	Cardiac ablation	0.0065	0.2705	0.1129	2.3952	0.0166
19	Coronary artery disease	0.0454	0.128	0.0536	2.3904	0.0168
20	Aneurysm	0.0088	-0.2251	0.0956	-2.3544	0.0186
10	Coronary artery disease	0.0454	0.1155	0.0493	2.3414	0.0192
24	Cerebrovascular accident	0.0093	-0.1856	0.0794	-2.3378	0.0194
10	Heart failure	0.013	0.2095	0.0897	2.3363	0.0195
31	Coronary artery disease	0.0454	0.1117	0.0478	2.3355	0.0195
30	Cerebrovascular accident	0.0093	0.1681	0.072	2.3344	0.0196
4	Non-alcoholic liver disease	0.0084	0.2218	0.0955	2.3235	0.0202
16	Heart failure	0.013	-0.1855	0.0805	-2.3039	0.0212
27	Non-alcoholic liver disease	0.0084	0.1722	0.0749	2.3002	0.0214
5	Other conduction disorders	0.0099	0.1451	0.0631	2.2987	0.0215
30	Venous thromboembolism	0.0177	0.1499	0.0653	2.2946	0.0218
9	Atrial fibrillation/Atrial flutter	0.0352	0.1278	0.0559	2.2854	0.0223
32	Atherosclerosis	0.0424	0.1149	0.051	2.2544	0.0242
7	Coronary artery disease	0.0454	0.1166	0.0518	2.2515	0.0244
18	Other conduction disorders	0.0099	0.1619	0.0721	2.2461	0.0247
7	Other conduction disorders	0.0099	-0.1489	0.0664	-2.2436	0.0249
19	Cerebrovascular accident	0.0093	0.1872	0.0838	2.2325	0.0256
28	Heart arrhythmia	0.0306	0.1482	0.0672	2.2067	0.0273
6	Dilated cardiomyopathy	0.003	-0.3589	0.1627	-2.2061	0.0274
27	Other conduction disorders	0.0099	0.1552	0.0705	2.2009	0.0277
19	Heart failure	0.013	0.1984	0.0904	2.1956	0.0281
19	Aneurysm	0.0088	0.2193	0.0999	2.1947	0.0282
3	Cerebrovascular accident	0.0093	-0.2037	0.093	-2.1905	0.0285
22	Atrial fibrillation/Atrial flutter	0.0352	-0.114	0.0524	-2.1753	0.0296
18	Heart failure	0.013	0.1656	0.0765	2.1652	0.0304
5	Atherosclerosis	0.0424	0.0976	0.0452	2.1588	0.0309
19	Atherosclerosis	0.0424	0.1167	0.0541	2.1577	0.031
20	Cerebrovascular accident	0.0093	-0.1633	0.0763	-2.1411	0.0323
8	Valvular disease	0.0088	0.1469	0.0691	2.1252	0.0336
20	Pacemaker or ICD implantation	0.0078	-0.182	0.0859	-2.1179	0.0342
6	Peripheral artery disease	0.0084	0.1931	0.0912	2.1165	0.0343
17	Aneurysm	0.0088	-0.1626	0.077	-2.1127	0.0346
32	Dilated cardiomyopathy	0.003	0.3073	0.1457	2.1091	0.0349
16	Cerebrovascular accident	0.0093	-0.1656	0.0787	-2.1033	0.0354
15	Non-alcoholic liver disease	0.0084	0.2463	0.1182	2.084	0.0372
18	Dilated cardiomyopathy	0.003	0.274	0.132	2.0758	0.0379
27	Heart arrhythmia	0.0306	0.1029	0.0497	2.0718	0.0383
6	Heart arrhythmia	0.0306	-0.1122	0.0542	-2.0693	0.0385
2	Cerebrovascular accident	0.0093	-0.1842	0.0898	-2.0508	0.0403
27	Atrial fibrillation/Atrial flutter	0.0352	0.102	0.0497	2.0507	0.0403
29	Atherosclerosis	0.0424	0.112	0.0547	2.0461	0.0407
29	Other conduction disorders	0.0099	0.1773	0.0867	2.044	0.041
16	Aneurysm	0.0088	-0.1914	0.0938	-2.0407	0.0413
2	Venous thromboembolism	0.0177	-0.148	0.0727	-2.0354	0.0418
8	Aneurysm	0.0088	0.1581	0.0777	2.0335	0.042
30	Bundle branch block	0.0057	0.1761	0.0866	2.0327	0.0421
29	Aneurysm	0.0088	0.1896	0.0938	2.0224	0.0431
6	Atrial fibrillation/Atrial flutter	0.0352	-0.1027	0.0509	-2.019	0.0435
10	Peripheral artery disease	0.0084	0.2077	0.1034	2.0085	0.0446
29	Non-alcoholic liver disease	0.0084	0.1651	0.0822	2.0086	0.0446
28	Other conduction disorders	0.0099	0.1892	0.0942	2.0078	0.0447
14	Valvular disease	0.0088	0.2093	0.1048	1.9976	0.0458
3	Coronary artery disease	0.0454	-0.1051	0.0527	-1.9959	0.0459
14	Atrial fibrillation/Atrial flutter	0.0352	0.1199	0.0604	1.9861	0.047
18	Aneurysm	0.0088	0.1687	0.085	1.984	0.0473
20	Atherosclerosis	0.0424	-0.0964	0.0492	-1.9596	0.05
31	Cardiac ablation	0.0065	-0.1774	0.0914	-1.9411	0.0522
3	Atherosclerosis	0.0424	-0.104	0.054	-1.9261	0.0541
13	Dilated cardiomyopathy	0.003	-0.2544	0.1321	-1.9253	0.0542
6	Valvular disease	0.0088	0.1702	0.0885	1.9224	0.0546
10	Valvular disease	0.0088	0.1997	0.1046	1.9097	0.0562
22	Heart arrhythmia	0.0306	-0.1037	0.0544	-1.9052	0.0568
29	Atrial fibrillation/Atrial flutter	0.0352	-0.1105	0.0581	-1.9032	0.057
7	Atherosclerosis	0.0424	0.1122	0.0592	1.8949	0.0581
29	Dilated cardiomyopathy	0.003	0.2822	0.1491	1.8926	0.0584
12	Coronary artery disease	0.0454	0.1623	0.0858	1.8915	0.0586
15	Other conduction disorders	0.0099	0.1833	0.097	1.8891	0.0589
22	Other conduction disorders	0.0099	-0.1591	0.0844	-1.8839	0.0596
8	Heart arrhythmia	0.0306	0.1197	0.0636	1.8801	0.0601
16	Peripheral artery disease	0.0084	-0.1656	0.0883	-1.8752	0.0608
21	Dilated cardiomyopathy	0.003	-0.2624	0.1404	-1.8683	0.0617
7	Pacemaker or ICD implantation	0.0078	-0.1523	0.0817	-1.8635	0.0624
12	Other conduction disorders	0.0099	-0.289	0.1554	-1.8596	0.0629
8	Peripheral artery disease	0.0084	0.1445	0.0777	1.8593	0.063
32	Heart failure	0.013	0.1378	0.0746	1.8476	0.0647
29	Heart arrhythmia	0.0306	-0.1123	0.061	-1.8422	0.0654
32	Venous thromboembolism	0.0177	0.1128	0.0613	1.8395	0.0658
13	Pacemaker or ICD implantation	0.0078	0.1723	0.0941	1.8321	0.0669
29	Heart failure	0.013	0.1419	0.0775	1.8301	0.0672
1	Venous thromboembolism	0.0177	-0.0987	0.054	-1.826	0.0678
27	Bundle branch block	0.0057	0.1647	0.091	1.809	0.0704
21	Aneurysm	0.0088	-0.1444	0.0798	-1.8092	0.0704
3	Heart arrhythmia	0.0306	0.1401	0.0775	1.8077	0.0706
2	Valvular disease	0.0088	0.1711	0.0947	1.8057	0.071
30	Other conduction disorders	0.0099	0.1245	0.069	1.8028	0.0714
18	Cerebrovascular accident	0.0093	0.1303	0.0723	1.8025	0.0715
13	Heart arrhythmia	0.0306	-0.1043	0.058	-1.799	0.072
26	Valvular disease	0.0088	-0.1777	0.099	-1.7955	0.0726
16	Bundle branch block	0.0057	-0.2149	0.1202	-1.7876	0.0738
1	Peripheral artery disease	0.0084	-0.1394	0.078	-1.7869	0.0739
13	Bundle branch block	0.0057	0.2009	0.1126	1.7833	0.0745
28	Heart failure	0.013	0.1748	0.0991	1.7636	0.0778
5	Aneurysm	0.0088	0.109	0.0618	1.7626	0.078
25	Valvular disease	0.0088	-0.1413	0.0803	-1.7594	0.0785
29	Pacemaker or ICD implantation	0.0078	0.1481	0.0844	1.7544	0.0794
19	Non-alcoholic liver disease	0.0084	0.1851	0.106	1.7453	0.0809
32	Non-alcoholic liver disease	0.0084	0.1547	0.0888	1.7423	0.0815
27	Dilated cardiomyopathy	0.003	0.2113	0.1214	1.74	0.0819
20	Atrial fibrillation/Atrial flutter	0.0352	-0.0901	0.0519	-1.7371	0.0824
31	Venous thromboembolism	0.0177	0.1079	0.0623	1.7323	0.0832
29	Coronary artery disease	0.0454	0.0903	0.0522	1.7302	0.0836
15	Heart failure	0.013	0.1613	0.0937	1.7218	0.0851
3	Aneurysm	0.0088	-0.1506	0.0876	-1.7187	0.0857
32	Pacemaker or ICD implantation	0.0078	0.1387	0.0809	1.715	0.0863
30	Valvular disease	0.0088	0.1263	0.074	1.7058	0.088
10	Other conduction disorders	0.0099	0.1369	0.0815	1.6802	0.0929
1	Other conduction disorders	0.0099	0.1247	0.0743	1.6776	0.0934
3	Heart failure	0.013	-0.1343	0.0803	-1.673	0.0943
3	Venous thromboembolism	0.0177	-0.1222	0.0735	-1.6627	0.0964
13	Atrial fibrillation/Atrial flutter	0.0352	-0.0994	0.0599	-1.6608	0.0967
24	Dilated cardiomyopathy	0.003	0.2153	0.1297	1.66	0.0969
31	Heart arrhythmia	0.0306	-0.0863	0.0523	-1.6516	0.0986
2	Bundle branch block	0.0057	0.1689	0.1026	1.6462	0.0997
15	Valvular disease	0.0088	0.2178	0.1325	1.6437	0.1002
5	Valvular disease	0.0088	-0.1766	0.1075	-1.6426	0.1005
4	Venous thromboembolism	0.0177	0.1062	0.0649	1.6378	0.1015
32	Cerebrovascular accident	0.0093	0.1391	0.0855	1.6279	0.1036
13	Hypertension	0.1217	0.0694	0.0427	1.6227	0.1046
26	Aneurysm	0.0088	-0.1146	0.0707	-1.6206	0.1051
15	Heart arrhythmia	0.0306	-0.1169	0.0723	-1.617	0.1059
6	Non-alcoholic liver disease	0.0084	0.1395	0.0879	1.5875	0.1124
10	Cerebrovascular accident	0.0093	0.1282	0.0809	1.5851	0.1129
12	Atherosclerosis	0.0424	0.1411	0.0897	1.5721	0.1159
1	Pacemaker or ICD implantation	0.0078	0.1169	0.0745	1.5689	0.1167
11	Non-alcoholic liver disease	0.0084	-0.2439	0.1556	-1.5674	0.117
14	Aneurysm	0.0088	0.1343	0.0861	1.5598	0.1188
26	Pacemaker or ICD implantation	0.0078	-0.1252	0.0806	-1.5526	0.1205
15	Aneurysm	0.0088	0.1768	0.114	1.5511	0.1209
17	Atherosclerosis	0.0424	-0.0935	0.0603	-1.5503	0.1211
19	Cardiac ablation	0.0065	0.1823	0.1177	1.5496	0.1212
13	Other conduction disorders	0.0099	0.1424	0.0923	1.5438	0.1226
2	Coronary artery disease	0.0454	-0.0805	0.0526	-1.5296	0.1261
22	Bundle branch block	0.0057	-0.1762	0.1159	-1.5199	0.1285
8	Bundle branch block	0.0057	0.1354	0.0898	1.5077	0.1316
27	Pacemaker or ICD implantation	0.0078	0.1081	0.0723	1.4947	0.135
25	Heart arrhythmia	0.0306	-0.0735	0.0494	-1.4888	0.1365
32	Coronary artery disease	0.0454	0.0699	0.0472	1.481	0.1386
2	Dilated cardiomyopathy	0.003	-0.2248	0.1522	-1.4771	0.1396
13	Coronary artery disease	0.0454	0.071	0.048	1.4772	0.1396
17	Cerebrovascular accident	0.0093	-0.1325	0.09	-1.472	0.141
2	Other conduction disorders	0.0099	0.1178	0.0803	1.4667	0.1425
25	Cardiac ablation	0.0065	-0.1403	0.0957	-1.4654	0.1428
11	Other conduction disorders	0.0099	-0.1897	0.1298	-1.4617	0.1438
8	Dilated cardiomyopathy	0.003	0.1798	0.1232	1.4591	0.1445
8	Atrial fibrillation/Atrial flutter	0.0352	0.093	0.0639	1.4548	0.1457
7	Cardiac ablation	0.0065	0.1144	0.0796	1.4366	0.1508
20	Non-alcoholic liver disease	0.0084	-0.1294	0.0902	-1.4351	0.1512
11	Peripheral artery disease	0.0084	0.2389	0.1672	1.4288	0.1531
7	Heart arrhythmia	0.0306	0.0751	0.0527	1.4253	0.1541
13	Cerebrovascular accident	0.0093	0.1254	0.0883	1.4195	0.1557
23	Hypertension	0.1217	-0.0584	0.0411	-1.419	0.1559
32	Other conduction disorders	0.0099	0.111	0.0784	1.4162	0.1567
7	Atrial fibrillation/Atrial flutter	0.0352	0.0682	0.0486	1.4029	0.1606
9	Heart failure	0.013	0.1125	0.0804	1.399	0.1618
18	Venous thromboembolism	0.0177	0.0887	0.0637	1.3933	0.1635
28	Cerebrovascular accident	0.0093	0.1382	0.0992	1.3923	0.1638
13	Atherosclerosis	0.0424	0.0695	0.05	1.3884	0.165
28	Pacemaker or ICD implantation	0.0078	0.1535	0.112	1.3704	0.1706
32	Cardiac ablation	0.0065	-0.1301	0.0953	-1.3652	0.1722
12	Valvular disease	0.0088	-0.2059	0.1514	-1.3595	0.174
20	Peripheral artery disease	0.0084	-0.112	0.0828	-1.3536	0.1759
16	Venous thromboembolism	0.0177	-0.0934	0.0691	-1.3525	0.1762
11	Pacemaker or ICD implantation	0.0078	-0.2308	0.1712	-1.3478	0.1777
28	Cardiac ablation	0.0065	0.1776	0.132	1.3457	0.1784
26	Peripheral artery disease	0.0084	-0.1337	0.1	-1.3366	0.1813
10	Venous thromboembolism	0.0177	0.1023	0.0766	1.3365	0.1814
10	Bundle branch block	0.0057	0.1479	0.1109	1.3342	0.1822
15	Cerebrovascular accident	0.0093	0.1531	0.1149	1.3317	0.183
1	Cardiac ablation	0.0065	-0.1155	0.0869	-1.3285	0.184
10	Atrial fibrillation/Atrial flutter	0.0352	0.075	0.0568	1.3203	0.1867
27	Cardiac ablation	0.0065	0.1124	0.0853	1.3174	0.1877
14	Pacemaker or ICD implantation	0.0078	0.1208	0.0923	1.3089	0.1906
11	Venous thromboembolism	0.0177	0.1407	0.1077	1.3067	0.1913
22	Hypertension	0.1217	-0.0862	0.0664	-1.2977	0.1944
12	Hypertension	0.1217	0.0905	0.0703	1.2873	0.198
31	Other conduction disorders	0.0099	0.0942	0.0734	1.2834	0.1994
17	Dilated cardiomyopathy	0.003	-0.1598	0.1247	-1.2811	0.2001
15	Atrial fibrillation/Atrial flutter	0.0352	-0.089	0.0697	-1.2771	0.2016
5	Hypertension	0.1217	0.0673	0.0527	1.2764	0.2018
20	Coronary artery disease	0.0454	-0.0619	0.0486	-1.2745	0.2025
9	Non-alcoholic liver disease	0.0084	-0.1122	0.0882	-1.272	0.2034
5	Dilated cardiomyopathy	0.003	0.1585	0.1247	1.271	0.2037
3	Pacemaker or ICD implantation	0.0078	0.1338	0.1058	1.2649	0.2059
25	Peripheral artery disease	0.0084	0.0955	0.0756	1.2636	0.2064
28	Valvular disease	0.0088	0.1634	0.1296	1.2612	0.2072
32	Atrial fibrillation/Atrial flutter	0.0352	-0.0604	0.048	-1.2575	0.2086
23	Dilated cardiomyopathy	0.003	-0.1685	0.1344	-1.2536	0.21
12	Pacemaker or ICD implantation	0.0078	-0.195	0.1564	-1.2469	0.2124
15	Bundle branch block	0.0057	0.1633	0.131	1.2464	0.2126
22	Aneurysm	0.0088	-0.1119	0.0899	-1.2443	0.2134
14	Heart arrhythmia	0.0306	0.0809	0.0651	1.2426	0.214
9	Pacemaker or ICD implantation	0.0078	0.1233	0.0996	1.238	0.2157
31	Aneurysm	0.0088	0.103	0.0835	1.234	0.2172
9	Coronary artery disease	0.0454	0.0589	0.0478	1.2309	0.2183
32	Bundle branch block	0.0057	0.1216	0.0989	1.2295	0.2189
21	Heart arrhythmia	0.0306	-0.0753	0.0613	-1.2273	0.2197
3	Atrial fibrillation/Atrial flutter	0.0352	0.0931	0.0768	1.212	0.2255
32	Aneurysm	0.0088	0.1072	0.0885	1.2112	0.2258
29	Venous thromboembolism	0.0177	0.0816	0.0678	1.2033	0.2288
14	Other conduction disorders	0.0099	0.0967	0.0808	1.1973	0.2312
9	Cardiac ablation	0.0065	0.1267	0.107	1.1844	0.2362
22	Heart failure	0.013	-0.1139	0.0968	-1.1769	0.2392
27	Valvular disease	0.0088	0.0941	0.0801	1.1747	0.2401
6	Cardiac ablation	0.0065	-0.1153	0.1006	-1.1461	0.2518
16	Valvular disease	0.0088	-0.1032	0.0901	-1.1458	0.2519
10	Heart arrhythmia	0.0306	0.0705	0.0617	1.1428	0.2531
29	Valvular disease	0.0088	0.1125	0.0999	1.126	0.2602
23	Valvular disease	0.0088	0.1118	0.0996	1.1229	0.2615
16	Pacemaker or ICD implantation	0.0078	-0.105	0.0938	-1.1199	0.2628
11	Cardiac ablation	0.0065	0.1675	0.1498	1.1186	0.2633
7	Valvular disease	0.0088	-0.1395	0.1248	-1.118	0.2636
20	Heart arrhythmia	0.0306	-0.0596	0.0536	-1.1112	0.2665
31	Bundle branch block	0.0057	0.1099	0.0998	1.101	0.2709
1	Atrial fibrillation/Atrial flutter	0.0352	-0.058	0.053	-1.0941	0.2739
6	Cerebrovascular accident	0.0093	0.0879	0.0807	1.089	0.2761
17	Bundle branch block	0.0057	-0.1242	0.1144	-1.0862	0.2774
3	Cardiac ablation	0.0065	0.1249	0.1153	1.0834	0.2786
4	Cardiac ablation	0.0065	-0.1173	0.1083	-1.0831	0.2788
12	Cerebrovascular accident	0.0093	-0.1807	0.1671	-1.0814	0.2795
9	Bundle branch block	0.0057	0.1159	0.1086	1.0673	0.2859
14	Peripheral artery disease	0.0084	0.1092	0.1025	1.0653	0.2868
9	Other conduction disorders	0.0099	0.0859	0.0817	1.0522	0.2927
2	Atrial fibrillation/Atrial flutter	0.0352	0.0559	0.0533	1.0479	0.2947
11	Aneurysm	0.0088	-0.1529	0.1469	-1.0403	0.2982
25	Venous thromboembolism	0.0177	0.0614	0.0594	1.0348	0.3007
26	Other conduction disorders	0.0099	-0.0755	0.0733	-1.0297	0.3032
25	Atherosclerosis	0.0424	0.0424	0.0412	1.0294	0.3033
23	Bundle branch block	0.0057	0.096	0.0943	1.0179	0.3087
12	Cardiac ablation	0.0065	-0.1833	0.1802	-1.017	0.3092
14	Heart failure	0.013	0.0937	0.0922	1.0157	0.3098
4	Heart arrhythmia	0.0306	-0.0586	0.058	-1.0105	0.3123
18	Atrial fibrillation/Atrial flutter	0.0352	-0.0554	0.0551	-1.0057	0.3145
29	Cardiac ablation	0.0065	-0.1093	0.1091	-1.0018	0.3165
17	Hypertension	0.1217	-0.0686	0.0685	-1.0008	0.3169
31	Atrial fibrillation/Atrial flutter	0.0352	-0.0511	0.0511	-0.9999	0.3174
22	Atherosclerosis	0.0424	-0.0626	0.0633	-0.9892	0.3226
21	Cardiac ablation	0.0065	-0.0998	0.1013	-0.9856	0.3243
16	Atrial fibrillation/Atrial flutter	0.0352	-0.0614	0.0632	-0.9716	0.3312
16	Heart arrhythmia	0.0306	-0.0633	0.0652	-0.9716	0.3313
11	Heart arrhythmia	0.0306	-0.0896	0.0923	-0.9702	0.3319
9	Atherosclerosis	0.0424	0.048	0.0503	0.9551	0.3395
22	Coronary artery disease	0.0454	-0.0544	0.057	-0.9538	0.3402
32	Heart arrhythmia	0.0306	-0.0491	0.0515	-0.9529	0.3406
23	Atherosclerosis	0.0424	0.0536	0.0571	0.9376	0.3484
12	Venous thromboembolism	0.0177	0.1096	0.1178	0.9302	0.3523
13	Heart failure	0.013	-0.0694	0.0751	-0.9243	0.3553
13	Non-alcoholic liver disease	0.0084	0.0754	0.082	0.9198	0.3577
29	Bundle branch block	0.0057	0.1061	0.1154	0.9196	0.3578
31	Valvular disease	0.0088	0.0792	0.0877	0.903	0.3665
26	Hypertension	0.1217	-0.0454	0.0502	-0.9031	0.3665
4	Pacemaker or ICD implantation	0.0078	0.084	0.0936	0.8974	0.3695
23	Peripheral artery disease	0.0084	0.0877	0.0986	0.8891	0.374
24	Pacemaker or ICD implantation	0.0078	-0.0812	0.0917	-0.8856	0.3758
28	Dilated cardiomyopathy	0.003	0.149	0.1696	0.8786	0.3796
21	Atrial fibrillation/Atrial flutter	0.0352	-0.0539	0.0616	-0.8749	0.3817
30	Dilated cardiomyopathy	0.003	0.1187	0.1358	0.8742	0.382
11	Valvular disease	0.0088	0.1569	0.1801	0.8716	0.3835
5	Venous thromboembolism	0.0177	-0.0565	0.0654	-0.8638	0.3877
23	Heart failure	0.013	-0.0713	0.083	-0.8596	0.39
12	Non-alcoholic liver disease	0.0084	0.1453	0.1699	0.8548	0.3927
26	Non-alcoholic liver disease	0.0084	0.0639	0.0753	0.8484	0.3962
4	Valvular disease	0.0088	0.071	0.084	0.8447	0.3983
16	Dilated cardiomyopathy	0.003	0.1202	0.1426	0.843	0.3992
14	Cerebrovascular accident	0.0093	0.0708	0.0855	0.8287	0.4073
9	Peripheral artery disease	0.0084	-0.087	0.105	-0.8285	0.4074
30	Cardiac ablation	0.0065	-0.0687	0.083	-0.8275	0.4079
25	Heart failure	0.013	-0.0488	0.0593	-0.8238	0.4101
7	Hypertension	0.1217	-0.0459	0.0557	-0.8236	0.4102
17	Atrial fibrillation/Atrial flutter	0.0352	-0.0424	0.0515	-0.8233	0.4103
11	Hypertension	0.1217	-0.0633	0.0773	-0.8184	0.4131
7	Cerebrovascular accident	0.0093	0.0629	0.0769	0.8184	0.4131
25	Coronary artery disease	0.0454	0.0324	0.0396	0.8183	0.4132
20	Venous thromboembolism	0.0177	-0.0479	0.0586	-0.8162	0.4144
17	Pacemaker or ICD implantation	0.0078	-0.0797	0.0996	-0.7999	0.4238
13	Peripheral artery disease	0.0084	0.0802	0.1017	0.7884	0.4305
22	Valvular disease	0.0088	-0.1156	0.1478	-0.7818	0.4343
2	Heart arrhythmia	0.0306	0.042	0.0538	0.7814	0.4346
21	Valvular disease	0.0088	-0.059	0.0765	-0.7711	0.4407
1	Heart arrhythmia	0.0306	-0.0427	0.0556	-0.7691	0.4418
14	Dilated cardiomyopathy	0.003	0.1222	0.1618	0.7551	0.4502
9	Cerebrovascular accident	0.0093	0.0635	0.0841	0.7548	0.4503
22	Cerebrovascular accident	0.0093	-0.071	0.0942	-0.7535	0.4512
28	Peripheral artery disease	0.0084	0.0925	0.1238	0.7471	0.455
1	Coronary artery disease	0.0454	-0.0298	0.04	-0.7446	0.4565
30	Aneurysm	0.0088	0.0567	0.0763	0.7426	0.4577
1	Valvular disease	0.0088	0.0522	0.0705	0.74	0.4593
17	Non-alcoholic liver disease	0.0084	-0.0551	0.0746	-0.7391	0.4598
6	Heart failure	0.013	-0.0502	0.0694	-0.7235	0.4694
21	Non-alcoholic liver disease	0.0084	0.0541	0.0761	0.7111	0.4771
23	Coronary artery disease	0.0454	0.0382	0.0542	0.7058	0.4803
30	Pacemaker or ICD implantation	0.0078	0.0554	0.079	0.7015	0.483
3	Valvular disease	0.0088	0.0713	0.1019	0.7002	0.4838
13	Valvular disease	0.0088	0.0711	0.103	0.6905	0.4899
12	Peripheral artery disease	0.0084	0.1134	0.1649	0.6875	0.4918
31	Pacemaker or ICD implantation	0.0078	0.0563	0.082	0.6867	0.4923
22	Non-alcoholic liver disease	0.0084	0.061	0.0891	0.6843	0.4938
18	Heart arrhythmia	0.0306	-0.0382	0.0564	-0.6768	0.4985
21	Peripheral artery disease	0.0084	-0.053	0.0786	-0.6748	0.4998
24	Cardiac ablation	0.0065	0.0624	0.0927	0.6733	0.5007
15	Dilated cardiomyopathy	0.003	0.1066	0.1586	0.6719	0.5016
15	Hypertension	0.1217	0.0351	0.0526	0.6669	0.5048
20	Cardiac ablation	0.0065	-0.0627	0.0943	-0.6649	0.5061
12	Atrial fibrillation/Atrial flutter	0.0352	-0.0606	0.0916	-0.6608	0.5087
17	Peripheral artery disease	0.0084	0.0854	0.1293	0.6605	0.509
26	Heart arrhythmia	0.0306	0.0332	0.0508	0.6541	0.513
12	Heart failure	0.013	0.0893	0.1366	0.6536	0.5134
14	Venous thromboembolism	0.0177	0.0485	0.0745	0.6509	0.5151
10	Dilated cardiomyopathy	0.003	0.1014	0.156	0.65	0.5157
7	Aneurysm	0.0088	0.0462	0.0713	0.6485	0.5167
13	Venous thromboembolism	0.0177	0.0394	0.0609	0.6466	0.5179
24	Other conduction disorders	0.0099	-0.0499	0.0772	-0.6458	0.5184
7	Dilated cardiomyopathy	0.003	-0.0795	0.1267	-0.6275	0.5303
18	Cardiac ablation	0.0065	0.0582	0.0929	0.6269	0.5307
4	Atrial fibrillation/Atrial flutter	0.0352	-0.0336	0.0552	-0.6096	0.5421
1	Hypertension	0.1217	-0.0185	0.0304	-0.608	0.5432
28	Coronary artery disease	0.0454	-0.0345	0.0571	-0.6046	0.5455
4	Bundle branch block	0.0057	0.0624	0.1033	0.6043	0.5456
6	Other conduction disorders	0.0099	-0.0464	0.0778	-0.5967	0.5507
26	Cardiac ablation	0.0065	0.0532	0.0896	0.5942	0.5524
21	Venous thromboembolism	0.0177	0.0351	0.0591	0.593	0.5532
14	Non-alcoholic liver disease	0.0084	-0.0516	0.0879	-0.5873	0.557
18	Peripheral artery disease	0.0084	0.0554	0.0946	0.5852	0.5584
11	Bundle branch block	0.0057	-0.099	0.1711	-0.5788	0.5627
17	Other conduction disorders	0.0099	-0.0437	0.0756	-0.5777	0.5635
7	Non-alcoholic liver disease	0.0084	0.0444	0.0771	0.5754	0.565
23	Pacemaker or ICD implantation	0.0078	0.0524	0.0917	0.5714	0.5678
22	Pacemaker or ICD implantation	0.0078	0.0545	0.0957	0.5696	0.5689
6	Pacemaker or ICD implantation	0.0078	-0.0471	0.0827	-0.5687	0.5696
32	Valvular disease	0.0088	0.056	0.0999	0.5612	0.5747
12	Dilated cardiomyopathy	0.003	-0.1372	0.2455	-0.5589	0.5762
30	Heart arrhythmia	0.0306	0.0277	0.05	0.5541	0.5795
17	Heart failure	0.013	-0.0553	0.1027	-0.5382	0.5904
1	Bundle branch block	0.0057	0.0514	0.0962	0.5346	0.5929
30	Atrial fibrillation/Atrial flutter	0.0352	-0.0264	0.0501	-0.5268	0.5984
5	Non-alcoholic liver disease	0.0084	-0.0329	0.0642	-0.5131	0.6079
16	Other conduction disorders	0.0099	-0.0445	0.0883	-0.5037	0.6145
22	Venous thromboembolism	0.0177	0.0351	0.0697	0.503	0.615
11	Atrial fibrillation/Atrial flutter	0.0352	-0.0414	0.0859	-0.4823	0.6296
12	Heart arrhythmia	0.0306	-0.0443	0.0921	-0.4807	0.6307
23	Venous thromboembolism	0.0177	0.0347	0.0722	0.4808	0.6307
3	Dilated cardiomyopathy	0.003	0.0714	0.1492	0.4787	0.6322
5	Pacemaker or ICD implantation	0.0078	0.0424	0.0934	0.4545	0.6495
17	Valvular disease	0.0088	0.0638	0.1438	0.4433	0.6576
1	Dilated cardiomyopathy	0.003	0.0475	0.1086	0.4377	0.6616
26	Dilated cardiomyopathy	0.003	0.0595	0.1364	0.4359	0.6629
16	Cardiac ablation	0.0065	-0.0494	0.1137	-0.4344	0.664
9	Aneurysm	0.0088	-0.0363	0.0842	-0.4315	0.6661
8	Cardiac ablation	0.0065	-0.0426	0.0998	-0.4273	0.6691
17	Venous thromboembolism	0.0177	-0.0311	0.0735	-0.4228	0.6724
19	Venous thromboembolism	0.0177	0.0329	0.0782	0.4209	0.6739
5	Heart failure	0.013	0.0291	0.072	0.4044	0.6859
2	Pacemaker or ICD implantation	0.0078	0.0337	0.0858	0.3925	0.6947
13	Aneurysm	0.0088	0.0334	0.0851	0.3922	0.6949
28	Non-alcoholic liver disease	0.0084	0.0371	0.0945	0.3921	0.695
29	Cerebrovascular accident	0.0093	0.0327	0.0847	0.3859	0.6996
26	Atherosclerosis	0.0424	0.018	0.0471	0.3832	0.7015
5	Cardiac ablation	0.0065	0.0296	0.0776	0.3816	0.7028
21	Heart failure	0.013	-0.0246	0.0665	-0.3703	0.7112
2	Cardiac ablation	0.0065	0.0359	0.0977	0.3671	0.7135
15	Peripheral artery disease	0.0084	0.0444	0.1232	0.3605	0.7184
19	Dilated cardiomyopathy	0.003	0.0581	0.1651	0.3521	0.7247
19	Valvular disease	0.0088	0.0415	0.1184	0.3505	0.726
23	Non-alcoholic liver disease	0.0084	-0.0302	0.0886	-0.3411	0.733
1	Aneurysm	0.0088	-0.0221	0.0653	-0.3388	0.7348
7	Venous thromboembolism	0.0177	0.024	0.0715	0.3352	0.7375
14	Bundle branch block	0.0057	-0.0348	0.1049	-0.3321	0.7398
7	Peripheral artery disease	0.0084	-0.0412	0.1277	-0.3229	0.7468
7	Heart failure	0.013	0.0306	0.0947	0.3227	0.7469
21	Cerebrovascular accident	0.0093	0.0215	0.0699	0.308	0.7581
14	Cardiac ablation	0.0065	-0.0322	0.1048	-0.3077	0.7583
24	Atrial fibrillation/Atrial flutter	0.0352	0.0163	0.0529	0.3074	0.7585
15	Pacemaker or ICD implantation	0.0078	0.0347	0.1131	0.3071	0.7588
22	Peripheral artery disease	0.0084	-0.0424	0.1398	-0.3032	0.7618
10	Pacemaker or ICD implantation	0.0078	0.0288	0.0968	0.2981	0.7656
11	Atherosclerosis	0.0424	0.0247	0.0839	0.2944	0.7685
23	Aneurysm	0.0088	-0.0258	0.0912	-0.2832	0.7771
19	Bundle branch block	0.0057	0.0359	0.1269	0.2827	0.7774
26	Coronary artery disease	0.0454	0.0119	0.0424	0.2811	0.7786
28	Atherosclerosis	0.0424	-0.0166	0.0603	-0.2758	0.7827
26	Heart failure	0.013	-0.0227	0.0837	-0.271	0.7864
25	Cerebrovascular accident	0.0093	-0.0197	0.0725	-0.271	0.7864
14	Atherosclerosis	0.0424	-0.0139	0.0516	-0.2697	0.7874
25	Atrial fibrillation/Atrial flutter	0.0352	-0.0127	0.0472	-0.2694	0.7877
6	Bundle branch block	0.0057	-0.0258	0.0971	-0.2661	0.7902
28	Aneurysm	0.0088	-0.0246	0.0934	-0.2629	0.7926
14	Coronary artery disease	0.0454	-0.0126	0.05	-0.2523	0.8008
17	Heart arrhythmia	0.0306	-0.0139	0.0561	-0.2474	0.8046
4	Dilated cardiomyopathy	0.003	0.0316	0.1292	0.2442	0.8071
17	Cardiac ablation	0.0065	0.0227	0.0946	0.2395	0.8107
19	Pacemaker or ICD implantation	0.0078	0.026	0.1092	0.2381	0.8118
25	Aneurysm	0.0088	0.0175	0.0752	0.2327	0.816
23	Cerebrovascular accident	0.0093	0.0195	0.0866	0.2253	0.8218
15	Cardiac ablation	0.0065	-0.0251	0.1142	-0.2196	0.8262
7	Bundle branch block	0.0057	0.019	0.093	0.2045	0.8379
25	Non-alcoholic liver disease	0.0084	0.015	0.0769	0.1954	0.845
22	Cardiac ablation	0.0065	0.0187	0.0991	0.1893	0.8499
5	Atrial fibrillation/Atrial flutter	0.0352	0.0089	0.0487	0.1821	0.8555
5	Heart arrhythmia	0.0306	-0.0093	0.0526	-0.1762	0.8601
18	Pacemaker or ICD implantation	0.0078	0.017	0.0977	0.1743	0.8616
24	Heart arrhythmia	0.0306	-0.0094	0.0545	-0.172	0.8634
9	Valvular disease	0.0088	0.0188	0.1168	0.1612	0.8719
13	Cardiac ablation	0.0065	0.0139	0.0929	0.1495	0.8812
3	Bundle branch block	0.0057	0.0167	0.1164	0.1436	0.8859
3	Peripheral artery disease	0.0084	0.0145	0.1045	0.1388	0.8896
21	Coronary artery disease	0.0454	-0.0056	0.0404	-0.1377	0.8905
24	Bundle branch block	0.0057	0.0123	0.105	0.1168	0.907
26	Cerebrovascular accident	0.0093	-0.0076	0.0675	-0.1121	0.9107
26	Venous thromboembolism	0.0177	0.0067	0.0639	0.1053	0.9162
10	Aneurysm	0.0088	-0.0083	0.0867	-0.0961	0.9234
20	Valvular disease	0.0088	-0.0075	0.0852	-0.0884	0.9295
31	Dilated cardiomyopathy	0.003	-0.0116	0.134	-0.0863	0.9313
2	Aneurysm	0.0088	-0.0079	0.0929	-0.0847	0.9325
19	Other conduction disorders	0.0099	-0.0082	0.0978	-0.0838	0.9332
28	Venous thromboembolism	0.0177	0.006	0.0841	0.0711	0.9433
10	Cardiac ablation	0.0065	0.0084	0.1191	0.0702	0.944
11	Heart failure	0.013	-0.0082	0.1208	-0.0681	0.9457
5	Cerebrovascular accident	0.0093	0.0039	0.0591	0.0661	0.9473
12	Aneurysm	0.0088	0.0104	0.1606	0.065	0.9482
3	Hypertension	0.1217	0.0025	0.0441	0.0557	0.9556
26	Atrial fibrillation/Atrial flutter	0.0352	0.0026	0.0469	0.0551	0.9561
9	Venous thromboembolism	0.0177	-0.0034	0.0717	-0.0481	0.9617
11	Coronary artery disease	0.0454	0.0038	0.0805	0.0477	0.9619
26	Bundle branch block	0.0057	-0.0045	0.0978	-0.046	0.9633
19	Peripheral artery disease	0.0084	-0.0053	0.1156	-0.0458	0.9635
18	Valvular disease	0.0088	0.004	0.1006	0.04	0.9681
4	Other conduction disorders	0.0099	0.0023	0.0814	0.028	0.9776
21	Atherosclerosis	0.0424	0.001	0.0424	0.0246	0.9804
5	Peripheral artery disease	0.0084	-0.0024	0.1067	-0.0224	0.9822
11	Cerebrovascular accident	0.0093	-0.0025	0.134	-0.019	0.9848
