# Supplementary material for: Deep representation learning of electrocardiogram reveals biological insights in cardiac phenotypes and cardiovascular diseases
Source: iScience. 2025 Jul 28;28(8):113226. doi: 10.1016/j.isci.2025.113226 (PMC12356350; doi:10.1016/j.isci.2025.113226)
Supplement: Table S16. Known associations in GWAS catalog for loci associated with latent factors [file mmc11.xlsx]

## Sheet: Table_S16
Latent factor	CHR	Lead SNP	BPLead SNP	Nearest coding geneLead SNP	SNP mapped	BPSNP mapped	R2(between lead SNP and SNP mapped)	Nearest coding geneMapped SNP	Disease or Trait	Mapped trait URI	PUBMED ID
1, 8	1	rs2503715	2144107	C1orf86	rs2503715	2144107	1	FAAP20	PR interval	http://www.ebi.ac.uk/efo/EFO_0004462	30679814
1, 8	1	rs2503715	2144107	C1orf86	rs2503715	2144107	1	FAAP20	TPE interval (resting)	http://www.ebi.ac.uk/efo/EFO_0004644	32386560
1, 8	1	rs2503715	2144107	C1orf86	rs2503715	2144107	1	FAAP20	PR interval	http://www.ebi.ac.uk/efo/EFO_0004462	32439900
1, 8	1	rs2503715	2144107	C1orf86	rs2503715	2144107	1	FAAP20	QTc interval	http://www.ebi.ac.uk/efo/EFO_0004682	35389749
1, 8	1	rs2503715	2144107	C1orf86	rs2503715	2144107	1	FAAP20	QT interval	http://www.ebi.ac.uk/efo/EFO_0004682	36050321
1, 8	1	rs2503715	2144107	C1orf86	rs2503715	2144107	1	FAAP20	QRS duration	http://www.ebi.ac.uk/efo/EFO_0005055	36050321
1, 8	1	rs2503715	2144107	C1orf86	rs2503715	2144107	1	FAAP20	JT interval	http://www.ebi.ac.uk/efo/EFO_0007885	36050321
1, 8	1	rs2503715	2144107	C1orf86	rs2503715	2144107	1	FAAP20	Left ventricular end diastolic mass end diastolic volume ratio	http://www.ebi.ac.uk/efo/EFO_0010556	37126556
1, 8	1	rs2503715	2144107	C1orf86	rs2503715	2144107	1	FAAP20	Electrocardiogram morphology (amplitude at temporal datapoints)	http://www.ebi.ac.uk/efo/EFO_0004327	32916098
5	1	rs12047586	3247974	PRDM16	rs60965469	3246839	1	PRDM16	Electrocardiogram morphology (amplitude at temporal datapoints)	http://www.ebi.ac.uk/efo/EFO_0004327	32916098
5	1	rs12047586	3247974	PRDM16	rs6686156	3259029	0.918396	PRDM16	QRS duration	http://www.ebi.ac.uk/efo/EFO_0005055	36050321
5	1	rs12047586	3247974	PRDM16	rs6683273	3259183	0.918396	PRDM16	QRS duration	http://www.ebi.ac.uk/efo/EFO_0005054, http://www.ebi.ac.uk/efo/EFO_0005055	27659466
1	1	rs11121483	6263792	RPL22,RNF207,ICMT	rs10864434	6262231	0.989798	RPL22	TPE interval (resting)	http://www.ebi.ac.uk/efo/EFO_0004644	32386560
1	1	rs11121483	6263792	RPL22,RNF207,ICMT	rs10864434	6262231	0.989798	RPL22	QT dynamics during exercise	http://www.ebi.ac.uk/efo/EFO_0004682	32527199
1	1	rs11121483	6263792	RPL22,RNF207,ICMT	rs11121483	6263792	1	RPL22	QT interval	http://www.ebi.ac.uk/efo/EFO_0004682	30679814
18, 27	1	rs709208	6272137	RPL22,RNF207,ICMT	rs709208	6272137	1	RNF207	Resting heart rate	http://www.ebi.ac.uk/efo/EFO_0004351	27798624
18, 27	1	rs709208	6272137	RPL22,RNF207,ICMT	rs709208	6272137	1	RNF207	T wave morphology restitution during exercise (MTAG)	http://www.ebi.ac.uk/efo/EFO_0008398	31607149
18, 27	1	rs709208	6272137	RPL22,RNF207,ICMT	rs709208	6272137	1	RNF207	T wave morphology restitution during exercise	http://www.ebi.ac.uk/efo/EFO_0008398	31607149
18, 27	1	rs709208	6272137	RPL22,RNF207,ICMT	rs709208	6272137	1	RNF207	QTc interval	http://www.ebi.ac.uk/efo/EFO_0004682	35389749
4, 13, 20	1	rs846111	6279370	RPL22,RNF207,ICMT	rs846111	6279370	1	RNF207	QT interval	http://www.ebi.ac.uk/efo/EFO_0004682	31217584
4, 13, 20	1	rs846111	6279370	RPL22,RNF207,ICMT	rs846111	6279370	1	RNF207	Hypertrophic cardiomyopathy (sarcomere negative)	http://www.ebi.ac.uk/efo/EFO_0000538	33495597
4, 13, 20	1	rs846111	6279370	RPL22,RNF207,ICMT	rs846111	6279370	1	RNF207	QT interval	http://www.ebi.ac.uk/efo/EFO_0004682	19305409
4, 13, 20	1	rs846111	6279370	RPL22,RNF207,ICMT	rs846111	6279370	1	RNF207	QT interval	http://www.ebi.ac.uk/efo/EFO_0004682	19305408
4, 13, 20	1	rs846111	6279370	RPL22,RNF207,ICMT	rs846111	6279370	1	RNF207	QT interval	http://www.ebi.ac.uk/efo/EFO_0004682	24952745
4, 13, 20	1	rs846111	6279370	RPL22,RNF207,ICMT	rs846111	6279370	1	RNF207	Electrocardiographic traits (multivariate)	http://www.ebi.ac.uk/efo/EFO_0004327	32602732
4, 13, 20	1	rs846111	6279370	RPL22,RNF207,ICMT	rs846111	6279370	1	RNF207	QT interval	http://www.ebi.ac.uk/efo/EFO_0004682	34274964
4, 13, 20	1	rs846111	6279370	RPL22,RNF207,ICMT	rs846111	6279370	1	RNF207	Electrocardiogram morphology (amplitude at temporal datapoints)	http://www.ebi.ac.uk/efo/EFO_0004327	32916098
4, 13, 20	1	rs846111	6279370	RPL22,RNF207,ICMT	rs846111	6279370	1	RNF207	QT interval	http://www.ebi.ac.uk/efo/EFO_0004682	36050321
4, 13, 20	1	rs846111	6279370	RPL22,RNF207,ICMT	rs846111	6279370	1	RNF207	Heart failure (multivariate analysis)	http://www.ebi.ac.uk/efo/EFO_0003144	36376295
4, 13, 20	1	rs846111	6279370	RPL22,RNF207,ICMT	rs846111	6279370	1	RNF207	JT interval	http://www.ebi.ac.uk/efo/EFO_0007885	36050321
5	1	rs71569862	22280692	HSPG2	rs61776287	22274061	0.810967	HSPG2 - CELA3B	Whole brain restricted isotropic diffusion (multivariate analysis)	http://www.ebi.ac.uk/efo/EFO_0004464	35505052
27	1	rs2298632	23710475	TCEA3	rs2298632	23710475	1	TCEA3, TCEA3	QT interval	http://www.ebi.ac.uk/efo/EFO_0004682	31217584
27	1	rs2298632	23710475	TCEA3	rs2298632	23710475	1	TCEA3, TCEA3	Waist-to-hip ratio adjusted for BMI	http://www.ebi.ac.uk/efo/EFO_0007788	30575882
27	1	rs2298632	23710475	TCEA3	rs2298632	23710475	1	TCEA3, TCEA3	HDL cholesterol levels	http://www.ebi.ac.uk/efo/EFO_0004612	32203549
27	1	rs2298632	23710475	TCEA3	rs2298632	23710475	1	TCEA3, TCEA3	Waist-hip ratio	http://www.ebi.ac.uk/efo/EFO_0004343	30595370
27	1	rs2298632	23710475	TCEA3	rs2298632	23710475	1	TCEA3, TCEA3	QT interval	http://www.ebi.ac.uk/efo/EFO_0004682	24952745
27	1	rs2298632	23710475	TCEA3	rs2298632	23710475	1	TCEA3, TCEA3	QT interval	http://www.ebi.ac.uk/efo/EFO_0004682	29213071
27	1	rs2298632	23710475	TCEA3	rs2298632	23710475	1	TCEA3, TCEA3	Waist-hip ratio	http://www.ebi.ac.uk/efo/EFO_0004343	30575882
27	1	rs2298632	23710475	TCEA3	rs2298632	23710475	1	TCEA3, TCEA3	Electrocardiographic traits (multivariate)	http://www.ebi.ac.uk/efo/EFO_0004327	32602732
27	1	rs2298632	23710475	TCEA3	rs2298632	23710475	1	TCEA3, TCEA3	Eosinophil percentage of white cells	http://www.ebi.ac.uk/efo/EFO_0007991	32888494
27	1	rs2298632	23710475	TCEA3	rs2298632	23710475	1	TCEA3, TCEA3	QTc interval	http://www.ebi.ac.uk/efo/EFO_0004682	35389749
27	1	rs2298632	23710475	TCEA3	rs2298632	23710475	1	TCEA3, TCEA3	QT interval	http://www.ebi.ac.uk/efo/EFO_0004682	36050321
27	1	rs2298632	23710475	TCEA3	rs2298632	23710475	1	TCEA3, TCEA3	HDL cholesterol	http://www.ebi.ac.uk/efo/EFO_0004612	34594039
27	1	rs2298632	23710475	TCEA3	rs2298632	23710475	1	TCEA3, TCEA3	QRS duration	http://www.ebi.ac.uk/efo/EFO_0005055	36050321
27	1	rs2298632	23710475	TCEA3	rs2298632	23710475	1	TCEA3, TCEA3	JT interval	http://www.ebi.ac.uk/efo/EFO_0007885	36050321
27	1	rs2298632	23710475	TCEA3	rs2298632	23710475	1	TCEA3, TCEA3	Electrocardiogram morphology (amplitude at temporal datapoints)	http://www.ebi.ac.uk/efo/EFO_0004327	32916098
13	1	rs61775418	26393505	TRIM63	rs61775418	26393505	1	TRIM63	Electrocardiogram morphology (amplitude at temporal datapoints)	http://www.ebi.ac.uk/efo/EFO_0004327	32916098
5, 7, 14, 18, 32	1	rs116015634	41250961	KCNQ4	rs116015634	41250961	1	KCNQ4	QT dynamics during exercise	http://www.ebi.ac.uk/efo/EFO_0004682	32527199
5, 7, 14, 18, 32	1	rs116015634	41250961	KCNQ4	rs116015634	41250961	1	KCNQ4	QT interval	http://www.ebi.ac.uk/efo/EFO_0004682	34274964
5, 7, 14, 18, 32	1	rs116015634	41250961	KCNQ4	rs116015634	41250961	1	KCNQ4	QTc interval	http://www.ebi.ac.uk/efo/EFO_0004682	35389749
5, 7, 14, 18, 32	1	rs116015634	41250961	KCNQ4	rs116015634	41250961	1	KCNQ4	QT interval	http://www.ebi.ac.uk/efo/EFO_0004682	36050321
5, 7, 14, 18, 32	1	rs116015634	41250961	KCNQ4	rs116015634	41250961	1	KCNQ4	JT interval	http://www.ebi.ac.uk/efo/EFO_0007885	36050321
5, 7, 14, 18, 32	1	rs116015634	41250961	KCNQ4	rs116015634	41250961	1	KCNQ4	Electrocardiogram morphology (amplitude at temporal datapoints)	http://www.ebi.ac.uk/efo/EFO_0004327	32916098
7	1	rs7533757	50892870	DMRTA2	rs116626164	50975227	0.84403	FAF1	Blood urea nitrogen levels	http://www.ebi.ac.uk/efo/EFO_0004741	31152163
7	1	rs7533757	50892870	DMRTA2	rs116626164	50975227	0.84403	FAF1	Heart failure	http://www.ebi.ac.uk/efo/EFO_0003144	36376295
7	1	rs7533757	50892870	DMRTA2	rs56202902	50991452	0.915517	FAF1	Atrial fibrillation	http://www.ebi.ac.uk/efo/EFO_0000275	29290336
7	1	rs7533757	50892870	DMRTA2	rs72690486	51220017	0.84403	FAF1	PR interval	http://www.ebi.ac.uk/efo/EFO_0004462	32439900
7	1	rs7533757	50892870	DMRTA2	rs7545860	51341666	0.84403	FAF1	Ventricular ectopy or supraventricular ectopy (pleiotropy)	http://www.ebi.ac.uk/efo/EFO_0009275, http://www.ebi.ac.uk/efo/EFO_0009277, http://www.ebi.ac.uk/efo/EFO_0009276	29618737
7	1	rs7533757	50892870	DMRTA2	rs7545860	51341666	0.84403	FAF1	Ventricular ectopy	http://www.ebi.ac.uk/efo/EFO_0009276	29618737
7	1	rs7533757	50892870	DMRTA2	rs149288352	51349663	0.915517	FAF1	QRS duration	http://www.ebi.ac.uk/efo/EFO_0005055	30679814
8	1	rs72692250	51528881	C1orf185	rs116626164	50975227	0.927403	FAF1	Blood urea nitrogen levels	http://www.ebi.ac.uk/efo/EFO_0004741	31152163
8	1	rs72692250	51528881	C1orf185	rs116626164	50975227	0.927403	FAF1	Heart failure	http://www.ebi.ac.uk/efo/EFO_0003144	36376295
8	1	rs72692250	51528881	C1orf185	rs56202902	50991452	0.854989	FAF1	Atrial fibrillation	http://www.ebi.ac.uk/efo/EFO_0000275	29290336
8	1	rs72692250	51528881	C1orf185	rs74738164	51078223	0.859737	FAF1	Estimated glomerular filtration rate (creatinine)	http://www.ebi.ac.uk/efo/EFO_0005208	35710981
8	1	rs72692250	51528881	C1orf185	rs74738164	51078223	0.859737	FAF1	QRS duration	http://www.ebi.ac.uk/efo/EFO_0005055	36050321
8	1	rs72692250	51528881	C1orf185	rs72690486	51220017	0.927403	FAF1	PR interval	http://www.ebi.ac.uk/efo/EFO_0004462	32439900
8	1	rs72692250	51528881	C1orf185	rs7545860	51341666	0.927403	FAF1	Ventricular ectopy or supraventricular ectopy (pleiotropy)	http://www.ebi.ac.uk/efo/EFO_0009275, http://www.ebi.ac.uk/efo/EFO_0009277, http://www.ebi.ac.uk/efo/EFO_0009276	29618737
8	1	rs72692250	51528881	C1orf185	rs7545860	51341666	0.927403	FAF1	Ventricular ectopy	http://www.ebi.ac.uk/efo/EFO_0009276	29618737
8	1	rs72692250	51528881	C1orf185	rs149288352	51349663	0.854989	FAF1	QRS duration	http://www.ebi.ac.uk/efo/EFO_0005055	30679814
8	1	rs72692250	51528881	C1orf185	rs72692233	51485823	1	CDKN2C - MIR4421	JT interval	http://www.ebi.ac.uk/efo/EFO_0007885	36050321
8	1	rs72692250	51528881	C1orf185	rs116760613	51490709	0.932158	CDKN2C - MIR4421	Blood urea nitrogen levels	http://www.ebi.ac.uk/efo/EFO_0004741	31152163
8	1	rs72692250	51528881	C1orf185	rs116760613	51490709	0.932158	CDKN2C - MIR4421	JT interval	http://www.ebi.ac.uk/efo/EFO_0007885	36050321
8	1	rs72692250	51528881	C1orf185	rs6681713	51527684	1	MIR6500 - C1orf185	Diastolic blood pressure	http://www.ebi.ac.uk/efo/EFO_0006336	30224653
31	1	rs643428	54728858	SSBP3	rs643428	54728858	1	SSBP3	Menarche (age at onset)	http://www.ebi.ac.uk/efo/EFO_0004703	30595370
31	1	rs643428	54728858	SSBP3	rs643428	54728858	1	SSBP3	Urinary sodium excretion	http://www.ebi.ac.uk/efo/EFO_0009282	31409800
31	1	rs643428	54728858	SSBP3	rs630602	54728864	1	SSBP3	Menarche (age at onset)	http://www.ebi.ac.uk/efo/EFO_0004703	27182965
31	1	rs643428	54728858	SSBP3	rs630602	54728864	1	SSBP3	Body size at age 10	http://www.ebi.ac.uk/efo/EFO_0009819	32376654
31	1	rs643428	54728858	SSBP3	rs630602	54728864	1	SSBP3	Adult body size	http://www.ebi.ac.uk/efo/EFO_0004339	32376654
31	1	rs643428	54728858	SSBP3	rs630602	54728864	1	SSBP3	Body mass index	http://www.ebi.ac.uk/efo/EFO_0004340	30239722
31	1	rs643428	54728858	SSBP3	rs630602	54728864	1	SSBP3	Body mass index	http://www.ebi.ac.uk/efo/EFO_0004340	31669095
27	1	rs487645	54737590	SSBP3	rs702496	54726088	0.902563	SSBP3	PR interval	http://www.ebi.ac.uk/efo/EFO_0004462	32439900
27	1	rs487645	54737590	SSBP3	rs603901	54741767	0.995052	SSBP3	TPE interval (resting)	http://www.ebi.ac.uk/efo/EFO_0004644	32386560
27	1	rs487645	54737590	SSBP3	rs603901	54741767	0.995052	SSBP3	PR interval	http://www.ebi.ac.uk/efo/EFO_0004462	32439900
27	1	rs487645	54737590	SSBP3	rs536684	54742078	0.995052	SSBP3	Electrocardiographic traits (multivariate)	http://www.ebi.ac.uk/efo/EFO_0004327	32602732
27	1	rs487645	54737590	SSBP3	rs590041	54742471	0.985152	SSBP3	Monocyte count	http://www.ebi.ac.uk/efo/EFO_0005091	32888494
27	1	rs487645	54737590	SSBP3	rs590041	54742471	0.985152	SSBP3	Electrocardiogram morphology (amplitude at temporal datapoints)	http://www.ebi.ac.uk/efo/EFO_0004327	32916098
27	1	rs487645	54737590	SSBP3	rs562408	54742618	0.980236	SSBP3	T wave morphology restitution during recovery from exercise	http://www.ebi.ac.uk/efo/EFO_0008398	31607149
27	1	rs487645	54737590	SSBP3	rs562408	54742618	0.980236	SSBP3	T wave morphology restitution during recovery from exercise (MTAG)	http://www.ebi.ac.uk/efo/EFO_0008398	31607149
27	1	rs487645	54737590	SSBP3	rs562408	54742618	0.980236	SSBP3	TPE interval (resting)	http://www.ebi.ac.uk/efo/EFO_0004644	32386560
27	1	rs487645	54737590	SSBP3	rs562408	54742618	0.980236	SSBP3	P wave duration	http://www.ebi.ac.uk/efo/EFO_0005094	28794112
18	1	rs603901	54741767	SSBP3	rs702496	54726088	0.89759	SSBP3	PR interval	http://www.ebi.ac.uk/efo/EFO_0004462	32439900
18	1	rs603901	54741767	SSBP3	rs603901	54741767	1	SSBP3	TPE interval (resting)	http://www.ebi.ac.uk/efo/EFO_0004644	32386560
18	1	rs603901	54741767	SSBP3	rs603901	54741767	1	SSBP3	PR interval	http://www.ebi.ac.uk/efo/EFO_0004462	32439900
18	1	rs603901	54741767	SSBP3	rs536684	54742078	1	SSBP3	Electrocardiographic traits (multivariate)	http://www.ebi.ac.uk/efo/EFO_0004327	32602732
18	1	rs603901	54741767	SSBP3	rs590041	54742471	0.990128	SSBP3	Monocyte count	http://www.ebi.ac.uk/efo/EFO_0005091	32888494
18	1	rs603901	54741767	SSBP3	rs590041	54742471	0.990128	SSBP3	Electrocardiogram morphology (amplitude at temporal datapoints)	http://www.ebi.ac.uk/efo/EFO_0004327	32916098
18	1	rs603901	54741767	SSBP3	rs562408	54742618	0.985227	SSBP3	T wave morphology restitution during recovery from exercise	http://www.ebi.ac.uk/efo/EFO_0008398	31607149
18	1	rs603901	54741767	SSBP3	rs562408	54742618	0.985227	SSBP3	T wave morphology restitution during recovery from exercise (MTAG)	http://www.ebi.ac.uk/efo/EFO_0008398	31607149
18	1	rs603901	54741767	SSBP3	rs562408	54742618	0.985227	SSBP3	TPE interval (resting)	http://www.ebi.ac.uk/efo/EFO_0004644	32386560
18	1	rs603901	54741767	SSBP3	rs562408	54742618	0.985227	SSBP3	P wave duration	http://www.ebi.ac.uk/efo/EFO_0005094	28794112
29	1	rs1997997	61886046	NFIA	rs1997997	61886046	1	NFIA	QT interval	http://www.ebi.ac.uk/efo/EFO_0004682	36050321
29	1	rs1997997	61886046	NFIA	rs1997997	61886046	1	NFIA	Heart failure	http://www.ebi.ac.uk/efo/EFO_0003144	36376295
29	1	rs1997997	61886046	NFIA	rs1997997	61886046	1	NFIA	Frontal QRS-T angle	http://www.ebi.ac.uk/efo/EFO_0020097	36918541
29	1	rs1997997	61886046	NFIA	rs12142600	61886599	0.98014	NFIA	Electrocardiographic traits (multivariate)	http://www.ebi.ac.uk/efo/EFO_0004327	32602732
29	1	rs1997997	61886046	NFIA	rs12142600	61886599	0.98014	NFIA	QRS duration	http://www.ebi.ac.uk/efo/EFO_0005055	36050321
29	1	rs1997997	61886046	NFIA	rs12142600	61886599	0.98014	NFIA	Spatial QRS-T angle	http://www.ebi.ac.uk/efo/EFO_0020097	36918541
29	1	rs1997997	61886046	NFIA	rs2207793	61894653	0.950449	NFIA	Global electrical heterogeneity phenotypes	http://www.ebi.ac.uk/efo/EFO_0004327	29622589
29	1	rs1997997	61886046	NFIA	rs2207791	61894902	0.940671	NFIA	QRS duration	http://www.ebi.ac.uk/efo/EFO_0005055	27577874
29	1	rs1997997	61886046	NFIA	rs6587924	61895257	0.830933	NFIA	QRS duration	http://www.ebi.ac.uk/efo/EFO_0005055	30679814
29	1	rs1997997	61886046	NFIA	rs6587924	61895257	0.830933	NFIA	PR interval	http://www.ebi.ac.uk/efo/EFO_0004462	32439900
29	1	rs1997997	61886046	NFIA	rs6587924	61895257	0.830933	NFIA	Myocardial fractal dimension (slice 6)	http://www.ebi.ac.uk/efo/EFO_0008205	32814899
29	1	rs1997997	61886046	NFIA	rs6587924	61895257	0.830933	NFIA	Myocardial fractal dimension (slice 7)	http://www.ebi.ac.uk/efo/EFO_0008205	32814899
29	1	rs1997997	61886046	NFIA	rs6587924	61895257	0.830933	NFIA	Myocardial fractal dimension (slice 3)	http://www.ebi.ac.uk/efo/EFO_0008205	32814899
29	1	rs1997997	61886046	NFIA	rs6587924	61895257	0.830933	NFIA	Myocardial fractal dimension (slice 4)	http://www.ebi.ac.uk/efo/EFO_0008205	32814899
29	1	rs1997997	61886046	NFIA	rs6587924	61895257	0.830933	NFIA	Myocardial fractal dimension (slice 5)	http://www.ebi.ac.uk/efo/EFO_0008205	32814899
29	1	rs1997997	61886046	NFIA	rs6587924	61895257	0.830933	NFIA	Spatial QRS-T angle	http://www.ebi.ac.uk/efo/EFO_0020097	36918541
29	1	rs1997997	61886046	NFIA	rs6587925	61895589	0.813924	NFIA	QT interval	http://www.ebi.ac.uk/efo/EFO_0004682	36050321
29	1	rs1997997	61886046	NFIA	rs2207790	61897967	0.950449	NFIA	QRS duration	http://www.ebi.ac.uk/efo/EFO_0005054, http://www.ebi.ac.uk/efo/EFO_0005055	27659466
29	1	rs1997997	61886046	NFIA	rs2207790	61897967	0.950449	NFIA	QRS duration	http://www.ebi.ac.uk/efo/EFO_0005055	31217584
29	1	rs1997997	61886046	NFIA	rs2207790	61897967	0.950449	NFIA	Electrocardiographic conduction measures	http://www.ebi.ac.uk/efo/EFO_0005055	23463857
26	1	rs12740555	61891369	NFIA	rs1997997	61886046	0.97025	NFIA	QT interval	http://www.ebi.ac.uk/efo/EFO_0004682	36050321
26	1	rs12740555	61891369	NFIA	rs1997997	61886046	0.97025	NFIA	Heart failure	http://www.ebi.ac.uk/efo/EFO_0003144	36376295
26	1	rs12740555	61891369	NFIA	rs1997997	61886046	0.97025	NFIA	Frontal QRS-T angle	http://www.ebi.ac.uk/efo/EFO_0020097	36918541
26	1	rs12740555	61891369	NFIA	rs12142600	61886599	0.970351	NFIA	Electrocardiographic traits (multivariate)	http://www.ebi.ac.uk/efo/EFO_0004327	32602732
26	1	rs12740555	61891369	NFIA	rs12142600	61886599	0.970351	NFIA	QRS duration	http://www.ebi.ac.uk/efo/EFO_0005055	36050321
26	1	rs12740555	61891369	NFIA	rs12142600	61886599	0.970351	NFIA	Spatial QRS-T angle	http://www.ebi.ac.uk/efo/EFO_0020097	36918541
26	1	rs12740555	61891369	NFIA	rs2207793	61894653	0.960368	NFIA	Global electrical heterogeneity phenotypes	http://www.ebi.ac.uk/efo/EFO_0004327	29622589
26	1	rs12740555	61891369	NFIA	rs2207791	61894902	0.970225	NFIA	QRS duration	http://www.ebi.ac.uk/efo/EFO_0005055	27577874
26	1	rs12740555	61891369	NFIA	rs6587924	61895257	0.839667	NFIA	QRS duration	http://www.ebi.ac.uk/efo/EFO_0005055	30679814
26	1	rs12740555	61891369	NFIA	rs6587924	61895257	0.839667	NFIA	PR interval	http://www.ebi.ac.uk/efo/EFO_0004462	32439900
26	1	rs12740555	61891369	NFIA	rs6587924	61895257	0.839667	NFIA	Myocardial fractal dimension (slice 6)	http://www.ebi.ac.uk/efo/EFO_0008205	32814899
26	1	rs12740555	61891369	NFIA	rs6587924	61895257	0.839667	NFIA	Myocardial fractal dimension (slice 7)	http://www.ebi.ac.uk/efo/EFO_0008205	32814899
26	1	rs12740555	61891369	NFIA	rs6587924	61895257	0.839667	NFIA	Myocardial fractal dimension (slice 3)	http://www.ebi.ac.uk/efo/EFO_0008205	32814899
26	1	rs12740555	61891369	NFIA	rs6587924	61895257	0.839667	NFIA	Myocardial fractal dimension (slice 4)	http://www.ebi.ac.uk/efo/EFO_0008205	32814899
26	1	rs12740555	61891369	NFIA	rs6587924	61895257	0.839667	NFIA	Myocardial fractal dimension (slice 5)	http://www.ebi.ac.uk/efo/EFO_0008205	32814899
26	1	rs12740555	61891369	NFIA	rs6587924	61895257	0.839667	NFIA	Spatial QRS-T angle	http://www.ebi.ac.uk/efo/EFO_0020097	36918541
26	1	rs12740555	61891369	NFIA	rs6587925	61895589	0.841536	NFIA	QT interval	http://www.ebi.ac.uk/efo/EFO_0004682	36050321
26	1	rs12740555	61891369	NFIA	rs2207790	61897967	0.960368	NFIA	QRS duration	http://www.ebi.ac.uk/efo/EFO_0005054, http://www.ebi.ac.uk/efo/EFO_0005055	27659466
26	1	rs12740555	61891369	NFIA	rs2207790	61897967	0.960368	NFIA	QRS duration	http://www.ebi.ac.uk/efo/EFO_0005055	31217584
26	1	rs12740555	61891369	NFIA	rs2207790	61897967	0.960368	NFIA	Electrocardiographic conduction measures	http://www.ebi.ac.uk/efo/EFO_0005055	23463857
9	1	rs2207793	61894653	NFIA	rs1997997	61886046	0.950449	NFIA	QT interval	http://www.ebi.ac.uk/efo/EFO_0004682	36050321
9	1	rs2207793	61894653	NFIA	rs1997997	61886046	0.950449	NFIA	Heart failure	http://www.ebi.ac.uk/efo/EFO_0003144	36376295
9	1	rs2207793	61894653	NFIA	rs1997997	61886046	0.950449	NFIA	Frontal QRS-T angle	http://www.ebi.ac.uk/efo/EFO_0020097	36918541
9	1	rs2207793	61894653	NFIA	rs12142600	61886599	0.970225	NFIA	Electrocardiographic traits (multivariate)	http://www.ebi.ac.uk/efo/EFO_0004327	32602732
9	1	rs2207793	61894653	NFIA	rs12142600	61886599	0.970225	NFIA	QRS duration	http://www.ebi.ac.uk/efo/EFO_0005055	36050321
9	1	rs2207793	61894653	NFIA	rs12142600	61886599	0.970225	NFIA	Spatial QRS-T angle	http://www.ebi.ac.uk/efo/EFO_0020097	36918541
9	1	rs2207793	61894653	NFIA	rs2207793	61894653	1	NFIA	Global electrical heterogeneity phenotypes	http://www.ebi.ac.uk/efo/EFO_0004327	29622589
9	1	rs2207793	61894653	NFIA	rs2207791	61894902	0.990086	NFIA	QRS duration	http://www.ebi.ac.uk/efo/EFO_0005055	27577874
9	1	rs2207793	61894653	NFIA	rs6587924	61895257	0.859647	NFIA	QRS duration	http://www.ebi.ac.uk/efo/EFO_0005055	30679814
9	1	rs2207793	61894653	NFIA	rs6587924	61895257	0.859647	NFIA	PR interval	http://www.ebi.ac.uk/efo/EFO_0004462	32439900
9	1	rs2207793	61894653	NFIA	rs6587924	61895257	0.859647	NFIA	Myocardial fractal dimension (slice 6)	http://www.ebi.ac.uk/efo/EFO_0008205	32814899
9	1	rs2207793	61894653	NFIA	rs6587924	61895257	0.859647	NFIA	Myocardial fractal dimension (slice 7)	http://www.ebi.ac.uk/efo/EFO_0008205	32814899
9	1	rs2207793	61894653	NFIA	rs6587924	61895257	0.859647	NFIA	Myocardial fractal dimension (slice 3)	http://www.ebi.ac.uk/efo/EFO_0008205	32814899
9	1	rs2207793	61894653	NFIA	rs6587924	61895257	0.859647	NFIA	Myocardial fractal dimension (slice 4)	http://www.ebi.ac.uk/efo/EFO_0008205	32814899
9	1	rs2207793	61894653	NFIA	rs6587924	61895257	0.859647	NFIA	Myocardial fractal dimension (slice 5)	http://www.ebi.ac.uk/efo/EFO_0008205	32814899
9	1	rs2207793	61894653	NFIA	rs6587924	61895257	0.859647	NFIA	Spatial QRS-T angle	http://www.ebi.ac.uk/efo/EFO_0020097	36918541
9	1	rs2207793	61894653	NFIA	rs6587925	61895589	0.861673	NFIA	QT interval	http://www.ebi.ac.uk/efo/EFO_0004682	36050321
9	1	rs2207793	61894653	NFIA	rs2207790	61897967	1	NFIA	QRS duration	http://www.ebi.ac.uk/efo/EFO_0005054, http://www.ebi.ac.uk/efo/EFO_0005055	27659466
9	1	rs2207793	61894653	NFIA	rs2207790	61897967	1	NFIA	QRS duration	http://www.ebi.ac.uk/efo/EFO_0005055	31217584
9	1	rs2207793	61894653	NFIA	rs2207790	61897967	1	NFIA	Electrocardiographic conduction measures	http://www.ebi.ac.uk/efo/EFO_0005055	23463857
22	1	rs6587924	61895257	NFIA	rs1997997	61886046	0.830933	NFIA	QT interval	http://www.ebi.ac.uk/efo/EFO_0004682	36050321
22	1	rs6587924	61895257	NFIA	rs1997997	61886046	0.830933	NFIA	Heart failure	http://www.ebi.ac.uk/efo/EFO_0003144	36376295
22	1	rs6587924	61895257	NFIA	rs1997997	61886046	0.830933	NFIA	Frontal QRS-T angle	http://www.ebi.ac.uk/efo/EFO_0020097	36918541
22	1	rs6587924	61895257	NFIA	rs12142600	61886599	0.850952	NFIA	Electrocardiographic traits (multivariate)	http://www.ebi.ac.uk/efo/EFO_0004327	32602732
22	1	rs6587924	61895257	NFIA	rs12142600	61886599	0.850952	NFIA	QRS duration	http://www.ebi.ac.uk/efo/EFO_0005055	36050321
22	1	rs6587924	61895257	NFIA	rs12142600	61886599	0.850952	NFIA	Spatial QRS-T angle	http://www.ebi.ac.uk/efo/EFO_0020097	36918541
22	1	rs6587924	61895257	NFIA	rs2207793	61894653	0.859647	NFIA	Global electrical heterogeneity phenotypes	http://www.ebi.ac.uk/efo/EFO_0004327	29622589
22	1	rs6587924	61895257	NFIA	rs2207791	61894902	0.849225	NFIA	QRS duration	http://www.ebi.ac.uk/efo/EFO_0005055	27577874
22	1	rs6587924	61895257	NFIA	rs6587924	61895257	1	NFIA	QRS duration	http://www.ebi.ac.uk/efo/EFO_0005055	30679814
22	1	rs6587924	61895257	NFIA	rs6587924	61895257	1	NFIA	PR interval	http://www.ebi.ac.uk/efo/EFO_0004462	32439900
22	1	rs6587924	61895257	NFIA	rs6587924	61895257	1	NFIA	Myocardial fractal dimension (slice 6)	http://www.ebi.ac.uk/efo/EFO_0008205	32814899
22	1	rs6587924	61895257	NFIA	rs6587924	61895257	1	NFIA	Myocardial fractal dimension (slice 7)	http://www.ebi.ac.uk/efo/EFO_0008205	32814899
22	1	rs6587924	61895257	NFIA	rs6587924	61895257	1	NFIA	Myocardial fractal dimension (slice 3)	http://www.ebi.ac.uk/efo/EFO_0008205	32814899
22	1	rs6587924	61895257	NFIA	rs6587924	61895257	1	NFIA	Myocardial fractal dimension (slice 4)	http://www.ebi.ac.uk/efo/EFO_0008205	32814899
22	1	rs6587924	61895257	NFIA	rs6587924	61895257	1	NFIA	Myocardial fractal dimension (slice 5)	http://www.ebi.ac.uk/efo/EFO_0008205	32814899
22	1	rs6587924	61895257	NFIA	rs6587924	61895257	1	NFIA	Spatial QRS-T angle	http://www.ebi.ac.uk/efo/EFO_0020097	36918541
22	1	rs6587924	61895257	NFIA	rs6587925	61895589	0.98039	NFIA	QT interval	http://www.ebi.ac.uk/efo/EFO_0004682	36050321
22	1	rs6587924	61895257	NFIA	rs2207790	61897967	0.859647	NFIA	QRS duration	http://www.ebi.ac.uk/efo/EFO_0005054, http://www.ebi.ac.uk/efo/EFO_0005055	27659466
22	1	rs6587924	61895257	NFIA	rs2207790	61897967	0.859647	NFIA	QRS duration	http://www.ebi.ac.uk/efo/EFO_0005055	31217584
22	1	rs6587924	61895257	NFIA	rs2207790	61897967	0.859647	NFIA	Electrocardiographic conduction measures	http://www.ebi.ac.uk/efo/EFO_0005055	23463857
27	1	rs4915741	61897148	NFIA	rs1997997	61886046	0.813924	NFIA	QT interval	http://www.ebi.ac.uk/efo/EFO_0004682	36050321
27	1	rs4915741	61897148	NFIA	rs1997997	61886046	0.813924	NFIA	Heart failure	http://www.ebi.ac.uk/efo/EFO_0003144	36376295
27	1	rs4915741	61897148	NFIA	rs1997997	61886046	0.813924	NFIA	Frontal QRS-T angle	http://www.ebi.ac.uk/efo/EFO_0020097	36918541
27	1	rs4915741	61897148	NFIA	rs12142600	61886599	0.833976	NFIA	Electrocardiographic traits (multivariate)	http://www.ebi.ac.uk/efo/EFO_0004327	32602732
27	1	rs4915741	61897148	NFIA	rs12142600	61886599	0.833976	NFIA	QRS duration	http://www.ebi.ac.uk/efo/EFO_0005055	36050321
27	1	rs4915741	61897148	NFIA	rs12142600	61886599	0.833976	NFIA	Spatial QRS-T angle	http://www.ebi.ac.uk/efo/EFO_0020097	36918541
27	1	rs4915741	61897148	NFIA	rs2207793	61894653	0.861673	NFIA	Global electrical heterogeneity phenotypes	http://www.ebi.ac.uk/efo/EFO_0004327	29622589
27	1	rs4915741	61897148	NFIA	rs2207791	61894902	0.870301	NFIA	QRS duration	http://www.ebi.ac.uk/efo/EFO_0005055	27577874
27	1	rs4915741	61897148	NFIA	rs6587924	61895257	0.98039	NFIA	QRS duration	http://www.ebi.ac.uk/efo/EFO_0005055	30679814
27	1	rs4915741	61897148	NFIA	rs6587924	61895257	0.98039	NFIA	PR interval	http://www.ebi.ac.uk/efo/EFO_0004462	32439900
27	1	rs4915741	61897148	NFIA	rs6587924	61895257	0.98039	NFIA	Myocardial fractal dimension (slice 6)	http://www.ebi.ac.uk/efo/EFO_0008205	32814899
27	1	rs4915741	61897148	NFIA	rs6587924	61895257	0.98039	NFIA	Myocardial fractal dimension (slice 7)	http://www.ebi.ac.uk/efo/EFO_0008205	32814899
27	1	rs4915741	61897148	NFIA	rs6587924	61895257	0.98039	NFIA	Myocardial fractal dimension (slice 3)	http://www.ebi.ac.uk/efo/EFO_0008205	32814899
27	1	rs4915741	61897148	NFIA	rs6587924	61895257	0.98039	NFIA	Myocardial fractal dimension (slice 4)	http://www.ebi.ac.uk/efo/EFO_0008205	32814899
27	1	rs4915741	61897148	NFIA	rs6587924	61895257	0.98039	NFIA	Myocardial fractal dimension (slice 5)	http://www.ebi.ac.uk/efo/EFO_0008205	32814899
27	1	rs4915741	61897148	NFIA	rs6587924	61895257	0.98039	NFIA	Spatial QRS-T angle	http://www.ebi.ac.uk/efo/EFO_0020097	36918541
27	1	rs4915741	61897148	NFIA	rs6587925	61895589	1	NFIA	QT interval	http://www.ebi.ac.uk/efo/EFO_0004682	36050321
27	1	rs4915741	61897148	NFIA	rs2207790	61897967	0.861673	NFIA	QRS duration	http://www.ebi.ac.uk/efo/EFO_0005054, http://www.ebi.ac.uk/efo/EFO_0005055	27659466
27	1	rs4915741	61897148	NFIA	rs2207790	61897967	0.861673	NFIA	QRS duration	http://www.ebi.ac.uk/efo/EFO_0005055	31217584
27	1	rs4915741	61897148	NFIA	rs2207790	61897967	0.861673	NFIA	Electrocardiographic conduction measures	http://www.ebi.ac.uk/efo/EFO_0005055	23463857
21	1	rs2207790	61897967	NFIA	rs1997997	61886046	0.950449	NFIA	QT interval	http://www.ebi.ac.uk/efo/EFO_0004682	36050321
21	1	rs2207790	61897967	NFIA	rs1997997	61886046	0.950449	NFIA	Heart failure	http://www.ebi.ac.uk/efo/EFO_0003144	36376295
21	1	rs2207790	61897967	NFIA	rs1997997	61886046	0.950449	NFIA	Frontal QRS-T angle	http://www.ebi.ac.uk/efo/EFO_0020097	36918541
21	1	rs2207790	61897967	NFIA	rs12142600	61886599	0.970225	NFIA	Electrocardiographic traits (multivariate)	http://www.ebi.ac.uk/efo/EFO_0004327	32602732
21	1	rs2207790	61897967	NFIA	rs12142600	61886599	0.970225	NFIA	QRS duration	http://www.ebi.ac.uk/efo/EFO_0005055	36050321
21	1	rs2207790	61897967	NFIA	rs12142600	61886599	0.970225	NFIA	Spatial QRS-T angle	http://www.ebi.ac.uk/efo/EFO_0020097	36918541
21	1	rs2207790	61897967	NFIA	rs2207793	61894653	1	NFIA	Global electrical heterogeneity phenotypes	http://www.ebi.ac.uk/efo/EFO_0004327	29622589
21	1	rs2207790	61897967	NFIA	rs2207791	61894902	0.990086	NFIA	QRS duration	http://www.ebi.ac.uk/efo/EFO_0005055	27577874
21	1	rs2207790	61897967	NFIA	rs6587924	61895257	0.859647	NFIA	QRS duration	http://www.ebi.ac.uk/efo/EFO_0005055	30679814
21	1	rs2207790	61897967	NFIA	rs6587924	61895257	0.859647	NFIA	PR interval	http://www.ebi.ac.uk/efo/EFO_0004462	32439900
21	1	rs2207790	61897967	NFIA	rs6587924	61895257	0.859647	NFIA	Myocardial fractal dimension (slice 6)	http://www.ebi.ac.uk/efo/EFO_0008205	32814899
21	1	rs2207790	61897967	NFIA	rs6587924	61895257	0.859647	NFIA	Myocardial fractal dimension (slice 7)	http://www.ebi.ac.uk/efo/EFO_0008205	32814899
21	1	rs2207790	61897967	NFIA	rs6587924	61895257	0.859647	NFIA	Myocardial fractal dimension (slice 3)	http://www.ebi.ac.uk/efo/EFO_0008205	32814899
21	1	rs2207790	61897967	NFIA	rs6587924	61895257	0.859647	NFIA	Myocardial fractal dimension (slice 4)	http://www.ebi.ac.uk/efo/EFO_0008205	32814899
21	1	rs2207790	61897967	NFIA	rs6587924	61895257	0.859647	NFIA	Myocardial fractal dimension (slice 5)	http://www.ebi.ac.uk/efo/EFO_0008205	32814899
21	1	rs2207790	61897967	NFIA	rs6587924	61895257	0.859647	NFIA	Spatial QRS-T angle	http://www.ebi.ac.uk/efo/EFO_0020097	36918541
21	1	rs2207790	61897967	NFIA	rs6587925	61895589	0.861673	NFIA	QT interval	http://www.ebi.ac.uk/efo/EFO_0004682	36050321
21	1	rs2207790	61897967	NFIA	rs2207790	61897967	1	NFIA	QRS duration	http://www.ebi.ac.uk/efo/EFO_0005054, http://www.ebi.ac.uk/efo/EFO_0005055	27659466
21	1	rs2207790	61897967	NFIA	rs2207790	61897967	1	NFIA	QRS duration	http://www.ebi.ac.uk/efo/EFO_0005055	31217584
21	1	rs2207790	61897967	NFIA	rs2207790	61897967	1	NFIA	Electrocardiographic conduction measures	http://www.ebi.ac.uk/efo/EFO_0005055	23463857
1	1	rs1338197	66987276	SGIP1	rs72677052	66984572	1	PDE4B - SGIP1	Electrocardiogram morphology (amplitude at temporal datapoints)	http://www.ebi.ac.uk/efo/EFO_0004327	32916098
1	1	rs1338197	66987276	SGIP1	rs72677052	66984572	1	PDE4B - SGIP1	QT interval	http://www.ebi.ac.uk/efo/EFO_0004682	36050321
1	1	rs1338197	66987276	SGIP1	rs72677052	66984572	1	PDE4B - SGIP1	JT interval	http://www.ebi.ac.uk/efo/EFO_0007885	36050321
1	1	rs1338197	66987276	SGIP1	rs10789207	66991346	0.993453	PDE4B - SGIP1	Resting heart rate	http://www.ebi.ac.uk/efo/EFO_0004351	27798624
1	1	rs1338197	66987276	SGIP1	rs10789207	66991346	0.993453	PDE4B - SGIP1	TPE interval (resting)	http://www.ebi.ac.uk/efo/EFO_0004644	32386560
1	1	rs1338197	66987276	SGIP1	rs10789207	66991346	0.993453	PDE4B - SGIP1	QT interval	http://www.ebi.ac.uk/efo/EFO_0004682	34274964
1	1	rs1338197	66987276	SGIP1	rs6662330	67018728	0.896198	SGIP1	Pulse pressure	http://www.ebi.ac.uk/efo/EFO_0005763	30578418
17, 27	1	rs75013985	112530430	KCND3	rs75013985	112530430	1	KCND3	PR interval	http://www.ebi.ac.uk/efo/EFO_0004462	30679814
1	1	rs116532272	112560237	KCND3	rs116532272	112560237	1	LINC01750 - NA	TPE interval (resting)	http://www.ebi.ac.uk/efo/EFO_0004644	32386560
1	1	rs116532272	112560237	KCND3	rs116532272	112560237	1	LINC01750 - NA	PR interval	http://www.ebi.ac.uk/efo/EFO_0004462	32439900
26	1	rs139593596	116291160	CASQ2	rs12563940	116309865	0.844264	CASQ2	Spatial QRS-T angle	http://www.ebi.ac.uk/efo/EFO_0020097	36918541
26	1	rs139593596	116291160	CASQ2	rs10158267	116310430	0.844264	CASQ2	QRS duration	http://www.ebi.ac.uk/efo/EFO_0005055	36050321
24	1	rs4073778	116297758	CASQ2	rs4073778	116297758	1	CASQ2	Atrial fibrillation	http://www.ebi.ac.uk/efo/EFO_0000275	30061737
24	1	rs4073778	116297758	CASQ2	rs4073778	116297758	1	CASQ2	Pulse pressure	http://www.ebi.ac.uk/efo/EFO_0005763	30578418
24	1	rs4073778	116297758	CASQ2	rs4073778	116297758	1	CASQ2	Electrocardiographic traits (multivariate)	http://www.ebi.ac.uk/efo/EFO_0004327	32602732
24	1	rs4073778	116297758	CASQ2	rs4073778	116297758	1	CASQ2	Atrial fibrillation (MTAG)	http://www.ebi.ac.uk/efo/EFO_0000275	35872910
24	1	rs4073778	116297758	CASQ2	rs4073778	116297758	1	CASQ2	Atrial fibrillation	http://www.ebi.ac.uk/efo/EFO_0000275	36653681
24	1	rs4073778	116297758	CASQ2	rs4073778	116297758	1	CASQ2	Electrocardiogram morphology (amplitude at temporal datapoints)	http://www.ebi.ac.uk/efo/EFO_0004327	32916098
24	1	rs4073778	116297758	CASQ2	rs4073778	116297758	1	CASQ2	Height	http://www.ebi.ac.uk/efo/EFO_0004339	36224396
6	1	rs2274316	156446242	MEF2D	rs1050316	156434703	1	MEF2D	Plateletcrit	http://www.ebi.ac.uk/efo/EFO_0007985	27863252
6	1	rs2274316	156446242	MEF2D	rs1050316	156434703	1	MEF2D	Platelet count	http://www.ebi.ac.uk/efo/EFO_0004309	27863252
6	1	rs2274316	156446242	MEF2D	rs1050316	156434703	1	MEF2D	TPE interval (resting)	http://www.ebi.ac.uk/efo/EFO_0004644	32386560
6	1	rs2274316	156446242	MEF2D	rs1050316	156434703	1	MEF2D	Serum levels of protein NOG	http://www.ebi.ac.uk/efo/EFO_0007937	35078996
6	1	rs2274316	156446242	MEF2D	rs1050316	156434703	1	MEF2D	Headache	http://purl.obolibrary.org/obo/HP_0002315	29397368
6	1	rs2274316	156446242	MEF2D	rs1050316	156434703	1	MEF2D	Alanine aminotransferase levels	http://www.ebi.ac.uk/efo/EFO_0004735	34594039
6	1	rs2274316	156446242	MEF2D	rs1050316	156434703	1	MEF2D	Height	http://www.ebi.ac.uk/efo/EFO_0004339	36224396
6	1	rs2274316	156446242	MEF2D	rs2274316	156446242	1	MEF2D	Migraine - clinic-based	http://purl.obolibrary.org/obo/MONDO_0005277	23793025
6	1	rs2274316	156446242	MEF2D	rs2274316	156446242	1	MEF2D	Migraine	http://purl.obolibrary.org/obo/MONDO_0005277	23793025
6	1	rs2274316	156446242	MEF2D	rs1925950	156450740	0.988457	MEF2D	Migraine	http://purl.obolibrary.org/obo/MONDO_0005277	27322543
6	1	rs2274316	156446242	MEF2D	rs2274319	156450873	0.976996	MEF2D	Migraine	http://purl.obolibrary.org/obo/MONDO_0005277	27182965
6	1	rs2274316	156446242	MEF2D	rs2274319	156450873	0.976996	MEF2D	Body mass index	http://www.ebi.ac.uk/efo/EFO_0004340	30239722
6	1	rs2274316	156446242	MEF2D	rs2274319	156450873	0.976996	MEF2D	Waist circumference adjusted for body mass index	http://www.ebi.ac.uk/efo/EFO_0007789	31669095
6	1	rs2274316	156446242	MEF2D	rs2274319	156450873	0.976996	MEF2D	Body mass index	http://www.ebi.ac.uk/efo/EFO_0004340	31669095
6	1	rs2274316	156446242	MEF2D	rs2274319	156450873	0.976996	MEF2D	Mitochondrial DNA copy number	http://www.ebi.ac.uk/efo/EFO_0006312	35023831
6	1	rs2274316	156446242	MEF2D	rs2274319	156450873	0.976996	MEF2D	Waist-to-hip ratio adjusted for BMI	http://www.ebi.ac.uk/efo/EFO_0007788	31669095
6	1	rs2274316	156446242	MEF2D	rs2274319	156450873	0.976996	MEF2D	Migraine and/or diastolic blood pressure	http://purl.obolibrary.org/obo/MONDO_0005277, http://www.ebi.ac.uk/efo/EFO_0006336	32632093
6	1	rs2274316	156446242	MEF2D	rs2274319	156450873	0.976996	MEF2D	Migraine and/or systolic blood pressure	http://purl.obolibrary.org/obo/MONDO_0005277, http://www.ebi.ac.uk/efo/EFO_0006335	32632093
6	1	rs2274316	156446242	MEF2D	rs2274319	156450873	0.976996	MEF2D	Migraine without aura and/or diastolic blood pressure	http://purl.obolibrary.org/obo/MONDO_0011847, http://www.ebi.ac.uk/efo/EFO_0006336	32632093
6	1	rs2274316	156446242	MEF2D	rs2274319	156450873	0.976996	MEF2D	Migraine without aura and/or systolic blood pressure	http://purl.obolibrary.org/obo/MONDO_0011847, http://www.ebi.ac.uk/efo/EFO_0006335	32632093
6	1	rs2274316	156446242	MEF2D	rs2274319	156450873	0.976996	MEF2D	Migraine	http://purl.obolibrary.org/obo/MONDO_0005277	35115687
6	1	rs2274316	156446242	MEF2D	rs2274319	156450873	0.976996	MEF2D	Platelet count	http://www.ebi.ac.uk/efo/EFO_0004309	34469753
6	1	rs2274316	156446242	MEF2D	rs2282286	156452870	0.988457	MEF2D	Serum levels of protein MMP1	http://www.ebi.ac.uk/efo/EFO_0007937	35078996
6	1	rs2274316	156446242	MEF2D	rs2282286	156452870	0.988457	MEF2D	Headache or migraine	http://purl.obolibrary.org/obo/MONDO_0005277, http://purl.obolibrary.org/obo/HP_0002315	36939796
6	1	rs2274316	156446242	MEF2D	rs2274320	156453247	0.988457	MEF2D	Interstitial collagenase levels	http://www.ebi.ac.uk/efo/EFO_0008193	34648354
6	1	rs2274316	156446242	MEF2D	rs3790455	156456301	0.976996	MEF2D	Migraine	http://purl.obolibrary.org/obo/MONDO_0005277	22683712
6	1	rs2274316	156446242	MEF2D	rs3790457	156458840	0.994218	MEF2D	Brain shape (segment 40)	http://www.ebi.ac.uk/efo/EFO_0004464	33821002
6	1	rs2274316	156446242	MEF2D	rs3790459	156461707	0.994218	MEF2D	Medication use (antimigraine preparations)	http://www.ebi.ac.uk/efo/EFO_0009939	34594039
6	1	rs2274316	156446242	MEF2D	rs10908504	156464429	0.988457	MEF2D	Platelet count	http://www.ebi.ac.uk/efo/EFO_0004309	32888493
6	1	rs2274316	156446242	MEF2D	rs10908504	156464429	0.988457	MEF2D	Medication use (antimigraine preparations)	http://www.ebi.ac.uk/efo/EFO_0009939	31015401
6	1	rs2274316	156446242	MEF2D	rs10908504	156464429	0.988457	MEF2D	Electrocardiogram morphology (amplitude at temporal datapoints)	http://www.ebi.ac.uk/efo/EFO_0004327	32916098
6	1	rs2274316	156446242	MEF2D	rs10908505	156468243	0.988435	MEF2D	Plateletcrit	http://www.ebi.ac.uk/efo/EFO_0007985	32888494
6	1	rs2274316	156446242	MEF2D	rs10908505	156468243	0.988435	MEF2D	Height	http://www.ebi.ac.uk/efo/EFO_0004339	30595370
6	1	rs2274316	156446242	MEF2D	rs10908505	156468243	0.988435	MEF2D	Monocyte count	http://www.ebi.ac.uk/efo/EFO_0005091	34925446
6	1	rs2274316	156446242	MEF2D	rs10908505	156468243	0.988435	MEF2D	Eotaxin level in Chronic kidney disease with hypertension and no diabetes (5301_7)	http://www.ebi.ac.uk/efo/EFO_0008122	35870639
6	1	rs2274316	156446242	MEF2D	rs12136856	156473114	0.982717	MEF2D - IQGAP3	Platelet count	http://www.ebi.ac.uk/efo/EFO_0004309	32888494
6	1	rs2274316	156446242	MEF2D	rs12136856	156473114	0.982717	MEF2D - IQGAP3	A body shape index	http://www.ebi.ac.uk/efo/EFO_0007789	34021172
6	1	rs2274316	156446242	MEF2D	rs12136856	156473114	0.982717	MEF2D - IQGAP3	Height	http://www.ebi.ac.uk/efo/EFO_0004339	36224396
6	1	rs2274316	156446242	MEF2D	rs12136856	156473114	0.982717	MEF2D - IQGAP3	Waist-to-hip ratio adjusted for BMI	http://www.ebi.ac.uk/efo/EFO_0007788	34021172
6	1	rs2274316	156446242	MEF2D	rs12136856	156473114	0.982717	MEF2D - IQGAP3	Waist-hip index	http://www.ebi.ac.uk/efo/EFO_0007788	34021172
6	1	rs2274316	156446242	MEF2D	rs12136856	156473114	0.982717	MEF2D - IQGAP3	Waist circumference adjusted for body mass index	http://www.ebi.ac.uk/efo/EFO_0007789	34021172
5	1	rs146475167	162021296	NOS1AP	rs12036340	162015740	0.955626	OLFML2B - NOS1AP	QRS complex (12-leadsum)	http://www.ebi.ac.uk/efo/EFO_0007742, http://www.ebi.ac.uk/efo/EFO_0005054	27659466
5	1	rs146475167	162021296	NOS1AP	rs2010491	162021000	0.974668	OLFML2B - NOS1AP	QT interval	http://www.ebi.ac.uk/efo/EFO_0004682	30679814
5	1	rs146475167	162021296	NOS1AP	rs12042862	162024242	0.980969	OLFML2B - NOS1AP	QRS duration	http://www.ebi.ac.uk/efo/EFO_0005055	36050321
5	1	rs146475167	162021296	NOS1AP	rs12143842	162033890	0.943227	OLFML2B - NOS1AP	Electrocardiographic traits	http://www.ebi.ac.uk/efo/EFO_0004682	25055868
5	1	rs146475167	162021296	NOS1AP	rs12143842	162033890	0.943227	OLFML2B - NOS1AP	QT interval	http://www.ebi.ac.uk/efo/EFO_0004682	23166209
5	1	rs146475167	162021296	NOS1AP	rs12143842	162033890	0.943227	OLFML2B - NOS1AP	QT interval	http://www.ebi.ac.uk/efo/EFO_0004682	31217584
5	1	rs146475167	162021296	NOS1AP	rs12143842	162033890	0.943227	OLFML2B - NOS1AP	T wave morphology restitution during exercise (MTAG)	http://www.ebi.ac.uk/efo/EFO_0008398	31607149
5	1	rs146475167	162021296	NOS1AP	rs12143842	162033890	0.943227	OLFML2B - NOS1AP	T wave morphology restitution during exercise	http://www.ebi.ac.uk/efo/EFO_0008398	31607149
5	1	rs146475167	162021296	NOS1AP	rs12143842	162033890	0.943227	OLFML2B - NOS1AP	T wave morphology restitution during recovery from exercise	http://www.ebi.ac.uk/efo/EFO_0008398	31607149
5	1	rs146475167	162021296	NOS1AP	rs12143842	162033890	0.943227	OLFML2B - NOS1AP	T wave morphology restitution during recovery from exercise (MTAG)	http://www.ebi.ac.uk/efo/EFO_0008398	31607149
5	1	rs146475167	162021296	NOS1AP	rs12143842	162033890	0.943227	OLFML2B - NOS1AP	QT interval	http://www.ebi.ac.uk/efo/EFO_0004682	19305409
5	1	rs146475167	162021296	NOS1AP	rs12143842	162033890	0.943227	OLFML2B - NOS1AP	QT interval	http://www.ebi.ac.uk/efo/EFO_0004682	19587794
5	1	rs146475167	162021296	NOS1AP	rs12143842	162033890	0.943227	OLFML2B - NOS1AP	QT interval	http://www.ebi.ac.uk/efo/EFO_0004682	19305408
5	1	rs146475167	162021296	NOS1AP	rs12143842	162033890	0.943227	OLFML2B - NOS1AP	QT interval	http://www.ebi.ac.uk/efo/EFO_0004682	24952745
5	1	rs146475167	162021296	NOS1AP	rs12143842	162033890	0.943227	OLFML2B - NOS1AP	QT interval	http://www.ebi.ac.uk/efo/EFO_0004682	29213071
5	1	rs146475167	162021296	NOS1AP	rs12143842	162033890	0.943227	OLFML2B - NOS1AP	QT interval	http://www.ebi.ac.uk/efo/EFO_0004682	29874175
5	1	rs146475167	162021296	NOS1AP	rs12143842	162033890	0.943227	OLFML2B - NOS1AP	Long QT syndrome	http://www.orpha.net/ORDO/Orphanet_768	32429735
5	1	rs146475167	162021296	NOS1AP	rs12143842	162033890	0.943227	OLFML2B - NOS1AP	QT interval	http://www.ebi.ac.uk/efo/EFO_0004682	34274964
5	1	rs146475167	162021296	NOS1AP	rs12143842	162033890	0.943227	OLFML2B - NOS1AP	QTc interval	http://www.ebi.ac.uk/efo/EFO_0004682	35389749
5	1	rs146475167	162021296	NOS1AP	rs12143842	162033890	0.943227	OLFML2B - NOS1AP	QT interval	http://www.ebi.ac.uk/efo/EFO_0004682	36050321
5	1	rs146475167	162021296	NOS1AP	rs12143842	162033890	0.943227	OLFML2B - NOS1AP	JT interval	http://www.ebi.ac.uk/efo/EFO_0007885	36050321
5	1	rs146475167	162021296	NOS1AP	rs12143842	162033890	0.943227	OLFML2B - NOS1AP	Electrocardiogram morphology (amplitude at temporal datapoints)	http://www.ebi.ac.uk/efo/EFO_0004327	32916098
25	1	rs60129000	162023184	NOS1AP	rs12036340	162015740	0.968149	OLFML2B - NOS1AP	QRS complex (12-leadsum)	http://www.ebi.ac.uk/efo/EFO_0007742, http://www.ebi.ac.uk/efo/EFO_0005054	27659466
25	1	rs60129000	162023184	NOS1AP	rs2010491	162021000	0.987214	OLFML2B - NOS1AP	QT interval	http://www.ebi.ac.uk/efo/EFO_0004682	30679814
25	1	rs60129000	162023184	NOS1AP	rs12042862	162024242	0.993596	OLFML2B - NOS1AP	QRS duration	http://www.ebi.ac.uk/efo/EFO_0005055	36050321
25	1	rs60129000	162023184	NOS1AP	rs12143842	162033890	0.955735	OLFML2B - NOS1AP	Electrocardiographic traits	http://www.ebi.ac.uk/efo/EFO_0004682	25055868
25	1	rs60129000	162023184	NOS1AP	rs12143842	162033890	0.955735	OLFML2B - NOS1AP	QT interval	http://www.ebi.ac.uk/efo/EFO_0004682	23166209
25	1	rs60129000	162023184	NOS1AP	rs12143842	162033890	0.955735	OLFML2B - NOS1AP	QT interval	http://www.ebi.ac.uk/efo/EFO_0004682	31217584
25	1	rs60129000	162023184	NOS1AP	rs12143842	162033890	0.955735	OLFML2B - NOS1AP	T wave morphology restitution during exercise (MTAG)	http://www.ebi.ac.uk/efo/EFO_0008398	31607149
25	1	rs60129000	162023184	NOS1AP	rs12143842	162033890	0.955735	OLFML2B - NOS1AP	T wave morphology restitution during exercise	http://www.ebi.ac.uk/efo/EFO_0008398	31607149
25	1	rs60129000	162023184	NOS1AP	rs12143842	162033890	0.955735	OLFML2B - NOS1AP	T wave morphology restitution during recovery from exercise	http://www.ebi.ac.uk/efo/EFO_0008398	31607149
25	1	rs60129000	162023184	NOS1AP	rs12143842	162033890	0.955735	OLFML2B - NOS1AP	T wave morphology restitution during recovery from exercise (MTAG)	http://www.ebi.ac.uk/efo/EFO_0008398	31607149
25	1	rs60129000	162023184	NOS1AP	rs12143842	162033890	0.955735	OLFML2B - NOS1AP	QT interval	http://www.ebi.ac.uk/efo/EFO_0004682	19305409
25	1	rs60129000	162023184	NOS1AP	rs12143842	162033890	0.955735	OLFML2B - NOS1AP	QT interval	http://www.ebi.ac.uk/efo/EFO_0004682	19587794
25	1	rs60129000	162023184	NOS1AP	rs12143842	162033890	0.955735	OLFML2B - NOS1AP	QT interval	http://www.ebi.ac.uk/efo/EFO_0004682	19305408
25	1	rs60129000	162023184	NOS1AP	rs12143842	162033890	0.955735	OLFML2B - NOS1AP	QT interval	http://www.ebi.ac.uk/efo/EFO_0004682	24952745
25	1	rs60129000	162023184	NOS1AP	rs12143842	162033890	0.955735	OLFML2B - NOS1AP	QT interval	http://www.ebi.ac.uk/efo/EFO_0004682	29213071
25	1	rs60129000	162023184	NOS1AP	rs12143842	162033890	0.955735	OLFML2B - NOS1AP	QT interval	http://www.ebi.ac.uk/efo/EFO_0004682	29874175
25	1	rs60129000	162023184	NOS1AP	rs12143842	162033890	0.955735	OLFML2B - NOS1AP	Long QT syndrome	http://www.orpha.net/ORDO/Orphanet_768	32429735
25	1	rs60129000	162023184	NOS1AP	rs12143842	162033890	0.955735	OLFML2B - NOS1AP	QT interval	http://www.ebi.ac.uk/efo/EFO_0004682	34274964
25	1	rs60129000	162023184	NOS1AP	rs12143842	162033890	0.955735	OLFML2B - NOS1AP	QTc interval	http://www.ebi.ac.uk/efo/EFO_0004682	35389749
25	1	rs60129000	162023184	NOS1AP	rs12143842	162033890	0.955735	OLFML2B - NOS1AP	QT interval	http://www.ebi.ac.uk/efo/EFO_0004682	36050321
25	1	rs60129000	162023184	NOS1AP	rs12143842	162033890	0.955735	OLFML2B - NOS1AP	JT interval	http://www.ebi.ac.uk/efo/EFO_0007885	36050321
25	1	rs60129000	162023184	NOS1AP	rs12143842	162033890	0.955735	OLFML2B - NOS1AP	Electrocardiogram morphology (amplitude at temporal datapoints)	http://www.ebi.ac.uk/efo/EFO_0004327	32916098
15, 30, 32	1	rs12143842	162033890	NOS1AP	rs12036340	162015740	0.936928	OLFML2B - NOS1AP	QRS complex (12-leadsum)	http://www.ebi.ac.uk/efo/EFO_0007742, http://www.ebi.ac.uk/efo/EFO_0005054	27659466
15, 30, 32	1	rs12143842	162033890	NOS1AP	rs2010491	162021000	0.955824	OLFML2B - NOS1AP	QT interval	http://www.ebi.ac.uk/efo/EFO_0004682	30679814
15, 30, 32	1	rs12143842	162033890	NOS1AP	rs12042862	162024242	0.962079	OLFML2B - NOS1AP	QRS duration	http://www.ebi.ac.uk/efo/EFO_0005055	36050321
15, 30, 32	1	rs12143842	162033890	NOS1AP	rs12143842	162033890	1	OLFML2B - NOS1AP	Electrocardiographic traits	http://www.ebi.ac.uk/efo/EFO_0004682	25055868
15, 30, 32	1	rs12143842	162033890	NOS1AP	rs12143842	162033890	1	OLFML2B - NOS1AP	QT interval	http://www.ebi.ac.uk/efo/EFO_0004682	23166209
15, 30, 32	1	rs12143842	162033890	NOS1AP	rs12143842	162033890	1	OLFML2B - NOS1AP	QT interval	http://www.ebi.ac.uk/efo/EFO_0004682	31217584
15, 30, 32	1	rs12143842	162033890	NOS1AP	rs12143842	162033890	1	OLFML2B - NOS1AP	T wave morphology restitution during exercise (MTAG)	http://www.ebi.ac.uk/efo/EFO_0008398	31607149
15, 30, 32	1	rs12143842	162033890	NOS1AP	rs12143842	162033890	1	OLFML2B - NOS1AP	T wave morphology restitution during exercise	http://www.ebi.ac.uk/efo/EFO_0008398	31607149
15, 30, 32	1	rs12143842	162033890	NOS1AP	rs12143842	162033890	1	OLFML2B - NOS1AP	T wave morphology restitution during recovery from exercise	http://www.ebi.ac.uk/efo/EFO_0008398	31607149
15, 30, 32	1	rs12143842	162033890	NOS1AP	rs12143842	162033890	1	OLFML2B - NOS1AP	T wave morphology restitution during recovery from exercise (MTAG)	http://www.ebi.ac.uk/efo/EFO_0008398	31607149
15, 30, 32	1	rs12143842	162033890	NOS1AP	rs12143842	162033890	1	OLFML2B - NOS1AP	QT interval	http://www.ebi.ac.uk/efo/EFO_0004682	19305409
15, 30, 32	1	rs12143842	162033890	NOS1AP	rs12143842	162033890	1	OLFML2B - NOS1AP	QT interval	http://www.ebi.ac.uk/efo/EFO_0004682	19587794
15, 30, 32	1	rs12143842	162033890	NOS1AP	rs12143842	162033890	1	OLFML2B - NOS1AP	QT interval	http://www.ebi.ac.uk/efo/EFO_0004682	19305408
15, 30, 32	1	rs12143842	162033890	NOS1AP	rs12143842	162033890	1	OLFML2B - NOS1AP	QT interval	http://www.ebi.ac.uk/efo/EFO_0004682	24952745
15, 30, 32	1	rs12143842	162033890	NOS1AP	rs12143842	162033890	1	OLFML2B - NOS1AP	QT interval	http://www.ebi.ac.uk/efo/EFO_0004682	29213071
15, 30, 32	1	rs12143842	162033890	NOS1AP	rs12143842	162033890	1	OLFML2B - NOS1AP	QT interval	http://www.ebi.ac.uk/efo/EFO_0004682	29874175
15, 30, 32	1	rs12143842	162033890	NOS1AP	rs12143842	162033890	1	OLFML2B - NOS1AP	Long QT syndrome	http://www.orpha.net/ORDO/Orphanet_768	32429735
15, 30, 32	1	rs12143842	162033890	NOS1AP	rs12143842	162033890	1	OLFML2B - NOS1AP	QT interval	http://www.ebi.ac.uk/efo/EFO_0004682	34274964
15, 30, 32	1	rs12143842	162033890	NOS1AP	rs12143842	162033890	1	OLFML2B - NOS1AP	QTc interval	http://www.ebi.ac.uk/efo/EFO_0004682	35389749
15, 30, 32	1	rs12143842	162033890	NOS1AP	rs12143842	162033890	1	OLFML2B - NOS1AP	QT interval	http://www.ebi.ac.uk/efo/EFO_0004682	36050321
15, 30, 32	1	rs12143842	162033890	NOS1AP	rs12143842	162033890	1	OLFML2B - NOS1AP	JT interval	http://www.ebi.ac.uk/efo/EFO_0007885	36050321
15, 30, 32	1	rs12143842	162033890	NOS1AP	rs12143842	162033890	1	OLFML2B - NOS1AP	Electrocardiogram morphology (amplitude at temporal datapoints)	http://www.ebi.ac.uk/efo/EFO_0004327	32916098
27	1	rs10753778	162203586	NOS1AP	rs12567315	162166646	0.980674	NOS1AP	Mean spheric corpuscular volume	http://www.ebi.ac.uk/efo/EFO_0004526	32888494
27	1	rs10753778	162203586	NOS1AP	rs12567315	162166646	0.980674	NOS1AP	Mean reticulocyte volume	http://www.ebi.ac.uk/efo/EFO_0010701	32888494
27	1	rs10753778	162203586	NOS1AP	rs3934467	162182677	0.993536	NOS1AP	QT interval	http://www.ebi.ac.uk/efo/EFO_0004682	31217584
27	1	rs10753778	162203586	NOS1AP	rs3934467	162182677	0.993536	NOS1AP	QT interval	http://www.ebi.ac.uk/efo/EFO_0004682	24952745
27	1	rs10753778	162203586	NOS1AP	rs3934467	162182677	0.993536	NOS1AP	QT interval	http://www.ebi.ac.uk/efo/EFO_0004682	29213071
27	1	rs10753778	162203586	NOS1AP	rs3934467	162182677	0.993536	NOS1AP	Electrocardiographic traits (multivariate)	http://www.ebi.ac.uk/efo/EFO_0004327	32602732
27	1	rs10753778	162203586	NOS1AP	rs3934467	162182677	0.993536	NOS1AP	Long QT syndrome	http://www.orpha.net/ORDO/Orphanet_768	32429735
27	1	rs10753778	162203586	NOS1AP	rs4657175	162195738	0.993536	NOS1AP	QT interval	http://www.ebi.ac.uk/efo/EFO_0004682	31217584
27	1	rs10753778	162203586	NOS1AP	rs4657175	162195738	0.993536	NOS1AP	QT interval	http://www.ebi.ac.uk/efo/EFO_0004682	22726844
5	1	rs531706	168692137	DPT	rs533619	168685805	0.993616	DPT	QT interval	http://www.ebi.ac.uk/efo/EFO_0004682	34274964
5	1	rs531706	168692137	DPT	rs607484	168687512	0.993616	DPT	TPE interval (resting)	http://www.ebi.ac.uk/efo/EFO_0004644	32386560
5	1	rs531706	168692137	DPT	rs512129	168688580	0.993616	DPT	Electrocardiographic traits (multivariate)	http://www.ebi.ac.uk/efo/EFO_0004327	32602732
5	1	rs531706	168692137	DPT	rs545833	168689940	0.993616	DPT	QT interval	http://www.ebi.ac.uk/efo/EFO_0004682	24952745
5	1	rs531706	168692137	DPT	rs545833	168689940	0.993616	DPT	Blood pressure (pleiotropy model 2 SBP adjusted for estimated causal effects x DBP)	http://www.ebi.ac.uk/efo/EFO_0006336, http://www.ebi.ac.uk/efo/EFO_0006335	34989438
5	1	rs531706	168692137	DPT	rs545833	168689940	0.993616	DPT	Blood pressure (pleiotropy model 1 DBP adjusted for estimated causal effects x SBP)	http://www.ebi.ac.uk/efo/EFO_0006336, http://www.ebi.ac.uk/efo/EFO_0006335	34989438
5	1	rs531706	168692137	DPT	rs531706	168692137	1	DPT	Electrocardiogram morphology (amplitude at temporal datapoints)	http://www.ebi.ac.uk/efo/EFO_0004327	32916098
5	1	rs531706	168692137	DPT	rs531706	168692137	1	DPT	PR interval	http://www.ebi.ac.uk/efo/EFO_0004462	32439900
7, 18, 27	1	rs681316	168692515	DPT	rs533619	168685805	0.888195	DPT	QT interval	http://www.ebi.ac.uk/efo/EFO_0004682	34274964
7, 18, 27	1	rs681316	168692515	DPT	rs607484	168687512	0.888195	DPT	TPE interval (resting)	http://www.ebi.ac.uk/efo/EFO_0004644	32386560
7, 18, 27	1	rs681316	168692515	DPT	rs512129	168688580	0.888195	DPT	Electrocardiographic traits (multivariate)	http://www.ebi.ac.uk/efo/EFO_0004327	32602732
7, 18, 27	1	rs681316	168692515	DPT	rs545833	168689940	0.888195	DPT	QT interval	http://www.ebi.ac.uk/efo/EFO_0004682	24952745
7, 18, 27	1	rs681316	168692515	DPT	rs545833	168689940	0.888195	DPT	Blood pressure (pleiotropy model 2 SBP adjusted for estimated causal effects x DBP)	http://www.ebi.ac.uk/efo/EFO_0006336, http://www.ebi.ac.uk/efo/EFO_0006335	34989438
7, 18, 27	1	rs681316	168692515	DPT	rs545833	168689940	0.888195	DPT	Blood pressure (pleiotropy model 1 DBP adjusted for estimated causal effects x SBP)	http://www.ebi.ac.uk/efo/EFO_0006336, http://www.ebi.ac.uk/efo/EFO_0006335	34989438
7, 18, 27	1	rs681316	168692515	DPT	rs531706	168692137	0.893901	DPT	Electrocardiogram morphology (amplitude at temporal datapoints)	http://www.ebi.ac.uk/efo/EFO_0004327	32916098
7, 18, 27	1	rs681316	168692515	DPT	rs531706	168692137	0.893901	DPT	PR interval	http://www.ebi.ac.uk/efo/EFO_0004462	32439900
(FINEMAP)5	1	rs59732929	169071447	DPT	rs12061601	169070450	0.978517	LINC00970 - ATP1B1	QT interval	http://www.ebi.ac.uk/efo/EFO_0004682	31217584
(FINEMAP)5	1	rs59732929	169071447	DPT	rs12061601	169070450	0.978517	LINC00970 - ATP1B1	QT interval	http://www.ebi.ac.uk/efo/EFO_0004682	24952745
(FINEMAP)5	1	rs59732929	169071447	DPT	rs12061601	169070450	0.978517	LINC00970 - ATP1B1	Height	http://www.ebi.ac.uk/efo/EFO_0004339	36224396
(FINEMAP)5	1	rs59732929	169071447	DPT	rs12079856	169073002	1	LINC00970 - ATP1B1	Electrocardiographic traits (multivariate)	http://www.ebi.ac.uk/efo/EFO_0004327	32602732
(FINEMAP)5	1	rs59732929	169071447	DPT	rs1320976	169073346	1	LINC00970 - ATP1B1	QT interval	http://www.ebi.ac.uk/efo/EFO_0004682	23166209
(FINEMAP)5	1	rs59732929	169071447	DPT	rs1320976	169073346	1	LINC00970 - ATP1B1	QT interval	http://www.ebi.ac.uk/efo/EFO_0004682	31217584
(FINEMAP)5	1	rs59732929	169071447	DPT	rs1320977	169073388	1	LINC00970 - ATP1B1	QT interval	http://www.ebi.ac.uk/efo/EFO_0004682	29213071
5	1	rs1591734	169271902	NME7	rs1591734	169271902	1	ATP1B1, NME7	QT dynamics during exercise	http://www.ebi.ac.uk/efo/EFO_0004682	32527199
5	1	rs1591734	169271902	NME7	rs1591734	169271902	1	ATP1B1, NME7	Electrocardiographic traits (multivariate)	http://www.ebi.ac.uk/efo/EFO_0004327	32602732
5	1	rs1591734	169271902	NME7	rs1591734	169271902	1	ATP1B1, NME7	QT interval	http://www.ebi.ac.uk/efo/EFO_0004682	36050321
5	1	rs1591734	169271902	NME7	rs1591734	169271902	1	ATP1B1, NME7	JT interval	http://www.ebi.ac.uk/efo/EFO_0007885	36050321
5	1	rs1591734	169271902	NME7	rs1591734	169271902	1	ATP1B1, NME7	Electrocardiogram morphology (amplitude at temporal datapoints)	http://www.ebi.ac.uk/efo/EFO_0004327	32916098
(MTAG)26	1	rs1532501	216790524	ESRRG	rs1532501	216790524	1	ESRRG	Electrocardiogram morphology (amplitude at temporal datapoints)	http://www.ebi.ac.uk/efo/EFO_0004327	32916098
13	2	rs28705335	36655721	CRIM1,STRN	rs3770901	36650012	0.872853	CRIM1	QRS duration	http://www.ebi.ac.uk/efo/EFO_0005055	36050321
13	2	rs28705335	36655721	CRIM1,STRN	rs4670556	36650878	0.844212	CRIM1	Electrocardiographic traits (multivariate)	http://www.ebi.ac.uk/efo/EFO_0004327	32602732
16, 24	2	rs2023549	36679795	CRIM1,STRN	rs3770901	36650012	0.846055	CRIM1	QRS duration	http://www.ebi.ac.uk/efo/EFO_0005055	36050321
16, 24	2	rs2023549	36679795	CRIM1,STRN	rs4670556	36650878	0.829041	CRIM1	Electrocardiographic traits (multivariate)	http://www.ebi.ac.uk/efo/EFO_0004327	32602732
8	2	rs11681167	37150531	CRIM1,STRN	rs7592902	37136036	0.84329	STRN	Schizophrenia	http://purl.obolibrary.org/obo/MONDO_0005090	35396580
8	2	rs11681167	37150531	CRIM1,STRN	rs3770776	37150793	0.979909	STRN	Cortical surface area	http://www.ebi.ac.uk/efo/EFO_0010736	32193296
8	2	rs11681167	37150531	CRIM1,STRN	rs2372785	37152899	0.969991	STRN	White matter microstructure (axial diusivities)	http://www.ebi.ac.uk/efo/EFO_0005674	31666681
8	2	rs11681167	37150531	CRIM1,STRN	rs3845780	37189296	0.803584	STRN	Red cell distribution width	http://www.ebi.ac.uk/efo/EFO_0005192	32888493
8	2	rs11681167	37150531	CRIM1,STRN	rs3845780	37189296	0.803584	STRN	Keratinocyte cancer (MTAG)	http://www.ebi.ac.uk/efo/EFO_0010176	31174203
8	2	rs11681167	37150531	CRIM1,STRN	rs3770774	37192495	0.803584	STRN	Brain region volumes	http://www.ebi.ac.uk/efo/EFO_0006930	31676860
8	2	rs11681167	37150531	CRIM1,STRN	rs3770774	37192495	0.803584	STRN	TPE interval (resting)	http://www.ebi.ac.uk/efo/EFO_0004644	32386560
8	2	rs11681167	37150531	CRIM1,STRN	rs3770774	37192495	0.803584	STRN	Brain morphology (min-P)	http://www.ebi.ac.uk/efo/EFO_0004464, http://www.ebi.ac.uk/efo/EFO_0004346	32665545
8	2	rs11681167	37150531	CRIM1,STRN	rs3770774	37192495	0.803584	STRN	Subcortical volume (min-P)	http://www.ebi.ac.uk/efo/EFO_0004346, http://www.ebi.ac.uk/efo/EFO_0006930	32665545
32	2	rs2276700	42160656	C2orf91	rs2888814	42145217	0.89725	LINC01913 - LINC01914	Hair color	http://www.ebi.ac.uk/efo/EFO_0007822	30595370
32	2	rs2276700	42160656	C2orf91	rs2888814	42145217	0.89725	LINC01913 - LINC01914	Heel bone mineral density	http://www.ebi.ac.uk/efo/EFO_0009270	30598549
32	2	rs2276700	42160656	C2orf91	rs4952542	42148519	0.950471	LINC01913 - LINC01914	QRS duration	http://www.ebi.ac.uk/efo/EFO_0005055	36050321
32	2	rs2276700	42160656	C2orf91	rs4952548	42164215	0.975218	LINC02898	Height	http://www.ebi.ac.uk/efo/EFO_0004339	36224396
32	2	rs2276700	42160656	C2orf91	rs13419021	42167323	0.960339	C2orf91	Blond vs. brown/black hair color	http://www.ebi.ac.uk/efo/EFO_0003924	30531825
32	2	rs2276700	42160656	C2orf91	rs6750133	42171309	0.940832	LINC02898	QRS duration	http://www.ebi.ac.uk/efo/EFO_0005055	36050321
8	2	rs2121266	46535924	EPAS1	rs11894252	46533376	0.935566	EPAS1	Renal cell carcinoma	http://www.ebi.ac.uk/efo/EFO_0000681	28598434
8	2	rs2121266	46535924	EPAS1	rs11894252	46533376	0.935566	EPAS1	Renal cell carcinoma	http://www.ebi.ac.uk/efo/EFO_0000681	31231134
8	2	rs2121266	46535924	EPAS1	rs11894252	46533376	0.935566	EPAS1	P wave duration	http://www.ebi.ac.uk/efo/EFO_0005094	28794112
8	2	rs2121266	46535924	EPAS1	rs11894252	46533376	0.935566	EPAS1	PR interval	http://www.ebi.ac.uk/efo/EFO_0004462	32439900
8	2	rs2121266	46535924	EPAS1	rs11894252	46533376	0.935566	EPAS1	JT interval	http://www.ebi.ac.uk/efo/EFO_0007885	36050321
8	2	rs2121266	46535924	EPAS1	rs11684885	46533552	0.935566	EPAS1	QRS duration	http://www.ebi.ac.uk/efo/EFO_0005055	36050321
8	2	rs2121266	46535924	EPAS1	rs2121266	46535924	1	EPAS1	Renal cell carcinoma	http://www.ebi.ac.uk/efo/EFO_0000681	31231134
8	2	rs2121266	46535924	EPAS1	rs2121266	46535924	1	EPAS1	Electrocardiogram morphology (amplitude at temporal datapoints)	http://www.ebi.ac.uk/efo/EFO_0004327	32916098
8	2	rs2121266	46535924	EPAS1	rs7579899	46537604	0.930157	EPAS1	Renal cell carcinoma	http://www.ebi.ac.uk/efo/EFO_0000681	28598434
8	2	rs2121266	46535924	EPAS1	rs7579899	46537604	0.930157	EPAS1	Renal cell carcinoma	http://www.ebi.ac.uk/efo/EFO_0000681	31231134
8	2	rs2121266	46535924	EPAS1	rs7579899	46537604	0.930157	EPAS1	Renal cell carcinoma	http://www.ebi.ac.uk/efo/EFO_0000681	21131975
8	2	rs2121266	46535924	EPAS1	rs11689011	46541176	0.925488	EPAS1	P wave duration	http://www.ebi.ac.uk/efo/EFO_0005094	28794112
8	2	rs2121266	46535924	EPAS1	rs11689011	46541176	0.925488	EPAS1	PR interval	http://www.ebi.ac.uk/efo/EFO_0004462	32439900
26	2	rs1802889	54756740	SPTBN1	rs4671222	54741020	0.865479	SPTBN1	Electrocardiogram morphology (amplitude at temporal datapoints)	http://www.ebi.ac.uk/efo/EFO_0004327	32916098
26	2	rs1802889	54756740	SPTBN1	rs1802889	54756740	1	SPTBN1, RPL23AP32, SPTBN1-AS1	Cardiovascular delta age (difference between ECG-predicted and chronological age)	http://www.ebi.ac.uk/efo/EFO_0803380	36587059
26	2	rs1802889	54756740	SPTBN1	rs4514918	54760820	0.965148	SPTBN1-AS1, SPTBN1	Intraocular pressure	http://www.ebi.ac.uk/efo/EFO_0004695	30591961
5, 18	2	rs2292357	54892805	SPTBN1	rs4671222	54741020	0.817474	SPTBN1	Electrocardiogram morphology (amplitude at temporal datapoints)	http://www.ebi.ac.uk/efo/EFO_0004327	32916098
5, 18	2	rs2292357	54892805	SPTBN1	rs28517733	54803211	0.857879	SPTBN1	Heel bone mineral density	http://www.ebi.ac.uk/efo/EFO_0009270	30048462
5, 18	2	rs2292357	54892805	SPTBN1	rs10180713	54804693	0.876599	SPTBN1	Heel bone mineral density	http://www.ebi.ac.uk/efo/EFO_0009270	30048462
5, 18	2	rs2292357	54892805	SPTBN1	rs12467581	54840552	0.899466	SPTBN1	Spatial QRS-T angle	http://www.ebi.ac.uk/efo/EFO_0020097	36918541
5, 18	2	rs2292357	54892805	SPTBN1	rs2971887	54855137	0.888483	SPTBN1	Heel bone mineral density	http://www.ebi.ac.uk/efo/EFO_0009270	30595370
5, 18	2	rs2292357	54892805	SPTBN1	rs2971879	54888533	0.906117	SPTBN1	Heel bone mineral density	http://www.ebi.ac.uk/efo/EFO_0009270	30598549
5, 18	2	rs2292357	54892805	SPTBN1	rs2971877	54889136	0.905227	SPTBN1	Height	http://www.ebi.ac.uk/efo/EFO_0004339	36224396
8	2	rs4544423	66750017	MEIS1	rs4430933	66749610	0.955004	MEIS1	PR interval	http://www.ebi.ac.uk/efo/EFO_0004462	30046033
8	2	rs4544423	66750017	MEIS1	rs4544423	66750017	1	MEIS1	Hemoglobin concentration	http://www.ebi.ac.uk/efo/EFO_0004509	32888493
8	2	rs4544423	66750017	MEIS1	rs4544423	66750017	1	MEIS1	Estimated glomerular filtration rate (creatinine)	http://www.ebi.ac.uk/efo/EFO_0005208	35710981
8	2	rs4544423	66750017	MEIS1	rs4233937	66752251	0.950109	MEIS1	Hematocrit	http://www.ebi.ac.uk/efo/EFO_0004348	32888494
8	2	rs4544423	66750017	MEIS1	rs4233937	66752251	0.950109	MEIS1	Hemoglobin	http://www.ebi.ac.uk/efo/EFO_0004509	32888494
8	2	rs4544423	66750017	MEIS1	rs4233937	66752251	0.950109	MEIS1	Hemoglobin	http://www.ebi.ac.uk/efo/EFO_0004509	34594039
8	2	rs4544423	66750017	MEIS1	rs4233937	66752251	0.950109	MEIS1	Hematocrit	http://www.ebi.ac.uk/efo/EFO_0004348	34594039
8	2	rs4544423	66750017	MEIS1	rs11677371	66756413	0.950109	MEIS1	PR interval	http://www.ebi.ac.uk/efo/EFO_0004462	32439900
8	2	rs4544423	66750017	MEIS1	rs11677371	66756413	0.950109	MEIS1	Hematocrit	http://www.ebi.ac.uk/efo/EFO_0004348	32888493
8	2	rs4544423	66750017	MEIS1	rs11677371	66756413	0.950109	MEIS1	Electrocardiogram morphology (amplitude at temporal datapoints)	http://www.ebi.ac.uk/efo/EFO_0004327	32916098
8	2	rs4544423	66750017	MEIS1	rs3891585	66756976	0.945233	MEIS1	PR interval	http://www.ebi.ac.uk/efo/EFO_0004462	31217584
8	2	rs4544423	66750017	MEIS1	rs3891585	66756976	0.945233	MEIS1	PR interval	http://www.ebi.ac.uk/efo/EFO_0004462	23139255
8	2	rs4544423	66750017	MEIS1	rs3891585	66756976	0.945233	MEIS1	PR interval	http://www.ebi.ac.uk/efo/EFO_0004462	32439900
8	2	rs4544423	66750017	MEIS1	rs3891585	66756976	0.945233	MEIS1	Facial morphology (segment 15)	http://www.ebi.ac.uk/efo/EFO_0010949	33288918
8	2	rs4544423	66750017	MEIS1	rs10865355	66764997	0.940013	MEIS1	PR interval	http://www.ebi.ac.uk/efo/EFO_0004462	31217584
8	2	rs4544423	66750017	MEIS1	rs10865355	66764997	0.940013	MEIS1	PR interval	http://www.ebi.ac.uk/efo/EFO_0004462	21347284
8	2	rs4544423	66750017	MEIS1	rs10865355	66764997	0.940013	MEIS1	Electrocardiographic traits (multivariate)	http://www.ebi.ac.uk/efo/EFO_0004327	32602732
8	2	rs4544423	66750017	MEIS1	rs9798015	66768262	0.935146	MEIS1	Waist-hip ratio	http://www.ebi.ac.uk/efo/EFO_0004343	30595370
8	2	rs4544423	66750017	MEIS1	rs997153	66771047	0.924777	MEIS1	Waist-hip index	http://www.ebi.ac.uk/efo/EFO_0007788	34021172
8	2	rs4544423	66750017	MEIS1	rs997153	66771047	0.924777	MEIS1	Waist-to-hip ratio adjusted for BMI	http://www.ebi.ac.uk/efo/EFO_0007788	34021172
8	2	rs4544423	66750017	MEIS1	rs11897119	66772000	0.929668	MEIS1	PR interval	http://www.ebi.ac.uk/efo/EFO_0004462	20062060
8	2	rs4544423	66750017	MEIS1	rs11897119	66772000	0.929668	MEIS1	PR interval	http://www.ebi.ac.uk/efo/EFO_0004462	31217584
8	2	rs4544423	66750017	MEIS1	rs11897119	66772000	0.929668	MEIS1	Systolic blood pressure	http://www.ebi.ac.uk/efo/EFO_0006335	33230300
8	2	rs4544423	66750017	MEIS1	rs11897119	66772000	0.929668	MEIS1	Pulse pressure	http://www.ebi.ac.uk/efo/EFO_0005763	33230300
8	2	rs4544423	66750017	MEIS1	rs11897119	66772000	0.929668	MEIS1	Waist-to-hip ratio adjusted for body mass index	http://www.ebi.ac.uk/efo/EFO_0007788, http://www.ebi.ac.uk/efo/EFO_0008002	28448500
8	2	rs4544423	66750017	MEIS1	rs11897119	66772000	0.929668	MEIS1	Waist-hip ratio	http://www.ebi.ac.uk/efo/EFO_0004343	30239722
8	2	rs4544423	66750017	MEIS1	rs13029520	66772962	0.915423	MEIS1	Waist-to-hip ratio adjusted for BMI	http://www.ebi.ac.uk/efo/EFO_0007788	26426971
8	2	rs4544423	66750017	MEIS1	rs13029520	66772962	0.915423	MEIS1	Waist-to-hip ratio adjusted for BMI (age <50)	http://www.ebi.ac.uk/efo/EFO_0007788	26426971
8	2	rs4544423	66750017	MEIS1	rs13029520	66772962	0.915423	MEIS1	Waist-to-hip ratio adjusted for BMI x sex x age interaction (4df test)	http://www.ebi.ac.uk/efo/EFO_0007788, http://www.ebi.ac.uk/efo/EFO_0008343, http://www.ebi.ac.uk/efo/EFO_0008007	26426971
8	2	rs4544423	66750017	MEIS1	rs2300481	66782467	0.881642	MEIS1	Waist-to-hip ratio adjusted for BMI	http://www.ebi.ac.uk/efo/EFO_0007788	26426971
8	2	rs4544423	66750017	MEIS1	rs2300481	66782467	0.881642	MEIS1	Waist-to-hip ratio adjusted for BMI x sex x age interaction (4df test)	http://www.ebi.ac.uk/efo/EFO_0007788, http://www.ebi.ac.uk/efo/EFO_0008343, http://www.ebi.ac.uk/efo/EFO_0008007	26426971
8	2	rs4544423	66750017	MEIS1	rs2300481	66782467	0.881642	MEIS1	Systolic blood pressure	http://www.ebi.ac.uk/efo/EFO_0006335	30224653
8	2	rs4544423	66750017	MEIS1	rs2300481	66782467	0.881642	MEIS1	Systolic blood pressure	http://www.ebi.ac.uk/efo/EFO_0006335	30578418
8	2	rs4544423	66750017	MEIS1	rs2300481	66782467	0.881642	MEIS1	Waist-to-hip ratio adjusted for BMI (joint analysis for main effect and physical activity interaction)	http://www.ebi.ac.uk/efo/EFO_0007788, http://www.ebi.ac.uk/efo/EFO_0008002	28448500
8	2	rs4544423	66750017	MEIS1	rs2300481	66782467	0.881642	MEIS1	Waist-to-hip ratio adjusted for body mass index	http://www.ebi.ac.uk/efo/EFO_0007788, http://www.ebi.ac.uk/efo/EFO_0008002	28448500
8	2	rs4544423	66750017	MEIS1	rs2300481	66782467	0.881642	MEIS1	Waist-to-hip ratio adjusted for BMI in active individuals	http://www.ebi.ac.uk/efo/EFO_0007788	28448500
8	2	rs4544423	66750017	MEIS1	rs2300481	66782467	0.881642	MEIS1	Waist-to-hip ratio adjusted for BMI	http://www.ebi.ac.uk/efo/EFO_0007788	30239722
3	2	rs2192954	66777521	MEIS1	rs2192954	66777521	1	MEIS1	Insomnia	http://www.ebi.ac.uk/efo/EFO_0004698	35835914
1	2	rs2300481	66782467	MEIS1	rs4430933	66749610	0.924129	MEIS1	PR interval	http://www.ebi.ac.uk/efo/EFO_0004462	30046033
1	2	rs2300481	66782467	MEIS1	rs4544423	66750017	0.881642	MEIS1	Hemoglobin concentration	http://www.ebi.ac.uk/efo/EFO_0004509	32888493
1	2	rs2300481	66782467	MEIS1	rs4544423	66750017	0.881642	MEIS1	Estimated glomerular filtration rate (creatinine)	http://www.ebi.ac.uk/efo/EFO_0005208	35710981
1	2	rs2300481	66782467	MEIS1	rs4233937	66752251	0.928995	MEIS1	Hematocrit	http://www.ebi.ac.uk/efo/EFO_0004348	32888494
1	2	rs2300481	66782467	MEIS1	rs4233937	66752251	0.928995	MEIS1	Hemoglobin	http://www.ebi.ac.uk/efo/EFO_0004509	32888494
1	2	rs2300481	66782467	MEIS1	rs4233937	66752251	0.928995	MEIS1	Hemoglobin	http://www.ebi.ac.uk/efo/EFO_0004509	34594039
1	2	rs2300481	66782467	MEIS1	rs4233937	66752251	0.928995	MEIS1	Hematocrit	http://www.ebi.ac.uk/efo/EFO_0004348	34594039
1	2	rs2300481	66782467	MEIS1	rs11677371	66756413	0.928992	MEIS1	PR interval	http://www.ebi.ac.uk/efo/EFO_0004462	32439900
1	2	rs2300481	66782467	MEIS1	rs11677371	66756413	0.928992	MEIS1	Hematocrit	http://www.ebi.ac.uk/efo/EFO_0004348	32888493
1	2	rs2300481	66782467	MEIS1	rs11677371	66756413	0.928992	MEIS1	Electrocardiogram morphology (amplitude at temporal datapoints)	http://www.ebi.ac.uk/efo/EFO_0004327	32916098
1	2	rs2300481	66782467	MEIS1	rs3891585	66756976	0.923745	MEIS1	PR interval	http://www.ebi.ac.uk/efo/EFO_0004462	31217584
1	2	rs2300481	66782467	MEIS1	rs3891585	66756976	0.923745	MEIS1	PR interval	http://www.ebi.ac.uk/efo/EFO_0004462	23139255
1	2	rs2300481	66782467	MEIS1	rs3891585	66756976	0.923745	MEIS1	PR interval	http://www.ebi.ac.uk/efo/EFO_0004462	32439900
1	2	rs2300481	66782467	MEIS1	rs3891585	66756976	0.923745	MEIS1	Facial morphology (segment 15)	http://www.ebi.ac.uk/efo/EFO_0010949	33288918
1	2	rs2300481	66782467	MEIS1	rs10865355	66764997	0.939147	MEIS1	PR interval	http://www.ebi.ac.uk/efo/EFO_0004462	31217584
1	2	rs2300481	66782467	MEIS1	rs10865355	66764997	0.939147	MEIS1	PR interval	http://www.ebi.ac.uk/efo/EFO_0004462	21347284
1	2	rs2300481	66782467	MEIS1	rs10865355	66764997	0.939147	MEIS1	Electrocardiographic traits (multivariate)	http://www.ebi.ac.uk/efo/EFO_0004327	32602732
1	2	rs2300481	66782467	MEIS1	rs9798015	66768262	0.94406	MEIS1	Waist-hip ratio	http://www.ebi.ac.uk/efo/EFO_0004343	30595370
1	2	rs2300481	66782467	MEIS1	rs997153	66771047	0.954615	MEIS1	Waist-hip index	http://www.ebi.ac.uk/efo/EFO_0007788	34021172
1	2	rs2300481	66782467	MEIS1	rs997153	66771047	0.954615	MEIS1	Waist-to-hip ratio adjusted for BMI	http://www.ebi.ac.uk/efo/EFO_0007788	34021172
1	2	rs2300481	66782467	MEIS1	rs11897119	66772000	0.949726	MEIS1	PR interval	http://www.ebi.ac.uk/efo/EFO_0004462	20062060
1	2	rs2300481	66782467	MEIS1	rs11897119	66772000	0.949726	MEIS1	PR interval	http://www.ebi.ac.uk/efo/EFO_0004462	31217584
1	2	rs2300481	66782467	MEIS1	rs11897119	66772000	0.949726	MEIS1	Systolic blood pressure	http://www.ebi.ac.uk/efo/EFO_0006335	33230300
1	2	rs2300481	66782467	MEIS1	rs11897119	66772000	0.949726	MEIS1	Pulse pressure	http://www.ebi.ac.uk/efo/EFO_0005763	33230300
1	2	rs2300481	66782467	MEIS1	rs11897119	66772000	0.949726	MEIS1	Waist-to-hip ratio adjusted for body mass index	http://www.ebi.ac.uk/efo/EFO_0007788, http://www.ebi.ac.uk/efo/EFO_0008002	28448500
1	2	rs2300481	66782467	MEIS1	rs11897119	66772000	0.949726	MEIS1	Waist-hip ratio	http://www.ebi.ac.uk/efo/EFO_0004343	30239722
1	2	rs2300481	66782467	MEIS1	rs13029520	66772962	0.964211	MEIS1	Waist-to-hip ratio adjusted for BMI	http://www.ebi.ac.uk/efo/EFO_0007788	26426971
1	2	rs2300481	66782467	MEIS1	rs13029520	66772962	0.964211	MEIS1	Waist-to-hip ratio adjusted for BMI (age <50)	http://www.ebi.ac.uk/efo/EFO_0007788	26426971
1	2	rs2300481	66782467	MEIS1	rs13029520	66772962	0.964211	MEIS1	Waist-to-hip ratio adjusted for BMI x sex x age interaction (4df test)	http://www.ebi.ac.uk/efo/EFO_0007788, http://www.ebi.ac.uk/efo/EFO_0008343, http://www.ebi.ac.uk/efo/EFO_0008007	26426971
1	2	rs2300481	66782467	MEIS1	rs2300481	66782467	1	MEIS1	Waist-to-hip ratio adjusted for BMI	http://www.ebi.ac.uk/efo/EFO_0007788	26426971
1	2	rs2300481	66782467	MEIS1	rs2300481	66782467	1	MEIS1	Waist-to-hip ratio adjusted for BMI x sex x age interaction (4df test)	http://www.ebi.ac.uk/efo/EFO_0007788, http://www.ebi.ac.uk/efo/EFO_0008343, http://www.ebi.ac.uk/efo/EFO_0008007	26426971
1	2	rs2300481	66782467	MEIS1	rs2300481	66782467	1	MEIS1	Systolic blood pressure	http://www.ebi.ac.uk/efo/EFO_0006335	30224653
1	2	rs2300481	66782467	MEIS1	rs2300481	66782467	1	MEIS1	Systolic blood pressure	http://www.ebi.ac.uk/efo/EFO_0006335	30578418
1	2	rs2300481	66782467	MEIS1	rs2300481	66782467	1	MEIS1	Waist-to-hip ratio adjusted for BMI (joint analysis for main effect and physical activity interaction)	http://www.ebi.ac.uk/efo/EFO_0007788, http://www.ebi.ac.uk/efo/EFO_0008002	28448500
1	2	rs2300481	66782467	MEIS1	rs2300481	66782467	1	MEIS1	Waist-to-hip ratio adjusted for body mass index	http://www.ebi.ac.uk/efo/EFO_0007788, http://www.ebi.ac.uk/efo/EFO_0008002	28448500
1	2	rs2300481	66782467	MEIS1	rs2300481	66782467	1	MEIS1	Waist-to-hip ratio adjusted for BMI in active individuals	http://www.ebi.ac.uk/efo/EFO_0007788	28448500
1	2	rs2300481	66782467	MEIS1	rs2300481	66782467	1	MEIS1	Waist-to-hip ratio adjusted for BMI	http://www.ebi.ac.uk/efo/EFO_0007788	30239722
7	2	rs72824824	66784943	MEIS1	rs2110975	66788772	0.845922	MEIS1	Insomnia	http://www.ebi.ac.uk/efo/EFO_0004698	35835914
21	2	rs2300484	66788314	MEIS1	rs2110975	66788772	0.840692	MEIS1	Insomnia	http://www.ebi.ac.uk/efo/EFO_0004698	35835914
8	2	rs1482748	103582743	TMEM182	rs10202535	103574137	0.980244	TMEM182	Self-reported math ability	http://www.ebi.ac.uk/efo/EFO_0004875	30038396
8	2	rs1482748	103582743	TMEM182	rs4380261	103578550	0.995061	TMEM182	Self-reported math ability (MTAG)	http://www.ebi.ac.uk/efo/EFO_0004875	30038396
3	2	rs76516997	106198374	FHL2,NCK2	rs13410405	106197541	0.96709	NA - NDUFA10	White blood cell count	http://www.ebi.ac.uk/efo/EFO_0007988	32888493
8	2	rs1224540	106208235	FHL2,NCK2	rs13410405	106197541	0.828523	NA - NDUFA10	White blood cell count	http://www.ebi.ac.uk/efo/EFO_0007988	32888493
(MTAG)26	2	rs2890769	145832249	ZEB2	rs2252641	145801461	0.886381	TEX41	Coronary artery disease	http://www.ebi.ac.uk/efo/EFO_0001645	29212778
(MTAG)26	2	rs2890769	145832249	ZEB2	rs2252641	145801461	0.886381	TEX41	Coronary artery disease or factor VII levels (pleiotropy)	http://www.ebi.ac.uk/efo/EFO_0001645, http://www.ebi.ac.uk/efo/EFO_0004619	35285134
(MTAG)26	2	rs2890769	145832249	ZEB2	rs2252641	145801461	0.886381	TEX41	Coronary artery disease or factor VIII levels (pleiotropy)	http://www.ebi.ac.uk/efo/EFO_0004630, http://www.ebi.ac.uk/efo/EFO_0001645	35285134
(MTAG)26	2	rs2890769	145832249	ZEB2	rs2252641	145801461	0.886381	TEX41	Coronary artery disease or von Willebrand factor levels (pleiotropy)	http://www.ebi.ac.uk/efo/EFO_0004629, http://www.ebi.ac.uk/efo/EFO_0001645	35285134
(MTAG)26	2	rs2890769	145832249	ZEB2	rs2252641	145801461	0.886381	TEX41	Coronary artery disease or factor XI levels (pleiotropy)	http://www.ebi.ac.uk/efo/EFO_0004694, http://www.ebi.ac.uk/efo/EFO_0001645	35285134
(MTAG)26	2	rs2890769	145832249	ZEB2	rs2252641	145801461	0.886381	TEX41	Coronary artery disease or plasminogen activator inhibitor 1 levels (pleiotropy)	http://www.ebi.ac.uk/efo/EFO_0001645, http://www.ebi.ac.uk/efo/EFO_0004792	35285134
(MTAG)26	2	rs2890769	145832249	ZEB2	rs2252641	145801461	0.886381	TEX41	Coronary artery disease or tissue plasminogen activator levels (pleiotropy)	http://www.ebi.ac.uk/efo/EFO_0004791, http://www.ebi.ac.uk/efo/EFO_0001645	35285134
(MTAG)26	2	rs2890769	145832249	ZEB2	rs2252641	145801461	0.886381	TEX41	Coronary artery disease or fibrinogen levels (pleiotropy)	http://www.ebi.ac.uk/efo/EFO_0004623, http://www.ebi.ac.uk/efo/EFO_0001645	35285134
(MTAG)26	2	rs2890769	145832249	ZEB2	rs4662414	145818432	0.899799	TEX41	Triglyceride levels	http://www.ebi.ac.uk/efo/EFO_0004530	32203549
(MTAG)26	2	rs2890769	145832249	ZEB2	rs10928240	145820470	0.82963	TEX41	Systolic blood pressure	http://www.ebi.ac.uk/efo/EFO_0006335	30578418
(MTAG)26	2	rs2890769	145832249	ZEB2	rs1830321	145825555	0.861716	TEX41	Aortic valve stenosis	http://www.ebi.ac.uk/efo/EFO_0000266	29511194
(MTAG)26	2	rs2890769	145832249	ZEB2	rs1830321	145825555	0.861716	TEX41	Endometriosis or asthma (pleiotropy)	http://purl.obolibrary.org/obo/MONDO_0004979, http://www.ebi.ac.uk/efo/EFO_0001065	35472084
(MTAG)26	2	rs2890769	145832249	ZEB2	rs1852684	145826385	0.850548	TEX41	Noncognitive aspects of educational attainment	http://www.ebi.ac.uk/efo/EFO_0004784	33414549
(MTAG)26	2	rs2890769	145832249	ZEB2	rs7593336	145836429	0.867991	TEX41	Calcific aortic valve stenosis	http://www.ebi.ac.uk/efo/EFO_0000266, http://www.ebi.ac.uk/efo/EFO_0005239	32141789
(MTAG)26	2	rs2890769	145832249	ZEB2	rs28709970	145848070	0.960773	TEX41	Height	http://www.ebi.ac.uk/efo/EFO_0004339	34594039
23	2	rs3731747	179421186	CCDC141,TTN	rs6723399	179381715	0.811937	PLEKHA3 - TTN-AS1	Supranormal left ventricular ejection fraction	http://www.ebi.ac.uk/efo/EFO_0008373	35278270
23	2	rs3731747	179421186	CCDC141,TTN	rs6755784	179389742	0.833539	TTN-AS1	Left ventricular ejection fraction	http://www.ebi.ac.uk/efo/EFO_0008373	33495596
23	2	rs3731747	179421186	CCDC141,TTN	rs6755784	179389742	0.833539	TTN-AS1	Left ventricular mass	http://www.ebi.ac.uk/efo/EFO_0009289	33495596
23	2	rs3731747	179421186	CCDC141,TTN	rs6755784	179389742	0.833539	TTN-AS1	Left ventricular end-diastolic volume	http://www.ebi.ac.uk/efo/EFO_0008204	33495596
23	2	rs3731747	179421186	CCDC141,TTN	rs6755784	179389742	0.833539	TTN-AS1	Left ventricular end-systolic volume	http://www.ebi.ac.uk/efo/EFO_0008206	33495596
23	2	rs3731747	179421186	CCDC141,TTN	rs6755784	179389742	0.833539	TTN-AS1	Left ventricular global circumferential strain	http://www.ebi.ac.uk/efo/EFO_0004311	33495596
23	2	rs3731747	179421186	CCDC141,TTN	rs6755784	179389742	0.833539	TTN-AS1	Left ventricular global radial strain	http://www.ebi.ac.uk/efo/EFO_0004311	33495596
23	2	rs3731747	179421186	CCDC141,TTN	rs35504893	179421294	0.840945	TTN-AS1, TTN	Atrial fibrillation	http://www.ebi.ac.uk/efo/EFO_0000275	29892015
5	2	rs3769864	179443217	CCDC141,TTN	rs6735077	179381323	0.939574	PLEKHA3 - TTN-AS1	Left atrial passive emptying fraction	http://www.ebi.ac.uk/efo/EFO_0004294	34338756
5	2	rs3769864	179443217	CCDC141,TTN	rs12988307	179490478	0.803981	TTN, TTN-AS1	Left ventricular end-systolic volume	http://www.ebi.ac.uk/efo/EFO_0008206	37126556
5	2	rs3769864	179443217	CCDC141,TTN	rs2042995	179558366	0.881192	TTN-AS1, TTN	Waist-to-hip ratio adjusted for BMI x sex interaction	http://www.ebi.ac.uk/efo/EFO_0007788, http://www.ebi.ac.uk/efo/EFO_0008343	26426971
5	2	rs3769864	179443217	CCDC141,TTN	rs2042995	179558366	0.881192	TTN-AS1, TTN	Dilated cardiomyopathy (MTAG)	http://www.ebi.ac.uk/efo/EFO_0000407	33495596
5	2	rs3769864	179443217	CCDC141,TTN	rs2042995	179558366	0.881192	TTN-AS1, TTN	Left ventricular end-diastolic volume	http://www.ebi.ac.uk/efo/EFO_0008204	32382064
5	2	rs3769864	179443217	CCDC141,TTN	rs2042995	179558366	0.881192	TTN-AS1, TTN	Left ventricular end-systolic volume	http://www.ebi.ac.uk/efo/EFO_0008206	32382064
5	2	rs3769864	179443217	CCDC141,TTN	rs2042995	179558366	0.881192	TTN-AS1, TTN	Left ventricular ejection fraction	http://www.ebi.ac.uk/efo/EFO_0008373	32382064
5	2	rs3769864	179443217	CCDC141,TTN	rs2042995	179558366	0.881192	TTN-AS1, TTN	PR interval	http://www.ebi.ac.uk/efo/EFO_0004462	32439900
5	2	rs3769864	179443217	CCDC141,TTN	rs2042995	179558366	0.881192	TTN-AS1, TTN	Right ventricular end systolic volume	http://www.ebi.ac.uk/efo/EFO_0021815	35697868
5	2	rs3769864	179443217	CCDC141,TTN	rs2042995	179558366	0.881192	TTN-AS1, TTN	Right ventricular end diastolic volume	http://www.ebi.ac.uk/efo/EFO_0021814	35697868
5	2	rs3769864	179443217	CCDC141,TTN	rs2042995	179558366	0.881192	TTN-AS1, TTN	Right ventricular ejection fraction (MTAG)	http://www.ebi.ac.uk/efo/EFO_0021816	35697868
5	2	rs3769864	179443217	CCDC141,TTN	rs2042995	179558366	0.881192	TTN-AS1, TTN	Right ventricular end diastolic volume	http://www.ebi.ac.uk/efo/EFO_0021814	37126556
5	2	rs3769864	179443217	CCDC141,TTN	rs2042995	179558366	0.881192	TTN-AS1, TTN	Right ventricular ejection fraction	http://www.ebi.ac.uk/efo/EFO_0021816	37126556
5	2	rs3769864	179443217	CCDC141,TTN	rs2042995	179558366	0.881192	TTN-AS1, TTN	Right ventricular end systolic volume	http://www.ebi.ac.uk/efo/EFO_0021815	37126556
3	2	rs36113194	179490785	CCDC141,TTN	rs6735077	179381323	0.925506	PLEKHA3 - TTN-AS1	Left atrial passive emptying fraction	http://www.ebi.ac.uk/efo/EFO_0004294	34338756
3	2	rs36113194	179490785	CCDC141,TTN	rs12988307	179490478	0.838353	TTN, TTN-AS1	Left ventricular end-systolic volume	http://www.ebi.ac.uk/efo/EFO_0008206	37126556
3	2	rs36113194	179490785	CCDC141,TTN	rs2562845	179514433	0.811494	TTN-AS1, TTN	Heart failure (multivariate analysis)	http://www.ebi.ac.uk/efo/EFO_0003144	36376295
3	2	rs36113194	179490785	CCDC141,TTN	rs2562845	179514433	0.811494	TTN-AS1, TTN	Left ventricular ejection fraction	http://www.ebi.ac.uk/efo/EFO_0008373	37126556
3	2	rs36113194	179490785	CCDC141,TTN	rs2255167	179558282	0.811936	TTN-AS1, TTN	Left ventricular mass	http://www.ebi.ac.uk/efo/EFO_0009289	36944631
3	2	rs36113194	179490785	CCDC141,TTN	rs2255167	179558282	0.811936	TTN-AS1, TTN	Left ventricular mass indexed by body surface area	http://www.ebi.ac.uk/efo/EFO_0009290	36944631
3	2	rs36113194	179490785	CCDC141,TTN	rs2042995	179558366	0.907125	TTN-AS1, TTN	Waist-to-hip ratio adjusted for BMI x sex interaction	http://www.ebi.ac.uk/efo/EFO_0007788, http://www.ebi.ac.uk/efo/EFO_0008343	26426971
3	2	rs36113194	179490785	CCDC141,TTN	rs2042995	179558366	0.907125	TTN-AS1, TTN	Dilated cardiomyopathy (MTAG)	http://www.ebi.ac.uk/efo/EFO_0000407	33495596
3	2	rs36113194	179490785	CCDC141,TTN	rs2042995	179558366	0.907125	TTN-AS1, TTN	Left ventricular end-diastolic volume	http://www.ebi.ac.uk/efo/EFO_0008204	32382064
3	2	rs36113194	179490785	CCDC141,TTN	rs2042995	179558366	0.907125	TTN-AS1, TTN	Left ventricular end-systolic volume	http://www.ebi.ac.uk/efo/EFO_0008206	32382064
3	2	rs36113194	179490785	CCDC141,TTN	rs2042995	179558366	0.907125	TTN-AS1, TTN	Left ventricular ejection fraction	http://www.ebi.ac.uk/efo/EFO_0008373	32382064
3	2	rs36113194	179490785	CCDC141,TTN	rs2042995	179558366	0.907125	TTN-AS1, TTN	PR interval	http://www.ebi.ac.uk/efo/EFO_0004462	32439900
3	2	rs36113194	179490785	CCDC141,TTN	rs2042995	179558366	0.907125	TTN-AS1, TTN	Right ventricular end systolic volume	http://www.ebi.ac.uk/efo/EFO_0021815	35697868
3	2	rs36113194	179490785	CCDC141,TTN	rs2042995	179558366	0.907125	TTN-AS1, TTN	Right ventricular end diastolic volume	http://www.ebi.ac.uk/efo/EFO_0021814	35697868
3	2	rs36113194	179490785	CCDC141,TTN	rs2042995	179558366	0.907125	TTN-AS1, TTN	Right ventricular ejection fraction (MTAG)	http://www.ebi.ac.uk/efo/EFO_0021816	35697868
3	2	rs36113194	179490785	CCDC141,TTN	rs2042995	179558366	0.907125	TTN-AS1, TTN	Right ventricular end diastolic volume	http://www.ebi.ac.uk/efo/EFO_0021814	37126556
3	2	rs36113194	179490785	CCDC141,TTN	rs2042995	179558366	0.907125	TTN-AS1, TTN	Right ventricular ejection fraction	http://www.ebi.ac.uk/efo/EFO_0021816	37126556
3	2	rs36113194	179490785	CCDC141,TTN	rs2042995	179558366	0.907125	TTN-AS1, TTN	Right ventricular end systolic volume	http://www.ebi.ac.uk/efo/EFO_0021815	37126556
8	2	rs2042995	179558366	CCDC141,TTN	rs6735077	179381323	0.874383	PLEKHA3 - TTN-AS1	Left atrial passive emptying fraction	http://www.ebi.ac.uk/efo/EFO_0004294	34338756
8	2	rs2042995	179558366	CCDC141,TTN	rs2562845	179514433	0.806133	TTN-AS1, TTN	Heart failure (multivariate analysis)	http://www.ebi.ac.uk/efo/EFO_0003144	36376295
8	2	rs2042995	179558366	CCDC141,TTN	rs2562845	179514433	0.806133	TTN-AS1, TTN	Left ventricular ejection fraction	http://www.ebi.ac.uk/efo/EFO_0008373	37126556
8	2	rs2042995	179558366	CCDC141,TTN	rs2255167	179558282	0.820278	TTN-AS1, TTN	Left ventricular mass	http://www.ebi.ac.uk/efo/EFO_0009289	36944631
8	2	rs2042995	179558366	CCDC141,TTN	rs2255167	179558282	0.820278	TTN-AS1, TTN	Left ventricular mass indexed by body surface area	http://www.ebi.ac.uk/efo/EFO_0009290	36944631
8	2	rs2042995	179558366	CCDC141,TTN	rs2042995	179558366	1	TTN-AS1, TTN	Waist-to-hip ratio adjusted for BMI x sex interaction	http://www.ebi.ac.uk/efo/EFO_0007788, http://www.ebi.ac.uk/efo/EFO_0008343	26426971
8	2	rs2042995	179558366	CCDC141,TTN	rs2042995	179558366	1	TTN-AS1, TTN	Dilated cardiomyopathy (MTAG)	http://www.ebi.ac.uk/efo/EFO_0000407	33495596
8	2	rs2042995	179558366	CCDC141,TTN	rs2042995	179558366	1	TTN-AS1, TTN	Left ventricular end-diastolic volume	http://www.ebi.ac.uk/efo/EFO_0008204	32382064
8	2	rs2042995	179558366	CCDC141,TTN	rs2042995	179558366	1	TTN-AS1, TTN	Left ventricular end-systolic volume	http://www.ebi.ac.uk/efo/EFO_0008206	32382064
8	2	rs2042995	179558366	CCDC141,TTN	rs2042995	179558366	1	TTN-AS1, TTN	Left ventricular ejection fraction	http://www.ebi.ac.uk/efo/EFO_0008373	32382064
8	2	rs2042995	179558366	CCDC141,TTN	rs2042995	179558366	1	TTN-AS1, TTN	PR interval	http://www.ebi.ac.uk/efo/EFO_0004462	32439900
8	2	rs2042995	179558366	CCDC141,TTN	rs2042995	179558366	1	TTN-AS1, TTN	Right ventricular end systolic volume	http://www.ebi.ac.uk/efo/EFO_0021815	35697868
8	2	rs2042995	179558366	CCDC141,TTN	rs2042995	179558366	1	TTN-AS1, TTN	Right ventricular end diastolic volume	http://www.ebi.ac.uk/efo/EFO_0021814	35697868
8	2	rs2042995	179558366	CCDC141,TTN	rs2042995	179558366	1	TTN-AS1, TTN	Right ventricular ejection fraction (MTAG)	http://www.ebi.ac.uk/efo/EFO_0021816	35697868
8	2	rs2042995	179558366	CCDC141,TTN	rs2042995	179558366	1	TTN-AS1, TTN	Right ventricular end diastolic volume	http://www.ebi.ac.uk/efo/EFO_0021814	37126556
8	2	rs2042995	179558366	CCDC141,TTN	rs2042995	179558366	1	TTN-AS1, TTN	Right ventricular ejection fraction	http://www.ebi.ac.uk/efo/EFO_0021816	37126556
8	2	rs2042995	179558366	CCDC141,TTN	rs2042995	179558366	1	TTN-AS1, TTN	Right ventricular end systolic volume	http://www.ebi.ac.uk/efo/EFO_0021815	37126556
27	2	rs746578	179605180	CCDC141,TTN	rs4894044	179632133	0.989783	TTN, TTN-AS1	Supranormal left ventricular ejection fraction	http://www.ebi.ac.uk/efo/EFO_0008373	35278270
4, 10	2	rs142556838	179747068	CCDC141,TTN	rs17362588	179721046	0.938609	CCDC141	Heart rate response to recovery post exercise (10 sec)	http://www.ebi.ac.uk/efo/EFO_0009185	29497042
4, 10	2	rs142556838	179747068	CCDC141,TTN	rs17362588	179721046	0.938609	CCDC141	Pulse pressure	http://www.ebi.ac.uk/efo/EFO_0005763	30578418
4, 10	2	rs142556838	179747068	CCDC141,TTN	rs17362588	179721046	0.938609	CCDC141	Diastolic blood pressure	http://www.ebi.ac.uk/efo/EFO_0006336	30578418
4, 10	2	rs142556838	179747068	CCDC141,TTN	rs17362588	179721046	0.938609	CCDC141	Hypertrophic cardiomyopathy (sarcomere negative)	http://www.ebi.ac.uk/efo/EFO_0000538	33495597
4, 10	2	rs142556838	179747068	CCDC141,TTN	rs17362588	179721046	0.938609	CCDC141	Heart rate	http://www.ebi.ac.uk/efo/EFO_0004326	23583979
4, 10	2	rs142556838	179747068	CCDC141,TTN	rs17362588	179721046	0.938609	CCDC141	QRS duration	http://www.ebi.ac.uk/efo/EFO_0005055	30012220
4, 10	2	rs142556838	179747068	CCDC141,TTN	rs17362588	179721046	0.938609	CCDC141	QRS duration	http://www.ebi.ac.uk/efo/EFO_0005055	36050321
4, 10	2	rs142556838	179747068	CCDC141,TTN	rs151041685	179725237	0.938609	CCDC141	Resting heart rate	http://www.ebi.ac.uk/efo/EFO_0004351	27798624
4, 10	2	rs142556838	179747068	CCDC141,TTN	rs151041685	179725237	0.938609	CCDC141	QTc interval	http://www.ebi.ac.uk/efo/EFO_0004682	35389749
4, 10	2	rs142556838	179747068	CCDC141,TTN	rs151041685	179725237	0.938609	CCDC141	Pulse pressure	http://www.ebi.ac.uk/efo/EFO_0005763	35762941
4, 10	2	rs142556838	179747068	CCDC141,TTN	rs142556838	179747068	1	CCDC141	Cardiorespiratory fitness (vo2 max)	http://www.ebi.ac.uk/efo/EFO_0004887	34753499
4, 10	2	rs142556838	179747068	CCDC141,TTN	rs142556838	179747068	1	CCDC141	Diastolic blood pressure	http://www.ebi.ac.uk/efo/EFO_0006336	34594039
4, 10	2	rs142556838	179747068	CCDC141,TTN	rs142556838	179747068	1	CCDC141	Predicted heart recovery rate	http://www.ebi.ac.uk/efo/EFO_0009185	36046430
4, 10	2	rs142556838	179747068	CCDC141,TTN	rs142556838	179747068	1	CCDC141	Heart failure (multivariate analysis)	http://www.ebi.ac.uk/efo/EFO_0003144	36376295
4, 10	2	rs142556838	179747068	CCDC141,TTN	rs55844607	179770998	0.902924	CCDC141	Diastolic blood pressure	http://www.ebi.ac.uk/efo/EFO_0006336	35762941
4, 10	2	rs142556838	179747068	CCDC141,TTN	rs55844607	179770998	0.902924	CCDC141	Right ventricular stroke volume	http://www.ebi.ac.uk/efo/EFO_0021817	37126556
4, 10	2	rs142556838	179747068	CCDC141,TTN	rs79146658	179786068	0.890606	CCDC141	Diastolic blood pressure	http://www.ebi.ac.uk/efo/EFO_0006336	28135244
4, 10	2	rs142556838	179747068	CCDC141,TTN	rs79146658	179786068	0.890606	CCDC141	Heart rate	http://www.ebi.ac.uk/efo/EFO_0004326	30166351
13	2	rs35596070	179759692	CCDC141,TTN	rs35596070	179759692	1	CCDC141	Heart rate response to recovery post exercise (10 sec)	http://www.ebi.ac.uk/efo/EFO_0009185	29497042
13	2	rs35596070	179759692	CCDC141,TTN	rs35596070	179759692	1	CCDC141	Heart rate response to recovery post exercise (20 sec)	http://www.ebi.ac.uk/efo/EFO_0009185	29497042
13	2	rs35596070	179759692	CCDC141,TTN	rs34883828	179770175	0.937872	CCDC141	Sick sinus syndrome	http://www.orpha.net/ORDO/Orphanet_166282	33580673
13	2	rs35596070	179759692	CCDC141,TTN	rs34883828	179770175	0.937872	CCDC141	Sick sinus syndrome	http://purl.obolibrary.org/obo/MONDO_0001823	36282123
(MTAG)18	2	rs72916919	198492316	RFTN2	rs72916919	198492316	1	RFTN2	General cognitive ability	http://www.ebi.ac.uk/efo/EFO_0004337	29844566
(MTAG)18	2	rs72916919	198492316	RFTN2	rs72916919	198492316	1	RFTN2	Dyslexia	http://www.ebi.ac.uk/efo/EFO_0005424	36266505
(MTAG)18	2	rs72916919	198492316	RFTN2	rs6728904	198492837	0.866922	RFTN2	BMI (standard GWA)	http://www.ebi.ac.uk/efo/EFO_0004340	37106081
(MTAG)18	2	rs72916919	198492316	RFTN2	rs4286272	198535678	0.815888	RFTN2	Atopic asthma	http://www.ebi.ac.uk/efo/EFO_0010638	31669095
(MTAG)18	2	rs72916919	198492316	RFTN2	rs10460393	198548306	0.828932	RFTN2 - MARS2	Severe COVID-19 or systemic lupus erythematosus	http://purl.obolibrary.org/obo/MONDO_0007915, http://purl.obolibrary.org/obo/MONDO_0100096	36327221
(MTAG)18	2	rs72916919	198492316	RFTN2	rs4850808	198576142	0.804473	MARS2 - BOLL	Red cell distribution width	http://www.ebi.ac.uk/efo/EFO_0005192	30595370
5	2	rs295129	201229473	SPATS2L	rs11890234	201206706	0.808943	SPATS2L	Red blood cell count	http://www.ebi.ac.uk/efo/EFO_0004305	30595370
5	2	rs295129	201229473	SPATS2L	rs296790	201232862	1	SPATS2L	Reaction time	http://www.ebi.ac.uk/efo/EFO_0008393	29844566
5	2	rs295129	201229473	SPATS2L	rs296790	201232862	1	SPATS2L	Fasting plasma glucose	http://www.ebi.ac.uk/efo/EFO_0004465	32682390
32	2	rs11685912	220407736	ASIC4,CHPF,TMEM198,OBSL1,SLC4A3	rs13004994	220406239	0.91131	CHPF	QRS duration	http://www.ebi.ac.uk/efo/EFO_0005055	36050321
32	2	rs11685912	220407736	ASIC4,CHPF,TMEM198,OBSL1,SLC4A3	rs13023533	220414019	0.945364	TMEM198	PR interval	http://www.ebi.ac.uk/efo/EFO_0004462	32439900
32	2	rs11685912	220407736	ASIC4,CHPF,TMEM198,OBSL1,SLC4A3	rs59332477	220417266	0.940475	OBSL1	Diastolic blood pressure	http://www.ebi.ac.uk/efo/EFO_0006336	33230300
25	2	rs745303	220408638	ASIC4,CHPF,TMEM198,OBSL1,SLC4A3	rs13004994	220406239	0.91131	CHPF	QRS duration	http://www.ebi.ac.uk/efo/EFO_0005055	36050321
25	2	rs745303	220408638	ASIC4,CHPF,TMEM198,OBSL1,SLC4A3	rs13023533	220414019	0.945364	TMEM198	PR interval	http://www.ebi.ac.uk/efo/EFO_0004462	32439900
25	2	rs745303	220408638	ASIC4,CHPF,TMEM198,OBSL1,SLC4A3	rs59332477	220417266	0.940475	OBSL1	Diastolic blood pressure	http://www.ebi.ac.uk/efo/EFO_0006336	33230300
27	2	rs635311	220502367	ASIC4,CHPF,TMEM198,OBSL1,SLC4A3	rs35394392	220500830	0.873826	SLC4A3	QT dynamics during exercise	http://www.ebi.ac.uk/efo/EFO_0004682	32527199
27	2	rs635311	220502367	ASIC4,CHPF,TMEM198,OBSL1,SLC4A3	rs35394392	220500830	0.873826	SLC4A3	QT interval	http://www.ebi.ac.uk/efo/EFO_0004682	34274964
27	2	rs635311	220502367	ASIC4,CHPF,TMEM198,OBSL1,SLC4A3	rs35394392	220500830	0.873826	SLC4A3	QT interval	http://www.ebi.ac.uk/efo/EFO_0004682	36050321
27	2	rs635311	220502367	ASIC4,CHPF,TMEM198,OBSL1,SLC4A3	rs35394392	220500830	0.873826	SLC4A3	JT interval	http://www.ebi.ac.uk/efo/EFO_0007885	36050321
27	2	rs635311	220502367	ASIC4,CHPF,TMEM198,OBSL1,SLC4A3	rs35394392	220500830	0.873826	SLC4A3	Electrocardiogram morphology (amplitude at temporal datapoints)	http://www.ebi.ac.uk/efo/EFO_0004327	32916098
27	2	rs635311	220502367	ASIC4,CHPF,TMEM198,OBSL1,SLC4A3	rs635311	220502367	1	SLC4A3	QTc interval	http://www.ebi.ac.uk/efo/EFO_0004682	35389749
1	3	rs7650482	12841804	CAND2	rs6810325	12840934	0.92998	CAND2	Creatine kinase levels	http://www.ebi.ac.uk/efo/EFO_0004534	29403010
1	3	rs7650482	12841804	CAND2	rs6810325	12840934	0.92998	CAND2	Atrial fibrillation	http://www.ebi.ac.uk/efo/EFO_0000275	29892015
1	3	rs7650482	12841804	CAND2	rs7650482	12841804	1	CAND2	Atrial fibrillation	http://www.ebi.ac.uk/efo/EFO_0000275	30061737
1	3	rs7650482	12841804	CAND2	rs7650482	12841804	1	CAND2	High-sensitivity cardiac troponin I concentration	http://www.ebi.ac.uk/efo/EFO_0010071	33961016
1	3	rs7650482	12841804	CAND2	rs7650482	12841804	1	CAND2	Electrocardiogram morphology (amplitude at temporal datapoints)	http://www.ebi.ac.uk/efo/EFO_0004327	32916098
1	3	rs7650482	12841804	CAND2	rs7650482	12841804	1	CAND2	Atrial fibrillation	http://www.ebi.ac.uk/efo/EFO_0000275	29892015
1	3	rs7650482	12841804	CAND2	rs7650482	12841804	1	CAND2	Atrial fibrillation/atrial flutter	http://www.ebi.ac.uk/efo/EFO_0000275	34594039
1	3	rs7650482	12841804	CAND2	rs7650482	12841804	1	CAND2	Glucose levels	http://www.ebi.ac.uk/efo/EFO_0004468	34594039
1	3	rs7650482	12841804	CAND2	rs7650482	12841804	1	CAND2	Atrial fibrillation	http://www.ebi.ac.uk/efo/EFO_0000275	36653681
1	3	rs7650482	12841804	CAND2	rs4642101	12842223	1	CAND2	QRS complex (12-leadsum)	http://www.ebi.ac.uk/efo/EFO_0007742, http://www.ebi.ac.uk/efo/EFO_0005054	27659466
1	3	rs7650482	12841804	CAND2	rs4642101	12842223	1	CAND2	Lung function (FVC)	http://www.ebi.ac.uk/efo/EFO_0004312	30595370
1	3	rs7650482	12841804	CAND2	rs4642101	12842223	1	CAND2	Atrial fibrillation (MTAG)	http://www.ebi.ac.uk/efo/EFO_0000275	35872910
1	3	rs7650482	12841804	CAND2	rs9820977	12842932	0.809986	CAND2	Estimated glomerular filtration rate (creatinine)	http://www.ebi.ac.uk/efo/EFO_0005208	35710981
1	3	rs7650482	12841804	CAND2	rs3889514	12844072	0.809986	CAND2	Serum creatinine levels	http://www.ebi.ac.uk/efo/EFO_0004518	34594039
1	3	rs7650482	12841804	CAND2	rs4034944	12846807	0.936039	CAND2	Waist circumference adjusted for body mass index	http://www.ebi.ac.uk/efo/EFO_0007789	28552196
1	3	rs7650482	12841804	CAND2	rs11718898	12848822	0.936039	CAND2	Waist-hip ratio	http://www.ebi.ac.uk/efo/EFO_0004343	30595370
1	3	rs7650482	12841804	CAND2	rs11718898	12848822	0.936039	CAND2	Waist-to-hip ratio adjusted for BMI	http://www.ebi.ac.uk/efo/EFO_0007788	34021172
1	3	rs7650482	12841804	CAND2	rs11718898	12848822	0.936039	CAND2	Waist-hip index	http://www.ebi.ac.uk/efo/EFO_0007788	34021172
20	3	rs4684185	14272914	LSM3	rs73028848	14272760	0.988875	LSM3 - NA	Red cell distribution width	http://www.ebi.ac.uk/efo/EFO_0005192	30595370
20	3	rs4684185	14272914	LSM3	rs4684185	14272914	1	LSM3 - NA	Neutrophil count	http://www.ebi.ac.uk/efo/EFO_0004833	32888493
20	3	rs4684185	14272914	LSM3	rs6807275	14274451	1	LSM3 - LINC01267	Dilated cardiomyopathy (MTAG)	http://www.ebi.ac.uk/efo/EFO_0000407	33495596
20	3	rs4684185	14272914	LSM3	rs11710541	14291679	0.983251	LSM3 - LINC01267	Heart failure (multivariate analysis)	http://www.ebi.ac.uk/efo/EFO_0003144	36376295
20	3	rs4684185	14272914	LSM3	rs11710541	14291679	0.983251	LSM3 - LINC01267	Left ventricular end-systolic volume	http://www.ebi.ac.uk/efo/EFO_0008206	37126556
20	3	rs4684185	14272914	LSM3	rs10865722	14306782	0.92778	LSM3 - LINC01267	Right ventricular ejection fraction	http://www.ebi.ac.uk/efo/EFO_0021816	37126556
1	3	rs55647831	14273464	LSM3	rs55834511	14273414	1	LSM3 - LINC01267	Right ventricular ejection fraction	http://www.ebi.ac.uk/efo/EFO_0021816	35697868
1	3	rs55647831	14273464	LSM3	rs56281979	14274293	1	LSM3 - LINC01267	Heart failure (multivariate analysis)	http://www.ebi.ac.uk/efo/EFO_0003144	36376295
1	3	rs55647831	14273464	LSM3	rs6442433	14275759	1	LSM3 - NA	PR interval	http://www.ebi.ac.uk/efo/EFO_0004462	32439900
1	3	rs55647831	14273464	LSM3	rs7612736	14276238	1	LSM3 - LINC01267	QRS duration	http://www.ebi.ac.uk/efo/EFO_0005055	36050321
1	3	rs55647831	14273464	LSM3	rs4685090	14280870	1	LSM3 - LINC01267	Electrocardiogram morphology (amplitude at temporal datapoints)	http://www.ebi.ac.uk/efo/EFO_0004327	32916098
1	3	rs55647831	14273464	LSM3	rs4685090	14280870	1	LSM3 - LINC01267	PR interval	http://www.ebi.ac.uk/efo/EFO_0004462	32439900
1	3	rs55647831	14273464	LSM3	rs4685090	14280870	1	LSM3 - LINC01267	QRS duration	http://www.ebi.ac.uk/efo/EFO_0005055	36050321
1	3	rs55647831	14273464	LSM3	rs9843704	14297304	0.943203	LSM3 - LINC01267	Hypertrophic cardiomyopathy (sarcomere negative)	http://www.ebi.ac.uk/efo/EFO_0000538	33495597
25	3	rs17305149	14277297	LSM3	rs55834511	14273414	1	LSM3 - LINC01267	Right ventricular ejection fraction	http://www.ebi.ac.uk/efo/EFO_0021816	35697868
25	3	rs17305149	14277297	LSM3	rs56281979	14274293	1	LSM3 - LINC01267	Heart failure (multivariate analysis)	http://www.ebi.ac.uk/efo/EFO_0003144	36376295
25	3	rs17305149	14277297	LSM3	rs6442433	14275759	1	LSM3 - NA	PR interval	http://www.ebi.ac.uk/efo/EFO_0004462	32439900
25	3	rs17305149	14277297	LSM3	rs7612736	14276238	1	LSM3 - LINC01267	QRS duration	http://www.ebi.ac.uk/efo/EFO_0005055	36050321
25	3	rs17305149	14277297	LSM3	rs4685090	14280870	1	LSM3 - LINC01267	Electrocardiogram morphology (amplitude at temporal datapoints)	http://www.ebi.ac.uk/efo/EFO_0004327	32916098
25	3	rs17305149	14277297	LSM3	rs4685090	14280870	1	LSM3 - LINC01267	PR interval	http://www.ebi.ac.uk/efo/EFO_0004462	32439900
25	3	rs17305149	14277297	LSM3	rs4685090	14280870	1	LSM3 - LINC01267	QRS duration	http://www.ebi.ac.uk/efo/EFO_0005055	36050321
25	3	rs17305149	14277297	LSM3	rs9843704	14297304	0.943203	LSM3 - LINC01267	Hypertrophic cardiomyopathy (sarcomere negative)	http://www.ebi.ac.uk/efo/EFO_0000538	33495597
4	3	rs4685103	14307476	LSM3	rs9856926	14280450	0.911291	LSM3 - LINC01267	Right ventricular end systolic volume	http://www.ebi.ac.uk/efo/EFO_0021815	35697868
25	3	rs41312411	38621237	SCN10A,SCN5A	rs41312411	38621237	1	SCN5A	Resting heart rate	http://www.ebi.ac.uk/efo/EFO_0004351	27798624
25	3	rs41312411	38621237	SCN10A,SCN5A	rs41312411	38621237	1	SCN5A	P wave duration	http://www.ebi.ac.uk/efo/EFO_0005094	28794112
25	3	rs41312411	38621237	SCN10A,SCN5A	rs41312411	38621237	1	SCN5A	Premature atrial contraction frequency	http://purl.obolibrary.org/obo/HP_0006699	36267918
25	3	rs41312411	38621237	SCN10A,SCN5A	rs41312411	38621237	1	SCN5A	JT interval	http://www.ebi.ac.uk/efo/EFO_0007885	36050321
25	3	rs41312411	38621237	SCN10A,SCN5A	rs41312411	38621237	1	SCN5A	QRS duration	http://www.ebi.ac.uk/efo/EFO_0005055	36050321
25	3	rs41312411	38621237	SCN10A,SCN5A	rs41312411	38621237	1	SCN5A	Electrocardiogram morphology (amplitude at temporal datapoints)	http://www.ebi.ac.uk/efo/EFO_0004327	32916098
25	3	rs41312411	38621237	SCN10A,SCN5A	rs11708996	38633923	0.959586	SCN5A	QRS duration	http://www.ebi.ac.uk/efo/EFO_0004311	21076409
25	3	rs41312411	38621237	SCN10A,SCN5A	rs11708996	38633923	0.959586	SCN5A	PR interval	http://www.ebi.ac.uk/efo/EFO_0004462	20062060
25	3	rs41312411	38621237	SCN10A,SCN5A	rs11708996	38633923	0.959586	SCN5A	Brugada syndrome	http://purl.obolibrary.org/obo/MONDO_0015263	23872634
25	3	rs41312411	38621237	SCN10A,SCN5A	rs11708996	38633923	0.959586	SCN5A	QRS duration	http://www.ebi.ac.uk/efo/EFO_0005054, http://www.ebi.ac.uk/efo/EFO_0005055	27659466
25	3	rs41312411	38621237	SCN10A,SCN5A	rs11708996	38633923	0.959586	SCN5A	QT interval	http://www.ebi.ac.uk/efo/EFO_0004682	31217584
25	3	rs41312411	38621237	SCN10A,SCN5A	rs11708996	38633923	0.959586	SCN5A	PR interval	http://www.ebi.ac.uk/efo/EFO_0004462	31217584
25	3	rs41312411	38621237	SCN10A,SCN5A	rs11708996	38633923	0.959586	SCN5A	PR interval	http://www.ebi.ac.uk/efo/EFO_0004462	30046033
25	3	rs41312411	38621237	SCN10A,SCN5A	rs11708996	38633923	0.959586	SCN5A	QT interval	http://www.ebi.ac.uk/efo/EFO_0004682	24952745
13	3	rs11710077	38657899	SCN10A,SCN5A	rs11710077	38657899	1	SCN5A	QRS duration	http://www.ebi.ac.uk/efo/EFO_0004311	21076409
13	3	rs11710077	38657899	SCN10A,SCN5A	rs11710077	38657899	1	SCN5A	QRS duration	http://www.ebi.ac.uk/efo/EFO_0005054, http://www.ebi.ac.uk/efo/EFO_0005055	27659466
13	3	rs11710077	38657899	SCN10A,SCN5A	rs11710077	38657899	1	SCN5A	QT interval	http://www.ebi.ac.uk/efo/EFO_0004682	31217584
13	3	rs11710077	38657899	SCN10A,SCN5A	rs11710077	38657899	1	SCN5A	QT interval	http://www.ebi.ac.uk/efo/EFO_0004682	24952745
31	3	rs55824920	38659952	SCN10A,SCN5A	rs55824920	38659952	1	SCN5A	Spatial QRS-T angle	http://www.ebi.ac.uk/efo/EFO_0020097	36918541
31	3	rs55824920	38659952	SCN10A,SCN5A	rs55824920	38659952	1	SCN5A	Frontal QRS-T angle	http://www.ebi.ac.uk/efo/EFO_0020097	36918541
18	3	rs6773331	38684397	SCN10A,SCN5A	rs6773331	38684397	1	SCN5A	Cardiovascular delta age (difference between ECG-predicted and chronological age)	http://www.ebi.ac.uk/efo/EFO_0803380	36587059
18	3	rs6773331	38684397	SCN10A,SCN5A	rs7373492	38687369	1	SCN5A	QT interval	http://www.ebi.ac.uk/efo/EFO_0004682	36050321
18	3	rs6773331	38684397	SCN10A,SCN5A	rs7373065	38710315	0.82351	SCN5A - SCN10A	Atrial fibrillation	http://www.ebi.ac.uk/efo/EFO_0000275	30061737
18	3	rs6773331	38684397	SCN10A,SCN5A	rs7373065	38710315	0.82351	SCN5A - SCN10A	T wave morphology restitution during recovery from exercise	http://www.ebi.ac.uk/efo/EFO_0008398	31607149
18	3	rs6773331	38684397	SCN10A,SCN5A	rs7373065	38710315	0.82351	SCN5A - SCN10A	T wave morphology restitution during recovery from exercise (MTAG)	http://www.ebi.ac.uk/efo/EFO_0008398	31607149
18	3	rs6773331	38684397	SCN10A,SCN5A	rs7373065	38710315	0.82351	SCN5A - SCN10A	TPE interval (resting)	http://www.ebi.ac.uk/efo/EFO_0004644	32386560
18	3	rs6773331	38684397	SCN10A,SCN5A	rs7373065	38710315	0.82351	SCN5A - SCN10A	Atrial fibrillation	http://www.ebi.ac.uk/efo/EFO_0000275	29892015
16, 27	3	rs7373492	38687369	SCN10A,SCN5A	rs6773331	38684397	1	SCN5A	Cardiovascular delta age (difference between ECG-predicted and chronological age)	http://www.ebi.ac.uk/efo/EFO_0803380	36587059
16, 27	3	rs7373492	38687369	SCN10A,SCN5A	rs7373492	38687369	1	SCN5A	QT interval	http://www.ebi.ac.uk/efo/EFO_0004682	36050321
16, 27	3	rs7373492	38687369	SCN10A,SCN5A	rs7373065	38710315	0.82351	SCN5A - SCN10A	Atrial fibrillation	http://www.ebi.ac.uk/efo/EFO_0000275	30061737
16, 27	3	rs7373492	38687369	SCN10A,SCN5A	rs7373065	38710315	0.82351	SCN5A - SCN10A	T wave morphology restitution during recovery from exercise	http://www.ebi.ac.uk/efo/EFO_0008398	31607149
16, 27	3	rs7373492	38687369	SCN10A,SCN5A	rs7373065	38710315	0.82351	SCN5A - SCN10A	T wave morphology restitution during recovery from exercise (MTAG)	http://www.ebi.ac.uk/efo/EFO_0008398	31607149
16, 27	3	rs7373492	38687369	SCN10A,SCN5A	rs7373065	38710315	0.82351	SCN5A - SCN10A	TPE interval (resting)	http://www.ebi.ac.uk/efo/EFO_0004644	32386560
16, 27	3	rs7373492	38687369	SCN10A,SCN5A	rs7373065	38710315	0.82351	SCN5A - SCN10A	Atrial fibrillation	http://www.ebi.ac.uk/efo/EFO_0000275	29892015
6	3	rs76521806	38699265	SCN10A,SCN5A	rs6773331	38684397	0.94325	SCN5A	Cardiovascular delta age (difference between ECG-predicted and chronological age)	http://www.ebi.ac.uk/efo/EFO_0803380	36587059
6	3	rs76521806	38699265	SCN10A,SCN5A	rs7373492	38687369	0.94325	SCN5A	QT interval	http://www.ebi.ac.uk/efo/EFO_0004682	36050321
6	3	rs76521806	38699265	SCN10A,SCN5A	rs7373065	38710315	0.886644	SCN5A - SCN10A	Atrial fibrillation	http://www.ebi.ac.uk/efo/EFO_0000275	30061737
6	3	rs76521806	38699265	SCN10A,SCN5A	rs7373065	38710315	0.886644	SCN5A - SCN10A	T wave morphology restitution during recovery from exercise	http://www.ebi.ac.uk/efo/EFO_0008398	31607149
6	3	rs76521806	38699265	SCN10A,SCN5A	rs7373065	38710315	0.886644	SCN5A - SCN10A	T wave morphology restitution during recovery from exercise (MTAG)	http://www.ebi.ac.uk/efo/EFO_0008398	31607149
6	3	rs76521806	38699265	SCN10A,SCN5A	rs7373065	38710315	0.886644	SCN5A - SCN10A	TPE interval (resting)	http://www.ebi.ac.uk/efo/EFO_0004644	32386560
6	3	rs76521806	38699265	SCN10A,SCN5A	rs7373065	38710315	0.886644	SCN5A - SCN10A	Atrial fibrillation	http://www.ebi.ac.uk/efo/EFO_0000275	29892015
5	3	rs7373065	38710315	SCN10A,SCN5A	rs6773331	38684397	0.82351	SCN5A	Cardiovascular delta age (difference between ECG-predicted and chronological age)	http://www.ebi.ac.uk/efo/EFO_0803380	36587059
5	3	rs7373065	38710315	SCN10A,SCN5A	rs7373492	38687369	0.82351	SCN5A	QT interval	http://www.ebi.ac.uk/efo/EFO_0004682	36050321
5	3	rs7373065	38710315	SCN10A,SCN5A	rs7373065	38710315	1	SCN5A - SCN10A	Atrial fibrillation	http://www.ebi.ac.uk/efo/EFO_0000275	30061737
5	3	rs7373065	38710315	SCN10A,SCN5A	rs7373065	38710315	1	SCN5A - SCN10A	T wave morphology restitution during recovery from exercise	http://www.ebi.ac.uk/efo/EFO_0008398	31607149
5	3	rs7373065	38710315	SCN10A,SCN5A	rs7373065	38710315	1	SCN5A - SCN10A	T wave morphology restitution during recovery from exercise (MTAG)	http://www.ebi.ac.uk/efo/EFO_0008398	31607149
5	3	rs7373065	38710315	SCN10A,SCN5A	rs7373065	38710315	1	SCN5A - SCN10A	TPE interval (resting)	http://www.ebi.ac.uk/efo/EFO_0004644	32386560
5	3	rs7373065	38710315	SCN10A,SCN5A	rs7373065	38710315	1	SCN5A - SCN10A	Atrial fibrillation	http://www.ebi.ac.uk/efo/EFO_0000275	29892015
1, 2, 7, 8, 21	3	rs6801957	38767315	SCN10A,SCN5A	rs11924846	38756566	0.854542	SCN10A	Pulse pressure	http://www.ebi.ac.uk/efo/EFO_0005763	34594039
1, 2, 7, 8, 21	3	rs6801957	38767315	SCN10A,SCN5A	rs6795970	38766675	0.954261	SCN10A	QRS duration	http://www.ebi.ac.uk/efo/EFO_0005054, http://www.ebi.ac.uk/efo/EFO_0005055	27659466
1, 2, 7, 8, 21	3	rs6801957	38767315	SCN10A,SCN5A	rs6795970	38766675	0.954261	SCN10A	PR interval	http://www.ebi.ac.uk/efo/EFO_0004462	31217584
1, 2, 7, 8, 21	3	rs6801957	38767315	SCN10A,SCN5A	rs6795970	38766675	0.954261	SCN10A	QRS duration	http://www.ebi.ac.uk/efo/EFO_0005055	31217584
1, 2, 7, 8, 21	3	rs6801957	38767315	SCN10A,SCN5A	rs6795970	38766675	0.954261	SCN10A	Sick sinus syndrome	http://www.orpha.net/ORDO/Orphanet_166282	33580673
1, 2, 7, 8, 21	3	rs6801957	38767315	SCN10A,SCN5A	rs6795970	38766675	0.954261	SCN10A	Pulse pressure	http://www.ebi.ac.uk/efo/EFO_0005763	33230300
1, 2, 7, 8, 21	3	rs6801957	38767315	SCN10A,SCN5A	rs6795970	38766675	0.954261	SCN10A	Electrocardiographic traits	http://www.ebi.ac.uk/efo/EFO_0005054	20062063
1, 2, 7, 8, 21	3	rs6801957	38767315	SCN10A,SCN5A	rs6795970	38766675	0.954261	SCN10A	Electrocardiographic traits	http://www.ebi.ac.uk/efo/EFO_0004462	20062063
1, 2, 7, 8, 21	3	rs6801957	38767315	SCN10A,SCN5A	rs6795970	38766675	0.954261	SCN10A	Electrocardiographic traits	http://www.ebi.ac.uk/efo/EFO_0004327, http://www.ebi.ac.uk/efo/EFO_0004462	20062061
1, 2, 7, 8, 21	3	rs6801957	38767315	SCN10A,SCN5A	rs6795970	38766675	0.954261	SCN10A	Electrocardiographic conduction measures	http://www.ebi.ac.uk/efo/EFO_0005055	23463857
1, 2, 7, 8, 21	3	rs6801957	38767315	SCN10A,SCN5A	rs6795970	38766675	0.954261	SCN10A	Heart rate response to recovery post exercise	http://www.ebi.ac.uk/efo/EFO_0009185	29769521
1, 2, 7, 8, 21	3	rs6801957	38767315	SCN10A,SCN5A	rs6795970	38766675	0.954261	SCN10A	QRS duration	http://www.ebi.ac.uk/efo/EFO_0005055	30012220
1, 2, 7, 8, 21	3	rs6801957	38767315	SCN10A,SCN5A	rs6795970	38766675	0.954261	SCN10A	Sick sinus syndrome	http://purl.obolibrary.org/obo/MONDO_0001823	36282123
1, 2, 7, 8, 21	3	rs6801957	38767315	SCN10A,SCN5A	rs6795970	38766675	0.954261	SCN10A	Right ventricular peak atrial filling rate	http://www.ebi.ac.uk/efo/EFO_0020939	37126556
1, 2, 7, 8, 21	3	rs6801957	38767315	SCN10A,SCN5A	rs6801957	38767315	1	SCN10A	QRS duration	http://www.ebi.ac.uk/efo/EFO_0004311	21076409
1, 2, 7, 8, 21	3	rs6801957	38767315	SCN10A,SCN5A	rs6801957	38767315	1	SCN10A	Electrocardiographic traits	http://www.ebi.ac.uk/efo/EFO_0004462	25055868
1, 2, 7, 8, 21	3	rs6801957	38767315	SCN10A,SCN5A	rs6801957	38767315	1	SCN10A	QRS duration	http://www.ebi.ac.uk/efo/EFO_0005054, http://www.ebi.ac.uk/efo/EFO_0005055	27659466
1, 2, 7, 8, 21	3	rs6801957	38767315	SCN10A,SCN5A	rs6801957	38767315	1	SCN10A	PR interval	http://www.ebi.ac.uk/efo/EFO_0004462	29127183
1, 2, 7, 8, 21	3	rs6801957	38767315	SCN10A,SCN5A	rs6801957	38767315	1	SCN10A	PR interval	http://www.ebi.ac.uk/efo/EFO_0004462	31217584
1, 2, 7, 8, 21	3	rs6801957	38767315	SCN10A,SCN5A	rs6801957	38767315	1	SCN10A	QT interval	http://www.ebi.ac.uk/efo/EFO_0004682	31217584
1, 2, 7, 8, 21	3	rs6801957	38767315	SCN10A,SCN5A	rs6801957	38767315	1	SCN10A	Pulse pressure	http://www.ebi.ac.uk/efo/EFO_0005763	30224653
1, 2, 7, 8, 21	3	rs6801957	38767315	SCN10A,SCN5A	rs6801957	38767315	1	SCN10A	PR interval	http://www.ebi.ac.uk/efo/EFO_0004462	30679814
1, 2, 7, 8, 21	3	rs6801957	38767315	SCN10A,SCN5A	rs6801957	38767315	1	SCN10A	Electrocardiogram morphology (amplitude at temporal datapoints)	http://www.ebi.ac.uk/efo/EFO_0004327	32916098
1, 2, 7, 8, 21	3	rs6801957	38767315	SCN10A,SCN5A	rs6801957	38767315	1	SCN10A	Cardiorespiratory fitness (vo2 max)	http://www.ebi.ac.uk/efo/EFO_0004887	34753499
1, 2, 7, 8, 21	3	rs6801957	38767315	SCN10A,SCN5A	rs6801957	38767315	1	SCN10A	PR interval	http://www.ebi.ac.uk/efo/EFO_0004462	23139255
1, 2, 7, 8, 21	3	rs6801957	38767315	SCN10A,SCN5A	rs6801957	38767315	1	SCN10A	QT interval	http://www.ebi.ac.uk/efo/EFO_0004682	24952745
1, 2, 7, 8, 21	3	rs6801957	38767315	SCN10A,SCN5A	rs6801957	38767315	1	SCN10A	P wave duration	http://www.ebi.ac.uk/efo/EFO_0005094	24850809
1, 2, 7, 8, 21	3	rs6801957	38767315	SCN10A,SCN5A	rs6801957	38767315	1	SCN10A	PR segment duration	http://www.ebi.ac.uk/efo/EFO_0005095	24850809
1, 2, 7, 8, 21	3	rs6801957	38767315	SCN10A,SCN5A	rs6801957	38767315	1	SCN10A	QRS duration	http://www.ebi.ac.uk/efo/EFO_0005055	27577874
1, 2, 7, 8, 21	3	rs6801957	38767315	SCN10A,SCN5A	rs6801957	38767315	1	SCN10A	PR interval	http://www.ebi.ac.uk/efo/EFO_0004462	32439900
1, 2, 7, 8, 21	3	rs6801957	38767315	SCN10A,SCN5A	rs6801957	38767315	1	SCN10A	Electrocardiographic traits (multivariate)	http://www.ebi.ac.uk/efo/EFO_0004327	32602732
1, 2, 7, 8, 21	3	rs6801957	38767315	SCN10A,SCN5A	rs6801957	38767315	1	SCN10A	Brugada syndrome	http://purl.obolibrary.org/obo/MONDO_0015263	35210625
1, 2, 7, 8, 21	3	rs6801957	38767315	SCN10A,SCN5A	rs6801957	38767315	1	SCN10A	Atrial fibrillation/atrial flutter	http://www.ebi.ac.uk/efo/EFO_0000275	34594039
1, 2, 7, 8, 21	3	rs6801957	38767315	SCN10A,SCN5A	rs6801957	38767315	1	SCN10A	Cardiovascular delta age (difference between ECG-predicted and chronological age)	http://www.ebi.ac.uk/efo/EFO_0803380	36587059
1, 2, 7, 8, 21	3	rs6801957	38767315	SCN10A,SCN5A	rs6801957	38767315	1	SCN10A	Atrial fibrillation	http://www.ebi.ac.uk/efo/EFO_0000275	36653681
1, 2, 7, 8, 21	3	rs6801957	38767315	SCN10A,SCN5A	rs7433306	38770639	0.964313	SCN10A	PR interval	http://www.ebi.ac.uk/efo/EFO_0004462	25035420
1, 2, 7, 8, 21	3	rs6801957	38767315	SCN10A,SCN5A	rs7433306	38770639	0.964313	SCN10A	PR interval	http://www.ebi.ac.uk/efo/EFO_0004462	31217584
1, 2, 7, 8, 21	3	rs6801957	38767315	SCN10A,SCN5A	rs6790396	38771925	0.984666	SCN10A	Atrial fibrillation	http://www.ebi.ac.uk/efo/EFO_0000275	30061737
1, 2, 7, 8, 21	3	rs6801957	38767315	SCN10A,SCN5A	rs6790396	38771925	0.984666	SCN10A	P wave duration	http://www.ebi.ac.uk/efo/EFO_0005094	28794112
1, 2, 7, 8, 21	3	rs6801957	38767315	SCN10A,SCN5A	rs6790396	38771925	0.984666	SCN10A	Atrial fibrillation	http://www.ebi.ac.uk/efo/EFO_0000275	29892015
1, 2, 7, 8, 21	3	rs6801957	38767315	SCN10A,SCN5A	rs6800541	38774832	0.964313	SCN10A	PR interval	http://www.ebi.ac.uk/efo/EFO_0004462	20062060
1, 2, 7, 8, 21	3	rs6801957	38767315	SCN10A,SCN5A	rs6800541	38774832	0.964313	SCN10A	PR interval	http://www.ebi.ac.uk/efo/EFO_0004462	31217584
1, 2, 7, 8, 21	3	rs6801957	38767315	SCN10A,SCN5A	rs6800541	38774832	0.964313	SCN10A	Atrioventricular conduction	http://www.ebi.ac.uk/efo/EFO_0004311	21041692
1, 2, 7, 8, 21	3	rs6801957	38767315	SCN10A,SCN5A	rs10428132	38777554	0.984666	SCN10A	Brugada syndrome	http://purl.obolibrary.org/obo/MONDO_0015263	23872634
1, 2, 7, 8, 21	3	rs6801957	38767315	SCN10A,SCN5A	rs10428132	38777554	0.984666	SCN10A	QRS duration	http://www.ebi.ac.uk/efo/EFO_0005055	31251759
1, 2, 7, 8, 21	3	rs6801957	38767315	SCN10A,SCN5A	rs10428132	38777554	0.984666	SCN10A	Brugada syndrome	http://purl.obolibrary.org/obo/MONDO_0015263	32619740
1, 2, 7, 8, 21	3	rs6801957	38767315	SCN10A,SCN5A	rs10428132	38777554	0.984666	SCN10A	Atrial fibrillation (MTAG)	http://www.ebi.ac.uk/efo/EFO_0000275	35872910
1, 2, 7, 8, 21	3	rs6801957	38767315	SCN10A,SCN5A	rs7428232	38778618	0.979604	SCN10A	T wave morphology restitution during exercise (MTAG)	http://www.ebi.ac.uk/efo/EFO_0008398	31607149
1, 2, 7, 8, 21	3	rs6801957	38767315	SCN10A,SCN5A	rs7428232	38778618	0.979604	SCN10A	T wave morphology restitution during exercise	http://www.ebi.ac.uk/efo/EFO_0008398	31607149
1, 2, 7, 8, 21	3	rs6801957	38767315	SCN10A,SCN5A	rs6599250	38784029	0.959201	SCN10A	PR interval	http://www.ebi.ac.uk/efo/EFO_0004462	30046033
1, 2, 7, 8, 21	3	rs6801957	38767315	SCN10A,SCN5A	rs7433723	38784957	0.96957	SCN10A	Heart rate response to exercise	http://www.ebi.ac.uk/efo/EFO_0009184	29769521
1, 2, 7, 8, 21	3	rs6801957	38767315	SCN10A,SCN5A	rs6599251	38785809	0.857925	SCN10A	Pulse pressure	http://www.ebi.ac.uk/efo/EFO_0005763	30578418
1, 2, 7, 8, 21	3	rs6801957	38767315	SCN10A,SCN5A	rs6599255	38796415	0.974572	SCN10A	Resting heart rate	http://www.ebi.ac.uk/efo/EFO_0004351	27798624
29	3	rs6790396	38771925	SCN10A,SCN5A	rs11924846	38756566	0.84968	SCN10A	Pulse pressure	http://www.ebi.ac.uk/efo/EFO_0005763	34594039
29	3	rs6790396	38771925	SCN10A,SCN5A	rs6795970	38766675	0.939195	SCN10A	QRS duration	http://www.ebi.ac.uk/efo/EFO_0005054, http://www.ebi.ac.uk/efo/EFO_0005055	27659466
29	3	rs6790396	38771925	SCN10A,SCN5A	rs6795970	38766675	0.939195	SCN10A	PR interval	http://www.ebi.ac.uk/efo/EFO_0004462	31217584
29	3	rs6790396	38771925	SCN10A,SCN5A	rs6795970	38766675	0.939195	SCN10A	QRS duration	http://www.ebi.ac.uk/efo/EFO_0005055	31217584
29	3	rs6790396	38771925	SCN10A,SCN5A	rs6795970	38766675	0.939195	SCN10A	Sick sinus syndrome	http://www.orpha.net/ORDO/Orphanet_166282	33580673
29	3	rs6790396	38771925	SCN10A,SCN5A	rs6795970	38766675	0.939195	SCN10A	Pulse pressure	http://www.ebi.ac.uk/efo/EFO_0005763	33230300
29	3	rs6790396	38771925	SCN10A,SCN5A	rs6795970	38766675	0.939195	SCN10A	Electrocardiographic traits	http://www.ebi.ac.uk/efo/EFO_0005054	20062063
29	3	rs6790396	38771925	SCN10A,SCN5A	rs6795970	38766675	0.939195	SCN10A	Electrocardiographic traits	http://www.ebi.ac.uk/efo/EFO_0004462	20062063
29	3	rs6790396	38771925	SCN10A,SCN5A	rs6795970	38766675	0.939195	SCN10A	Electrocardiographic traits	http://www.ebi.ac.uk/efo/EFO_0004327, http://www.ebi.ac.uk/efo/EFO_0004462	20062061
29	3	rs6790396	38771925	SCN10A,SCN5A	rs6795970	38766675	0.939195	SCN10A	Electrocardiographic conduction measures	http://www.ebi.ac.uk/efo/EFO_0005055	23463857
29	3	rs6790396	38771925	SCN10A,SCN5A	rs6795970	38766675	0.939195	SCN10A	Heart rate response to recovery post exercise	http://www.ebi.ac.uk/efo/EFO_0009185	29769521
29	3	rs6790396	38771925	SCN10A,SCN5A	rs6795970	38766675	0.939195	SCN10A	QRS duration	http://www.ebi.ac.uk/efo/EFO_0005055	30012220
29	3	rs6790396	38771925	SCN10A,SCN5A	rs6795970	38766675	0.939195	SCN10A	Sick sinus syndrome	http://purl.obolibrary.org/obo/MONDO_0001823	36282123
29	3	rs6790396	38771925	SCN10A,SCN5A	rs6795970	38766675	0.939195	SCN10A	Right ventricular peak atrial filling rate	http://www.ebi.ac.uk/efo/EFO_0020939	37126556
29	3	rs6790396	38771925	SCN10A,SCN5A	rs6801957	38767315	0.984666	SCN10A	QRS duration	http://www.ebi.ac.uk/efo/EFO_0004311	21076409
29	3	rs6790396	38771925	SCN10A,SCN5A	rs6801957	38767315	0.984666	SCN10A	Electrocardiographic traits	http://www.ebi.ac.uk/efo/EFO_0004462	25055868
29	3	rs6790396	38771925	SCN10A,SCN5A	rs6801957	38767315	0.984666	SCN10A	QRS duration	http://www.ebi.ac.uk/efo/EFO_0005054, http://www.ebi.ac.uk/efo/EFO_0005055	27659466
29	3	rs6790396	38771925	SCN10A,SCN5A	rs6801957	38767315	0.984666	SCN10A	PR interval	http://www.ebi.ac.uk/efo/EFO_0004462	29127183
29	3	rs6790396	38771925	SCN10A,SCN5A	rs6801957	38767315	0.984666	SCN10A	PR interval	http://www.ebi.ac.uk/efo/EFO_0004462	31217584
29	3	rs6790396	38771925	SCN10A,SCN5A	rs6801957	38767315	0.984666	SCN10A	QT interval	http://www.ebi.ac.uk/efo/EFO_0004682	31217584
29	3	rs6790396	38771925	SCN10A,SCN5A	rs6801957	38767315	0.984666	SCN10A	Pulse pressure	http://www.ebi.ac.uk/efo/EFO_0005763	30224653
29	3	rs6790396	38771925	SCN10A,SCN5A	rs6801957	38767315	0.984666	SCN10A	PR interval	http://www.ebi.ac.uk/efo/EFO_0004462	30679814
29	3	rs6790396	38771925	SCN10A,SCN5A	rs6801957	38767315	0.984666	SCN10A	Electrocardiogram morphology (amplitude at temporal datapoints)	http://www.ebi.ac.uk/efo/EFO_0004327	32916098
29	3	rs6790396	38771925	SCN10A,SCN5A	rs6801957	38767315	0.984666	SCN10A	Cardiorespiratory fitness (vo2 max)	http://www.ebi.ac.uk/efo/EFO_0004887	34753499
29	3	rs6790396	38771925	SCN10A,SCN5A	rs6801957	38767315	0.984666	SCN10A	PR interval	http://www.ebi.ac.uk/efo/EFO_0004462	23139255
29	3	rs6790396	38771925	SCN10A,SCN5A	rs6801957	38767315	0.984666	SCN10A	QT interval	http://www.ebi.ac.uk/efo/EFO_0004682	24952745
29	3	rs6790396	38771925	SCN10A,SCN5A	rs6801957	38767315	0.984666	SCN10A	P wave duration	http://www.ebi.ac.uk/efo/EFO_0005094	24850809
29	3	rs6790396	38771925	SCN10A,SCN5A	rs6801957	38767315	0.984666	SCN10A	PR segment duration	http://www.ebi.ac.uk/efo/EFO_0005095	24850809
29	3	rs6790396	38771925	SCN10A,SCN5A	rs6801957	38767315	0.984666	SCN10A	QRS duration	http://www.ebi.ac.uk/efo/EFO_0005055	27577874
29	3	rs6790396	38771925	SCN10A,SCN5A	rs6801957	38767315	0.984666	SCN10A	PR interval	http://www.ebi.ac.uk/efo/EFO_0004462	32439900
29	3	rs6790396	38771925	SCN10A,SCN5A	rs6801957	38767315	0.984666	SCN10A	Electrocardiographic traits (multivariate)	http://www.ebi.ac.uk/efo/EFO_0004327	32602732
29	3	rs6790396	38771925	SCN10A,SCN5A	rs6801957	38767315	0.984666	SCN10A	Brugada syndrome	http://purl.obolibrary.org/obo/MONDO_0015263	35210625
29	3	rs6790396	38771925	SCN10A,SCN5A	rs6801957	38767315	0.984666	SCN10A	Atrial fibrillation/atrial flutter	http://www.ebi.ac.uk/efo/EFO_0000275	34594039
29	3	rs6790396	38771925	SCN10A,SCN5A	rs6801957	38767315	0.984666	SCN10A	Cardiovascular delta age (difference between ECG-predicted and chronological age)	http://www.ebi.ac.uk/efo/EFO_0803380	36587059
29	3	rs6790396	38771925	SCN10A,SCN5A	rs6801957	38767315	0.984666	SCN10A	Atrial fibrillation	http://www.ebi.ac.uk/efo/EFO_0000275	36653681
29	3	rs6790396	38771925	SCN10A,SCN5A	rs7433306	38770639	0.979681	SCN10A	PR interval	http://www.ebi.ac.uk/efo/EFO_0004462	25035420
29	3	rs6790396	38771925	SCN10A,SCN5A	rs7433306	38770639	0.979681	SCN10A	PR interval	http://www.ebi.ac.uk/efo/EFO_0004462	31217584
29	3	rs6790396	38771925	SCN10A,SCN5A	rs6790396	38771925	1	SCN10A	Atrial fibrillation	http://www.ebi.ac.uk/efo/EFO_0000275	30061737
29	3	rs6790396	38771925	SCN10A,SCN5A	rs6790396	38771925	1	SCN10A	P wave duration	http://www.ebi.ac.uk/efo/EFO_0005094	28794112
29	3	rs6790396	38771925	SCN10A,SCN5A	rs6790396	38771925	1	SCN10A	Atrial fibrillation	http://www.ebi.ac.uk/efo/EFO_0000275	29892015
29	3	rs6790396	38771925	SCN10A,SCN5A	rs6800541	38774832	0.979681	SCN10A	PR interval	http://www.ebi.ac.uk/efo/EFO_0004462	20062060
29	3	rs6790396	38771925	SCN10A,SCN5A	rs6800541	38774832	0.979681	SCN10A	PR interval	http://www.ebi.ac.uk/efo/EFO_0004462	31217584
29	3	rs6790396	38771925	SCN10A,SCN5A	rs6800541	38774832	0.979681	SCN10A	Atrioventricular conduction	http://www.ebi.ac.uk/efo/EFO_0004311	21041692
29	3	rs6790396	38771925	SCN10A,SCN5A	rs10428132	38777554	1	SCN10A	Brugada syndrome	http://purl.obolibrary.org/obo/MONDO_0015263	23872634
29	3	rs6790396	38771925	SCN10A,SCN5A	rs10428132	38777554	1	SCN10A	QRS duration	http://www.ebi.ac.uk/efo/EFO_0005055	31251759
29	3	rs6790396	38771925	SCN10A,SCN5A	rs10428132	38777554	1	SCN10A	Brugada syndrome	http://purl.obolibrary.org/obo/MONDO_0015263	32619740
29	3	rs6790396	38771925	SCN10A,SCN5A	rs10428132	38777554	1	SCN10A	Atrial fibrillation (MTAG)	http://www.ebi.ac.uk/efo/EFO_0000275	35872910
29	3	rs6790396	38771925	SCN10A,SCN5A	rs7428232	38778618	0.994893	SCN10A	T wave morphology restitution during exercise (MTAG)	http://www.ebi.ac.uk/efo/EFO_0008398	31607149
29	3	rs6790396	38771925	SCN10A,SCN5A	rs7428232	38778618	0.994893	SCN10A	T wave morphology restitution during exercise	http://www.ebi.ac.uk/efo/EFO_0008398	31607149
29	3	rs6790396	38771925	SCN10A,SCN5A	rs6599250	38784029	0.974524	SCN10A	PR interval	http://www.ebi.ac.uk/efo/EFO_0004462	30046033
29	3	rs6790396	38771925	SCN10A,SCN5A	rs7433723	38784957	0.984771	SCN10A	Heart rate response to exercise	http://www.ebi.ac.uk/efo/EFO_0009184	29769521
29	3	rs6790396	38771925	SCN10A,SCN5A	rs6599251	38785809	0.872156	SCN10A	Pulse pressure	http://www.ebi.ac.uk/efo/EFO_0005763	30578418
29	3	rs6790396	38771925	SCN10A,SCN5A	rs6599255	38796415	0.989817	SCN10A	Resting heart rate	http://www.ebi.ac.uk/efo/EFO_0004351	27798624
29	3	rs6790396	38771925	SCN10A,SCN5A	rs6798015	38798836	0.80101	SCN10A	PR interval	http://www.ebi.ac.uk/efo/EFO_0004462	31217584
29	3	rs6790396	38771925	SCN10A,SCN5A	rs6798015	38798836	0.80101	SCN10A	PR interval	http://www.ebi.ac.uk/efo/EFO_0004462	21347284
3	3	rs6800541	38774832	SCN10A,SCN5A	rs11924846	38756566	0.869383	SCN10A	Pulse pressure	http://www.ebi.ac.uk/efo/EFO_0005763	34594039
3	3	rs6800541	38774832	SCN10A,SCN5A	rs6795970	38766675	0.959081	SCN10A	QRS duration	http://www.ebi.ac.uk/efo/EFO_0005054, http://www.ebi.ac.uk/efo/EFO_0005055	27659466
3	3	rs6800541	38774832	SCN10A,SCN5A	rs6795970	38766675	0.959081	SCN10A	PR interval	http://www.ebi.ac.uk/efo/EFO_0004462	31217584
3	3	rs6800541	38774832	SCN10A,SCN5A	rs6795970	38766675	0.959081	SCN10A	QRS duration	http://www.ebi.ac.uk/efo/EFO_0005055	31217584
3	3	rs6800541	38774832	SCN10A,SCN5A	rs6795970	38766675	0.959081	SCN10A	Sick sinus syndrome	http://www.orpha.net/ORDO/Orphanet_166282	33580673
3	3	rs6800541	38774832	SCN10A,SCN5A	rs6795970	38766675	0.959081	SCN10A	Pulse pressure	http://www.ebi.ac.uk/efo/EFO_0005763	33230300
3	3	rs6800541	38774832	SCN10A,SCN5A	rs6795970	38766675	0.959081	SCN10A	Electrocardiographic traits	http://www.ebi.ac.uk/efo/EFO_0005054	20062063
3	3	rs6800541	38774832	SCN10A,SCN5A	rs6795970	38766675	0.959081	SCN10A	Electrocardiographic traits	http://www.ebi.ac.uk/efo/EFO_0004462	20062063
3	3	rs6800541	38774832	SCN10A,SCN5A	rs6795970	38766675	0.959081	SCN10A	Electrocardiographic traits	http://www.ebi.ac.uk/efo/EFO_0004327, http://www.ebi.ac.uk/efo/EFO_0004462	20062061
3	3	rs6800541	38774832	SCN10A,SCN5A	rs6795970	38766675	0.959081	SCN10A	Electrocardiographic conduction measures	http://www.ebi.ac.uk/efo/EFO_0005055	23463857
3	3	rs6800541	38774832	SCN10A,SCN5A	rs6795970	38766675	0.959081	SCN10A	Heart rate response to recovery post exercise	http://www.ebi.ac.uk/efo/EFO_0009185	29769521
3	3	rs6800541	38774832	SCN10A,SCN5A	rs6795970	38766675	0.959081	SCN10A	QRS duration	http://www.ebi.ac.uk/efo/EFO_0005055	30012220
3	3	rs6800541	38774832	SCN10A,SCN5A	rs6795970	38766675	0.959081	SCN10A	Sick sinus syndrome	http://purl.obolibrary.org/obo/MONDO_0001823	36282123
3	3	rs6800541	38774832	SCN10A,SCN5A	rs6795970	38766675	0.959081	SCN10A	Right ventricular peak atrial filling rate	http://www.ebi.ac.uk/efo/EFO_0020939	37126556
3	3	rs6800541	38774832	SCN10A,SCN5A	rs6801957	38767315	0.964313	SCN10A	QRS duration	http://www.ebi.ac.uk/efo/EFO_0004311	21076409
3	3	rs6800541	38774832	SCN10A,SCN5A	rs6801957	38767315	0.964313	SCN10A	Electrocardiographic traits	http://www.ebi.ac.uk/efo/EFO_0004462	25055868
3	3	rs6800541	38774832	SCN10A,SCN5A	rs6801957	38767315	0.964313	SCN10A	QRS duration	http://www.ebi.ac.uk/efo/EFO_0005054, http://www.ebi.ac.uk/efo/EFO_0005055	27659466
3	3	rs6800541	38774832	SCN10A,SCN5A	rs6801957	38767315	0.964313	SCN10A	PR interval	http://www.ebi.ac.uk/efo/EFO_0004462	29127183
3	3	rs6800541	38774832	SCN10A,SCN5A	rs6801957	38767315	0.964313	SCN10A	PR interval	http://www.ebi.ac.uk/efo/EFO_0004462	31217584
3	3	rs6800541	38774832	SCN10A,SCN5A	rs6801957	38767315	0.964313	SCN10A	QT interval	http://www.ebi.ac.uk/efo/EFO_0004682	31217584
3	3	rs6800541	38774832	SCN10A,SCN5A	rs6801957	38767315	0.964313	SCN10A	Pulse pressure	http://www.ebi.ac.uk/efo/EFO_0005763	30224653
3	3	rs6800541	38774832	SCN10A,SCN5A	rs6801957	38767315	0.964313	SCN10A	PR interval	http://www.ebi.ac.uk/efo/EFO_0004462	30679814
3	3	rs6800541	38774832	SCN10A,SCN5A	rs6801957	38767315	0.964313	SCN10A	Electrocardiogram morphology (amplitude at temporal datapoints)	http://www.ebi.ac.uk/efo/EFO_0004327	32916098
3	3	rs6800541	38774832	SCN10A,SCN5A	rs6801957	38767315	0.964313	SCN10A	Cardiorespiratory fitness (vo2 max)	http://www.ebi.ac.uk/efo/EFO_0004887	34753499
3	3	rs6800541	38774832	SCN10A,SCN5A	rs6801957	38767315	0.964313	SCN10A	PR interval	http://www.ebi.ac.uk/efo/EFO_0004462	23139255
3	3	rs6800541	38774832	SCN10A,SCN5A	rs6801957	38767315	0.964313	SCN10A	QT interval	http://www.ebi.ac.uk/efo/EFO_0004682	24952745
3	3	rs6800541	38774832	SCN10A,SCN5A	rs6801957	38767315	0.964313	SCN10A	P wave duration	http://www.ebi.ac.uk/efo/EFO_0005094	24850809
3	3	rs6800541	38774832	SCN10A,SCN5A	rs6801957	38767315	0.964313	SCN10A	PR segment duration	http://www.ebi.ac.uk/efo/EFO_0005095	24850809
3	3	rs6800541	38774832	SCN10A,SCN5A	rs6801957	38767315	0.964313	SCN10A	QRS duration	http://www.ebi.ac.uk/efo/EFO_0005055	27577874
3	3	rs6800541	38774832	SCN10A,SCN5A	rs6801957	38767315	0.964313	SCN10A	PR interval	http://www.ebi.ac.uk/efo/EFO_0004462	32439900
3	3	rs6800541	38774832	SCN10A,SCN5A	rs6801957	38767315	0.964313	SCN10A	Electrocardiographic traits (multivariate)	http://www.ebi.ac.uk/efo/EFO_0004327	32602732
3	3	rs6800541	38774832	SCN10A,SCN5A	rs6801957	38767315	0.964313	SCN10A	Brugada syndrome	http://purl.obolibrary.org/obo/MONDO_0015263	35210625
3	3	rs6800541	38774832	SCN10A,SCN5A	rs6801957	38767315	0.964313	SCN10A	Atrial fibrillation/atrial flutter	http://www.ebi.ac.uk/efo/EFO_0000275	34594039
3	3	rs6800541	38774832	SCN10A,SCN5A	rs6801957	38767315	0.964313	SCN10A	Cardiovascular delta age (difference between ECG-predicted and chronological age)	http://www.ebi.ac.uk/efo/EFO_0803380	36587059
3	3	rs6800541	38774832	SCN10A,SCN5A	rs6801957	38767315	0.964313	SCN10A	Atrial fibrillation	http://www.ebi.ac.uk/efo/EFO_0000275	36653681
3	3	rs6800541	38774832	SCN10A,SCN5A	rs7433306	38770639	1	SCN10A	PR interval	http://www.ebi.ac.uk/efo/EFO_0004462	25035420
3	3	rs6800541	38774832	SCN10A,SCN5A	rs7433306	38770639	1	SCN10A	PR interval	http://www.ebi.ac.uk/efo/EFO_0004462	31217584
3	3	rs6800541	38774832	SCN10A,SCN5A	rs6790396	38771925	0.979681	SCN10A	Atrial fibrillation	http://www.ebi.ac.uk/efo/EFO_0000275	30061737
3	3	rs6800541	38774832	SCN10A,SCN5A	rs6790396	38771925	0.979681	SCN10A	P wave duration	http://www.ebi.ac.uk/efo/EFO_0005094	28794112
3	3	rs6800541	38774832	SCN10A,SCN5A	rs6790396	38771925	0.979681	SCN10A	Atrial fibrillation	http://www.ebi.ac.uk/efo/EFO_0000275	29892015
3	3	rs6800541	38774832	SCN10A,SCN5A	rs6800541	38774832	1	SCN10A	PR interval	http://www.ebi.ac.uk/efo/EFO_0004462	20062060
3	3	rs6800541	38774832	SCN10A,SCN5A	rs6800541	38774832	1	SCN10A	PR interval	http://www.ebi.ac.uk/efo/EFO_0004462	31217584
3	3	rs6800541	38774832	SCN10A,SCN5A	rs6800541	38774832	1	SCN10A	Atrioventricular conduction	http://www.ebi.ac.uk/efo/EFO_0004311	21041692
3	3	rs6800541	38774832	SCN10A,SCN5A	rs10428132	38777554	0.979681	SCN10A	Brugada syndrome	http://purl.obolibrary.org/obo/MONDO_0015263	23872634
3	3	rs6800541	38774832	SCN10A,SCN5A	rs10428132	38777554	0.979681	SCN10A	QRS duration	http://www.ebi.ac.uk/efo/EFO_0005055	31251759
3	3	rs6800541	38774832	SCN10A,SCN5A	rs10428132	38777554	0.979681	SCN10A	Brugada syndrome	http://purl.obolibrary.org/obo/MONDO_0015263	32619740
3	3	rs6800541	38774832	SCN10A,SCN5A	rs10428132	38777554	0.979681	SCN10A	Atrial fibrillation (MTAG)	http://www.ebi.ac.uk/efo/EFO_0000275	35872910
3	3	rs6800541	38774832	SCN10A,SCN5A	rs7428232	38778618	0.974678	SCN10A	T wave morphology restitution during exercise (MTAG)	http://www.ebi.ac.uk/efo/EFO_0008398	31607149
3	3	rs6800541	38774832	SCN10A,SCN5A	rs7428232	38778618	0.974678	SCN10A	T wave morphology restitution during exercise	http://www.ebi.ac.uk/efo/EFO_0008398	31607149
3	3	rs6800541	38774832	SCN10A,SCN5A	rs6599250	38784029	0.994874	SCN10A	PR interval	http://www.ebi.ac.uk/efo/EFO_0004462	30046033
3	3	rs6800541	38774832	SCN10A,SCN5A	rs7433723	38784957	0.964761	SCN10A	Heart rate response to exercise	http://www.ebi.ac.uk/efo/EFO_0009184	29769521
3	3	rs6800541	38774832	SCN10A,SCN5A	rs6599251	38785809	0.854435	SCN10A	Pulse pressure	http://www.ebi.ac.uk/efo/EFO_0005763	30578418
3	3	rs6800541	38774832	SCN10A,SCN5A	rs6599255	38796415	0.969705	SCN10A	Resting heart rate	http://www.ebi.ac.uk/efo/EFO_0004351	27798624
1, 7	3	rs4687718	53282303	TKT	rs73840299	53277063	0.867253	TKT	Erythronate levels	http://www.ebi.ac.uk/efo/EFO_0021025	36635386
1, 7	3	rs4687718	53282303	TKT	rs62255995	53279830	0.878777	TKT	QRS duration	http://www.ebi.ac.uk/efo/EFO_0005055	36050321
1, 7	3	rs4687718	53282303	TKT	rs4687718	53282303	1	TKT	QRS duration	http://www.ebi.ac.uk/efo/EFO_0005054, http://www.ebi.ac.uk/efo/EFO_0005055	27659466
1, 7	3	rs4687718	53282303	TKT	rs4687718	53282303	1	TKT	QRS duration	http://www.ebi.ac.uk/efo/EFO_0005055	27577874
1, 7	3	rs4687718	53282303	TKT	rs4687718	53282303	1	TKT	QRS duration	http://www.ebi.ac.uk/efo/EFO_0005055	30012220
1, 7	3	rs4687718	53282303	TKT	rs4687718	53282303	1	TKT	Serum metabolite levels	http://www.ebi.ac.uk/efo/EFO_0005653	33031748
1, 7	3	rs4687718	53282303	TKT	rs4687718	53282303	1	TKT	Metabolite peak levels (QI3819)	http://www.ebi.ac.uk/efo/EFO_0004725	35995766
1, 7	3	rs4687718	53282303	TKT	rs4687718	53282303	1	TKT	Metabolite peak levels (QI12439)	http://www.ebi.ac.uk/efo/EFO_0004725	35995766
1, 7	3	rs4687718	53282303	TKT	rs4687718	53282303	1	TKT	Metabolite peak levels (QI12488)	http://www.ebi.ac.uk/efo/EFO_0004725	35995766
1, 7	3	rs4687718	53282303	TKT	rs4687718	53282303	1	TKT	Metabolite peak levels (QI12506)	http://www.ebi.ac.uk/efo/EFO_0004725	35995766
1, 7	3	rs4687718	53282303	TKT	rs4687718	53282303	1	TKT	Erythronate levels	http://www.ebi.ac.uk/efo/EFO_0021025	35347128
1, 7	3	rs4687718	53282303	TKT	rs4687718	53282303	1	TKT	Erythronate levels	http://www.ebi.ac.uk/efo/EFO_0021025	35050183
1, 7	3	rs4687718	53282303	TKT	rs62256002	53282990	0.939094	TKT	Electrocardiogram morphology (amplitude at temporal datapoints)	http://www.ebi.ac.uk/efo/EFO_0004327	32916098
25	3	rs17775391	66444697	SLC25A26,LRIG1	rs2306272	66434643	0.953175	SLC25A26, SLC25A26, LRIG1	Heel bone mineral density	http://www.ebi.ac.uk/efo/EFO_0009270	30595370
25	3	rs17775391	66444697	SLC25A26,LRIG1	rs2306272	66434643	0.953175	SLC25A26, SLC25A26, LRIG1	Heel bone mineral density	http://www.ebi.ac.uk/efo/EFO_0009270	30048462
25	3	rs17775391	66444697	SLC25A26,LRIG1	rs2306272	66434643	0.953175	SLC25A26, SLC25A26, LRIG1	Systolic blood pressure	http://www.ebi.ac.uk/efo/EFO_0006335	30595370
25	3	rs17775391	66444697	SLC25A26,LRIG1	rs2306272	66434643	0.953175	SLC25A26, SLC25A26, LRIG1	Atrial fibrillation	http://www.ebi.ac.uk/efo/EFO_0000275	29892015
25	3	rs17775391	66444697	SLC25A26,LRIG1	rs2306272	66434643	0.953175	SLC25A26, SLC25A26, LRIG1	Leucine-rich repeats and immunoglobulin-like domains protein 1 level in Chronic kidney disease with hypertension and no diabetes (18831_6)	http://www.ebi.ac.uk/efo/EFO_0004747	35870639
25	3	rs17775391	66444697	SLC25A26,LRIG1	rs2306272	66434643	0.953175	SLC25A26, SLC25A26, LRIG1	Ascending thoracic aortic diameter	http://www.ebi.ac.uk/efo/EFO_0021787	34837083
25	3	rs17775391	66444697	SLC25A26,LRIG1	rs2306272	66434643	0.953175	SLC25A26, SLC25A26, LRIG1	Leucine-rich repeats and immunoglobulin-like domains protein 1 levels		36349687
25	3	rs17775391	66444697	SLC25A26,LRIG1	rs2306272	66434643	0.953175	SLC25A26, SLC25A26, LRIG1	Vertex-wise cortical surface area	http://www.ebi.ac.uk/efo/EFO_0010736	34910505
25	3	rs17775391	66444697	SLC25A26,LRIG1	rs2306272	66434643	0.953175	SLC25A26, SLC25A26, LRIG1	Ascending aorta diameter	http://www.ebi.ac.uk/efo/EFO_0021787	37019578
25	3	rs17775391	66444697	SLC25A26,LRIG1	rs2306272	66434643	0.953175	SLC25A26, SLC25A26, LRIG1	Leucine-rich repeats and immunoglobulin-like domains protein 1 levels	http://www.ebi.ac.uk/efo/EFO_0004747	34648354
25	3	rs17775391	66444697	SLC25A26,LRIG1	rs2306272	66434643	0.953175	SLC25A26, SLC25A26, LRIG1	Body mass index	http://www.ebi.ac.uk/efo/EFO_0004340	36581621
5	3	rs2200541	149952041	TSC22D2	rs11923657	149951018	0.989327	RPL32P9 - LINC01213	Electrocardiogram morphology (amplitude at temporal datapoints)	http://www.ebi.ac.uk/efo/EFO_0004327	32916098
8	3	rs11928162	156827227	CCNL1	rs6441111	156821808	0.941752	LINC00880, LINC00881	PR interval	http://www.ebi.ac.uk/efo/EFO_0004462	30046033
8	3	rs11928162	156827227	CCNL1	rs6441111	156821808	0.941752	LINC00880, LINC00881	PR interval	http://www.ebi.ac.uk/efo/EFO_0004462	32439900
8	3	rs11928162	156827227	CCNL1	rs11928162	156827227	1	LINC00880, LINC00881	Spatial QRS-T angle	http://www.ebi.ac.uk/efo/EFO_0020097	36918541
8	3	rs11928162	156827227	CCNL1	rs11928162	156827227	1	LINC00880, LINC00881	Electrocardiogram morphology (amplitude at temporal datapoints)	http://www.ebi.ac.uk/efo/EFO_0004327	32916098
4	3	rs1714518	158213423	RSRC1	rs6441201	158178324	0.845604	RSRC1	Sporadic neuroblastoma	http://www.ebi.ac.uk/efo/EFO_0000621	28545128
4	3	rs1714518	158213423	RSRC1	rs1714518	158213423	1	RSRC1	Systolic blood pressure	http://www.ebi.ac.uk/efo/EFO_0006335	35762941
4	3	rs1714518	158213423	RSRC1	rs1595029	158241767	0.91449	RSRC1	Lung function (FVC)	http://www.ebi.ac.uk/efo/EFO_0004312	28166213
4	3	rs1714518	158213423	RSRC1	rs1595029	158241767	0.91449	RSRC1	Lung function (FEV1)	http://www.ebi.ac.uk/efo/EFO_0004314	28166213
4	3	rs1714518	158213423	RSRC1	rs1595029	158241767	0.91449	RSRC1	FVC	http://www.ebi.ac.uk/efo/EFO_0004312	36641522
4	3	rs1714518	158213423	RSRC1	rs1595029	158241767	0.91449	RSRC1	FEV1	http://www.ebi.ac.uk/efo/EFO_0004314	36641522
16	3	rs9850919	169177924	MECOM	rs9850919	169177924	1	MECOM, MECOM-AS1	Total testosterone levels	http://www.ebi.ac.uk/efo/EFO_0004908	32042192
16	3	rs9850919	169177924	MECOM	rs9850919	169177924	1	MECOM, MECOM-AS1	Testosterone levels	http://www.ebi.ac.uk/efo/EFO_0004908	35192695
16	3	rs9850919	169177924	MECOM	rs9850919	169177924	1	MECOM, MECOM-AS1	Aspartate aminotransferase to alanine aminotransferase ratio	http://www.ebi.ac.uk/efo/EFO_0010934	33462484
16	3	rs9850919	169177924	MECOM	rs1918975	169179876	0.984467	MECOM-AS1, MECOM	Preeclampsia (maternal genotype effect)	http://www.ebi.ac.uk/efo/EFO_0000668, http://www.ebi.ac.uk/efo/EFO_0005939	33239696
16	3	rs9850919	169177924	MECOM	rs1918978	169191428	0.863806	MECOM-AS1, MECOM	Myocardial fractal dimension (slice 6)	http://www.ebi.ac.uk/efo/EFO_0008205	32814899
16	3	rs9850919	169177924	MECOM	rs1918978	169191428	0.863806	MECOM-AS1, MECOM	Myocardial fractal dimension (slice 7)	http://www.ebi.ac.uk/efo/EFO_0008205	32814899
16	3	rs9850919	169177924	MECOM	rs1918978	169191428	0.863806	MECOM-AS1, MECOM	Myocardial fractal dimension (slice 5)	http://www.ebi.ac.uk/efo/EFO_0008205	32814899
16	3	rs9850919	169177924	MECOM	rs1918978	169191428	0.863806	MECOM-AS1, MECOM	Myocardial fractal dimension (slice 8)	http://www.ebi.ac.uk/efo/EFO_0008205	32814899
16	3	rs9850919	169177924	MECOM	rs1918978	169191428	0.863806	MECOM-AS1, MECOM	Myocardial fractal dimension (slice 9)	http://www.ebi.ac.uk/efo/EFO_0008205	32814899
(MTAG)5	3	rs1499813	171760427	FNDC3B	rs9647379	171785168	0.933843	FNDC3B	Hypertrophic cardiomyopathy	http://www.ebi.ac.uk/efo/EFO_0000538	33495596
(MTAG)5	3	rs1499813	171760427	FNDC3B	rs9647379	171785168	0.933843	FNDC3B	Hypertrophic cardiomyopathy (MTAG)	http://www.ebi.ac.uk/efo/EFO_0000538	33495596
(MTAG)5	3	rs1499813	171760427	FNDC3B	rs9647379	171785168	0.933843	FNDC3B	Waist-to-hip ratio adjusted for BMI	http://www.ebi.ac.uk/efo/EFO_0007788	30575882
(MTAG)5	3	rs1499813	171760427	FNDC3B	rs9647379	171785168	0.933843	FNDC3B	Waist-hip ratio	http://www.ebi.ac.uk/efo/EFO_0004343	30595370
(MTAG)5	3	rs1499813	171760427	FNDC3B	rs9647379	171785168	0.933843	FNDC3B	Heart rate	http://www.ebi.ac.uk/efo/EFO_0004326	23583979
(MTAG)5	3	rs1499813	171760427	FNDC3B	rs9647379	171785168	0.933843	FNDC3B	Appendicular lean mass	http://www.ebi.ac.uk/efo/EFO_0004980	33097823
(MTAG)5	3	rs1499813	171760427	FNDC3B	rs9647379	171785168	0.933843	FNDC3B	Appendicular lean mass	http://www.ebi.ac.uk/efo/EFO_0004980	31761296
(MTAG)5	3	rs1499813	171760427	FNDC3B	rs9647379	171785168	0.933843	FNDC3B	Waist-hip ratio	http://www.ebi.ac.uk/efo/EFO_0004343	30575882
(MTAG)5	3	rs1499813	171760427	FNDC3B	rs4894803	171800256	0.918752	FNDC3B	Electrocardiogram morphology (amplitude at temporal datapoints)	http://www.ebi.ac.uk/efo/EFO_0004327	32916098
(MTAG)5	3	rs1499813	171760427	FNDC3B	rs4894803	171800256	0.918752	FNDC3B	Waist-hip ratio	http://www.ebi.ac.uk/efo/EFO_0004343	30239722
(MTAG)5	3	rs1499813	171760427	FNDC3B	rs4894803	171800256	0.918752	FNDC3B	Hypertrophic cardiomyopathy	http://www.ebi.ac.uk/efo/EFO_0000538	33495597
(MTAG)5	3	rs1499813	171760427	FNDC3B	rs4894803	171800256	0.918752	FNDC3B	Hypertrophic cardiomyopathy (sarcomere negative)	http://www.ebi.ac.uk/efo/EFO_0000538	33495597
(MTAG)5	3	rs1499813	171760427	FNDC3B	rs4894803	171800256	0.918752	FNDC3B	Coronary artery disease	http://www.ebi.ac.uk/efo/EFO_0001645	29212778
(MTAG)5	3	rs1499813	171760427	FNDC3B	rs4894803	171800256	0.918752	FNDC3B	Waist-to-hip ratio adjusted for BMI	http://www.ebi.ac.uk/efo/EFO_0007788	30239722
(MTAG)5	3	rs1499813	171760427	FNDC3B	rs4894803	171800256	0.918752	FNDC3B	Waist-to-hip ratio adjusted for BMI	http://www.ebi.ac.uk/efo/EFO_0007788	31669095
(MTAG)5	3	rs1499813	171760427	FNDC3B	rs4894803	171800256	0.918752	FNDC3B	PR interval	http://www.ebi.ac.uk/efo/EFO_0004462	32439900
25	3	rs10937226	185302885	SENP2	rs6779368	185298868	0.972175	LIPH - SENP2	Estimated glomerular filtration rate	http://www.ebi.ac.uk/efo/EFO_0005208	31152163
25	3	rs10937226	185302885	SENP2	rs6779368	185298868	0.972175	LIPH - SENP2	Diastolic blood pressure	http://www.ebi.ac.uk/efo/EFO_0006336	35762941
25	3	rs10937226	185302885	SENP2	rs13095912	185302098	0.983343	SENP2	Systolic blood pressure	http://www.ebi.ac.uk/efo/EFO_0006335	26969751
25	3	rs10937226	185302885	SENP2	rs6778977	185302532	0.983343	SENP2	QRS duration	http://www.ebi.ac.uk/efo/EFO_0005055	36050321
25	3	rs10937226	185302885	SENP2	rs11924016	185307879	0.961418	SENP2	JT interval	http://www.ebi.ac.uk/efo/EFO_0007885	36050321
25	3	rs10937226	185302885	SENP2	rs12374077	185317674	0.977738	SENP2	Diastolic blood pressure	http://www.ebi.ac.uk/efo/EFO_0006336	28135244
25	3	rs10937226	185302885	SENP2	rs13081203	185322643	0.977831	SENP2	Estimated glomerular filtration rate	http://www.ebi.ac.uk/efo/EFO_0005208	31015462
25	3	rs10937226	185302885	SENP2	rs13081203	185322643	0.977831	SENP2	Seborrheic dermatitis	http://www.ebi.ac.uk/efo/EFO_1000764	29203360
25	3	rs10937226	185302885	SENP2	rs13081203	185322643	0.977831	SENP2	Estimated glomerular filtration rate	http://www.ebi.ac.uk/efo/EFO_0005208	30604766
25	3	rs10937226	185302885	SENP2	rs9714159	185328671	0.96117	SENP2	Body mass index	http://www.ebi.ac.uk/efo/EFO_0004340	31669095
25	3	rs10937226	185302885	SENP2	rs6762208	185331165	0.983343	SENP2	Type 2 diabetes (adjusted for BMI)	http://purl.obolibrary.org/obo/MONDO_0005148	29632382
25	3	rs10937226	185302885	SENP2	rs6762208	185331165	0.983343	SENP2	Type 2 diabetes	http://purl.obolibrary.org/obo/MONDO_0005148	29632382
25	3	rs10937226	185302885	SENP2	rs6762208	185331165	0.983343	SENP2	QRS duration	http://www.ebi.ac.uk/efo/EFO_0005055	30012220
25	3	rs10937226	185302885	SENP2	rs6762208	185331165	0.983343	SENP2	JT interval	http://www.ebi.ac.uk/efo/EFO_0007885	29874175
25	3	rs10937226	185302885	SENP2	rs6762208	185331165	0.983343	SENP2	Body mass index	http://www.ebi.ac.uk/efo/EFO_0004340	36581621
25	3	rs10937226	185302885	SENP2	rs3087964	185348402	0.94456	SENP2	QT interval	http://www.ebi.ac.uk/efo/EFO_0004682	36050321
25	3	rs10937226	185302885	SENP2	rs3087964	185348402	0.94456	SENP2	Body mass index (MTAG)	http://www.ebi.ac.uk/efo/EFO_0004340	36376304
25	3	rs10937226	185302885	SENP2	rs3087964	185348402	0.94456	SENP2	Height	http://www.ebi.ac.uk/efo/EFO_0004339	36224396
25	3	rs10937226	185302885	SENP2	rs7638853	185350706	0.966635	SENP2	PR interval	http://www.ebi.ac.uk/efo/EFO_0004462	30046033
25	3	rs10937226	185302885	SENP2	rs1816959	185351651	0.966635	SENP2 - IGF2BP2	PR interval	http://www.ebi.ac.uk/efo/EFO_0004462	32439900
25	3	rs10937226	185302885	SENP2	rs56065557	185354216	0.843264	SENP2 - IGF2BP2	Estimated glomerular filtration rate	http://www.ebi.ac.uk/efo/EFO_0005208	31152163
25	3	rs10937226	185302885	SENP2	rs56065557	185354216	0.843264	SENP2 - IGF2BP2	Estimated glomerular filtration rate (creatinine)	http://www.ebi.ac.uk/efo/EFO_0005208	34272381
25	3	rs10937226	185302885	SENP2	rs56065557	185354216	0.843264	SENP2 - IGF2BP2	Estimated glomerular filtration rate (creatinine)	http://www.ebi.ac.uk/efo/EFO_0005208	35710981
1	3	rs540615486	185339119	SENP2	rs6779368	185298868	0.933509	LIPH - SENP2	Estimated glomerular filtration rate	http://www.ebi.ac.uk/efo/EFO_0005208	31152163
1	3	rs540615486	185339119	SENP2	rs6779368	185298868	0.933509	LIPH - SENP2	Diastolic blood pressure	http://www.ebi.ac.uk/efo/EFO_0006336	35762941
1	3	rs540615486	185339119	SENP2	rs13095912	185302098	0.944242	SENP2	Systolic blood pressure	http://www.ebi.ac.uk/efo/EFO_0006335	26969751
1	3	rs540615486	185339119	SENP2	rs6778977	185302532	0.944242	SENP2	QRS duration	http://www.ebi.ac.uk/efo/EFO_0005055	36050321
1	3	rs540615486	185339119	SENP2	rs11924016	185307879	0.943842	SENP2	JT interval	http://www.ebi.ac.uk/efo/EFO_0007885	36050321
1	3	rs540615486	185339119	SENP2	rs12374077	185317674	0.938854	SENP2	Diastolic blood pressure	http://www.ebi.ac.uk/efo/EFO_0006336	28135244
1	3	rs540615486	185339119	SENP2	rs13081203	185322643	0.938559	SENP2	Estimated glomerular filtration rate	http://www.ebi.ac.uk/efo/EFO_0005208	31015462
1	3	rs540615486	185339119	SENP2	rs13081203	185322643	0.938559	SENP2	Seborrheic dermatitis	http://www.ebi.ac.uk/efo/EFO_1000764	29203360
1	3	rs540615486	185339119	SENP2	rs13081203	185322643	0.938559	SENP2	Estimated glomerular filtration rate	http://www.ebi.ac.uk/efo/EFO_0005208	30604766
1	3	rs540615486	185339119	SENP2	rs9714159	185328671	0.922931	SENP2	Body mass index	http://www.ebi.ac.uk/efo/EFO_0004340	31669095
1	3	rs540615486	185339119	SENP2	rs6762208	185331165	0.944242	SENP2	Type 2 diabetes (adjusted for BMI)	http://purl.obolibrary.org/obo/MONDO_0005148	29632382
1	3	rs540615486	185339119	SENP2	rs6762208	185331165	0.944242	SENP2	Type 2 diabetes	http://purl.obolibrary.org/obo/MONDO_0005148	29632382
1	3	rs540615486	185339119	SENP2	rs6762208	185331165	0.944242	SENP2	QRS duration	http://www.ebi.ac.uk/efo/EFO_0005055	30012220
1	3	rs540615486	185339119	SENP2	rs6762208	185331165	0.944242	SENP2	JT interval	http://www.ebi.ac.uk/efo/EFO_0007885	29874175
1	3	rs540615486	185339119	SENP2	rs6762208	185331165	0.944242	SENP2	Body mass index	http://www.ebi.ac.uk/efo/EFO_0004340	36581621
1	3	rs540615486	185339119	SENP2	rs3087964	185348402	0.938556	SENP2	QT interval	http://www.ebi.ac.uk/efo/EFO_0004682	36050321
1	3	rs540615486	185339119	SENP2	rs3087964	185348402	0.938556	SENP2	Body mass index (MTAG)	http://www.ebi.ac.uk/efo/EFO_0004340	36376304
1	3	rs540615486	185339119	SENP2	rs3087964	185348402	0.938556	SENP2	Height	http://www.ebi.ac.uk/efo/EFO_0004339	36224396
1	3	rs540615486	185339119	SENP2	rs7638853	185350706	0.949947	SENP2	PR interval	http://www.ebi.ac.uk/efo/EFO_0004462	30046033
1	3	rs540615486	185339119	SENP2	rs1816959	185351651	0.949947	SENP2 - IGF2BP2	PR interval	http://www.ebi.ac.uk/efo/EFO_0004462	32439900
1	3	rs540615486	185339119	SENP2	rs56065557	185354216	0.834068	SENP2 - IGF2BP2	Estimated glomerular filtration rate	http://www.ebi.ac.uk/efo/EFO_0005208	31152163
1	3	rs540615486	185339119	SENP2	rs56065557	185354216	0.834068	SENP2 - IGF2BP2	Estimated glomerular filtration rate (creatinine)	http://www.ebi.ac.uk/efo/EFO_0005208	34272381
1	3	rs540615486	185339119	SENP2	rs56065557	185354216	0.834068	SENP2 - IGF2BP2	Estimated glomerular filtration rate (creatinine)	http://www.ebi.ac.uk/efo/EFO_0005208	35710981
27	3	rs789837	194309528	TMEM44	rs1706003	194299967	0.881626	RPL23AP93 - TMEM44-AS1	Diastolic blood pressure	http://www.ebi.ac.uk/efo/EFO_0006336	30224653
27	3	rs789837	194309528	TMEM44	rs1706003	194299967	0.881626	RPL23AP93 - TMEM44-AS1	QT interval	http://www.ebi.ac.uk/efo/EFO_0004682	34274964
27	3	rs789837	194309528	TMEM44	rs1706003	194299967	0.881626	RPL23AP93 - TMEM44-AS1	QTc interval	http://www.ebi.ac.uk/efo/EFO_0004682	35389749
27	3	rs789837	194309528	TMEM44	rs1706003	194299967	0.881626	RPL23AP93 - TMEM44-AS1	QT interval	http://www.ebi.ac.uk/efo/EFO_0004682	36050321
27	3	rs789837	194309528	TMEM44	rs1706003	194299967	0.881626	RPL23AP93 - TMEM44-AS1	JT interval	http://www.ebi.ac.uk/efo/EFO_0007885	36050321
27	3	rs789837	194309528	TMEM44	rs1706003	194299967	0.881626	RPL23AP93 - TMEM44-AS1	Electrocardiogram morphology (amplitude at temporal datapoints)	http://www.ebi.ac.uk/efo/EFO_0004327	32916098
5	4	rs4974578	1266072	MAEA	rs1732124	1275784	0.874185	CTBP1-DT	High-sensitivity cardiac troponin I concentration	http://www.ebi.ac.uk/efo/EFO_0010071	34732054
5	4	rs4974578	1266072	MAEA	rs13108904	1291113	0.833657	MAEA	Obesity-related traits	http://www.ebi.ac.uk/efo/EFO_0004326	23251661
24	4	rs28568794	7852093	AFAP1	rs28568794	7852093	1	AFAP1	Descending aorta maximum area (MTAG)	http://www.ebi.ac.uk/efo/EFO_0020865	35922433
24	4	rs28568794	7852093	AFAP1	rs28568794	7852093	1	AFAP1	Descending aorta maximum area	http://www.ebi.ac.uk/efo/EFO_0020865	35922433
24	4	rs28568794	7852093	AFAP1	rs61742221	7857230	0.96009	AFAP1	Subcortical volume (MOSTest)	http://www.ebi.ac.uk/efo/EFO_0004346, http://www.ebi.ac.uk/efo/EFO_0006930	32665545
24	4	rs28568794	7852093	AFAP1	rs6816389	7864457	0.970086	AFAP1	Intraocular pressure	http://www.ebi.ac.uk/efo/EFO_0004695	29617998
24	4	rs28568794	7852093	AFAP1	rs62289333	7869428	0.975014	AFAP1	Vertex-wise sulcal depth	http://www.ebi.ac.uk/efo/EFO_0004464	34910505
24	4	rs28568794	7852093	AFAP1	rs7680747	7871623	0.965057	AFAP1	Vertex-wise cortical surface area	http://www.ebi.ac.uk/efo/EFO_0010736	34910505
24	4	rs28568794	7852093	AFAP1	rs62289340	7879027	0.960149	AFAP1	Lung function (FEV1/FVC)	http://www.ebi.ac.uk/efo/EFO_0004713	30804560
24	4	rs28568794	7852093	AFAP1	rs28494514	7889715	0.965057	AFAP1	Educational attainment	http://www.ebi.ac.uk/efo/EFO_0011015	35361970
24	4	rs28568794	7852093	AFAP1	rs62289359	7897168	0.860342	AFAP1	Intraocular pressure	http://www.ebi.ac.uk/efo/EFO_0004695	29617998
24	4	rs28568794	7852093	AFAP1	rs62289359	7897168	0.860342	AFAP1	Corneal resistance factor (MTAG)	http://www.ebi.ac.uk/efo/EFO_0010067	35446358
24	4	rs28568794	7852093	AFAP1	rs62289359	7897168	0.860342	AFAP1	Central corneal thickness (MTAG)	http://www.ebi.ac.uk/efo/EFO_0005213	35446358
24	4	rs28568794	7852093	AFAP1	rs62290561	7906329	0.945244	AFAP1	Systolic blood pressure	http://www.ebi.ac.uk/efo/EFO_0006335	30595370
24	4	rs28568794	7852093	AFAP1	rs6855532	7908237	0.940277	AFAP1	Descending thoracic aortic diameter	http://www.ebi.ac.uk/efo/EFO_0021788	34837083
24	4	rs28568794	7852093	AFAP1	rs6850654	7908295	0.940277	AFAP1	Whole brain free water diffusion (multivariate analysis)	http://www.ebi.ac.uk/efo/EFO_0004464	35505052
18	4	rs13150566	86668673	ARHGAP24	rs7692808	86641149	0.976958	ARHGAP24	PR interval	http://www.ebi.ac.uk/efo/EFO_0004462	20062060
18	4	rs13150566	86668673	ARHGAP24	rs7692808	86641149	0.976958	ARHGAP24	PR interval	http://www.ebi.ac.uk/efo/EFO_0004462	31217584
18	4	rs13150566	86668673	ARHGAP24	rs7692808	86641149	0.976958	ARHGAP24	Electrocardiographic traits (multivariate)	http://www.ebi.ac.uk/efo/EFO_0004327	32602732
18	4	rs13150566	86668673	ARHGAP24	rs7660702	86651464	0.971202	ARHGAP24	PR interval	http://www.ebi.ac.uk/efo/EFO_0004462	31217584
18	4	rs13150566	86668673	ARHGAP24	rs7660702	86651464	0.971202	ARHGAP24	Electrocardiographic traits	http://www.ebi.ac.uk/efo/EFO_0004462	20062063
18	4	rs13150566	86668673	ARHGAP24	rs2624021	86657420	0.982697	ARHGAP24	PR interval	http://www.ebi.ac.uk/efo/EFO_0004462	32439900
18	4	rs13150566	86668673	ARHGAP24	rs343849	86663055	0.982697	ARHGAP24	PR interval	http://www.ebi.ac.uk/efo/EFO_0004462	30046033
18	4	rs13150566	86668673	ARHGAP24	rs13137008	86674199	1	ARHGAP24	PR interval	http://www.ebi.ac.uk/efo/EFO_0004462	31217584
18	4	rs13150566	86668673	ARHGAP24	rs13137008	86674199	1	ARHGAP24	PR segment duration	http://www.ebi.ac.uk/efo/EFO_0005095	24850809
18	4	rs13150566	86668673	ARHGAP24	rs13111293	86682968	0.960642	ARHGAP24	PR interval	http://www.ebi.ac.uk/efo/EFO_0004462	30679814
18	4	rs13150566	86668673	ARHGAP24	rs13111662	86683121	0.960642	ARHGAP24	Lung function (FEV1)	http://www.ebi.ac.uk/efo/EFO_0004314	36914875
18	4	rs13150566	86668673	ARHGAP24	rs13105921	86699726	0.888003	ARHGAP24	PR interval	http://www.ebi.ac.uk/efo/EFO_0004462	29127183
18	4	rs13150566	86668673	ARHGAP24	rs13105921	86699726	0.888003	ARHGAP24	PR interval	http://www.ebi.ac.uk/efo/EFO_0004462	32439900
8	4	rs17010755	86672094	ARHGAP24	rs7692808	86641149	0.976958	ARHGAP24	PR interval	http://www.ebi.ac.uk/efo/EFO_0004462	20062060
8	4	rs17010755	86672094	ARHGAP24	rs7692808	86641149	0.976958	ARHGAP24	PR interval	http://www.ebi.ac.uk/efo/EFO_0004462	31217584
8	4	rs17010755	86672094	ARHGAP24	rs7692808	86641149	0.976958	ARHGAP24	Electrocardiographic traits (multivariate)	http://www.ebi.ac.uk/efo/EFO_0004327	32602732
8	4	rs17010755	86672094	ARHGAP24	rs7660702	86651464	0.971202	ARHGAP24	PR interval	http://www.ebi.ac.uk/efo/EFO_0004462	31217584
8	4	rs17010755	86672094	ARHGAP24	rs7660702	86651464	0.971202	ARHGAP24	Electrocardiographic traits	http://www.ebi.ac.uk/efo/EFO_0004462	20062063
8	4	rs17010755	86672094	ARHGAP24	rs2624021	86657420	0.982697	ARHGAP24	PR interval	http://www.ebi.ac.uk/efo/EFO_0004462	32439900
8	4	rs17010755	86672094	ARHGAP24	rs343849	86663055	0.982697	ARHGAP24	PR interval	http://www.ebi.ac.uk/efo/EFO_0004462	30046033
8	4	rs17010755	86672094	ARHGAP24	rs13137008	86674199	1	ARHGAP24	PR interval	http://www.ebi.ac.uk/efo/EFO_0004462	31217584
8	4	rs17010755	86672094	ARHGAP24	rs13137008	86674199	1	ARHGAP24	PR segment duration	http://www.ebi.ac.uk/efo/EFO_0005095	24850809
8	4	rs17010755	86672094	ARHGAP24	rs13111293	86682968	0.960642	ARHGAP24	PR interval	http://www.ebi.ac.uk/efo/EFO_0004462	30679814
8	4	rs17010755	86672094	ARHGAP24	rs13111662	86683121	0.960642	ARHGAP24	Lung function (FEV1)	http://www.ebi.ac.uk/efo/EFO_0004314	36914875
8	4	rs17010755	86672094	ARHGAP24	rs13105921	86699726	0.888003	ARHGAP24	PR interval	http://www.ebi.ac.uk/efo/EFO_0004462	29127183
8	4	rs17010755	86672094	ARHGAP24	rs13105921	86699726	0.888003	ARHGAP24	PR interval	http://www.ebi.ac.uk/efo/EFO_0004462	32439900
21	4	rs13137008	86674199	ARHGAP24	rs7692808	86641149	0.976958	ARHGAP24	PR interval	http://www.ebi.ac.uk/efo/EFO_0004462	20062060
21	4	rs13137008	86674199	ARHGAP24	rs7692808	86641149	0.976958	ARHGAP24	PR interval	http://www.ebi.ac.uk/efo/EFO_0004462	31217584
21	4	rs13137008	86674199	ARHGAP24	rs7692808	86641149	0.976958	ARHGAP24	Electrocardiographic traits (multivariate)	http://www.ebi.ac.uk/efo/EFO_0004327	32602732
21	4	rs13137008	86674199	ARHGAP24	rs7660702	86651464	0.971202	ARHGAP24	PR interval	http://www.ebi.ac.uk/efo/EFO_0004462	31217584
21	4	rs13137008	86674199	ARHGAP24	rs7660702	86651464	0.971202	ARHGAP24	Electrocardiographic traits	http://www.ebi.ac.uk/efo/EFO_0004462	20062063
21	4	rs13137008	86674199	ARHGAP24	rs2624021	86657420	0.982697	ARHGAP24	PR interval	http://www.ebi.ac.uk/efo/EFO_0004462	32439900
21	4	rs13137008	86674199	ARHGAP24	rs343849	86663055	0.982697	ARHGAP24	PR interval	http://www.ebi.ac.uk/efo/EFO_0004462	30046033
21	4	rs13137008	86674199	ARHGAP24	rs13137008	86674199	1	ARHGAP24	PR interval	http://www.ebi.ac.uk/efo/EFO_0004462	31217584
21	4	rs13137008	86674199	ARHGAP24	rs13137008	86674199	1	ARHGAP24	PR segment duration	http://www.ebi.ac.uk/efo/EFO_0005095	24850809
21	4	rs13137008	86674199	ARHGAP24	rs13111293	86682968	0.960642	ARHGAP24	PR interval	http://www.ebi.ac.uk/efo/EFO_0004462	30679814
21	4	rs13137008	86674199	ARHGAP24	rs13111662	86683121	0.960642	ARHGAP24	Lung function (FEV1)	http://www.ebi.ac.uk/efo/EFO_0004314	36914875
21	4	rs13137008	86674199	ARHGAP24	rs13105921	86699726	0.888003	ARHGAP24	PR interval	http://www.ebi.ac.uk/efo/EFO_0004462	29127183
21	4	rs13137008	86674199	ARHGAP24	rs13105921	86699726	0.888003	ARHGAP24	PR interval	http://www.ebi.ac.uk/efo/EFO_0004462	32439900
3	4	rs55754224	114428714	CAMK2D	rs17620390	114384328	0.906886	No mapped genes x CAMK2D	Diffuse plaques (SNP x SNP interaction)	http://www.ebi.ac.uk/efo/EFO_0010699	32450446
3	4	rs55754224	114428714	CAMK2D	rs35430511	114387138	0.917375	CAMK2D	Cardiovascular delta age (difference between ECG-predicted and chronological age)	http://www.ebi.ac.uk/efo/EFO_0803380	36587059
3	4	rs55754224	114428714	CAMK2D	rs2285703	114388820	0.917375	CAMK2D	P wave duration	http://www.ebi.ac.uk/efo/EFO_0005094	28794112
3	4	rs55754224	114428714	CAMK2D	rs568794470	114411140	0.951818	CAMK2D	Electrocardiographic traits (multivariate)	http://www.ebi.ac.uk/efo/EFO_0004327	32602732
3	4	rs55754224	114428714	CAMK2D	rs17446418	114418006	0.952064	CAMK2D	PR interval	http://www.ebi.ac.uk/efo/EFO_0004462	30046033
3	4	rs55754224	114428714	CAMK2D	rs4834347	114425934	0.975835	CAMK2D	PR interval	http://www.ebi.ac.uk/efo/EFO_0004462	32439900
3	4	rs55754224	114428714	CAMK2D	rs4834347	114425934	0.975835	CAMK2D	QT interval	http://www.ebi.ac.uk/efo/EFO_0004682	36050321
3	4	rs55754224	114428714	CAMK2D	rs55754224	114428714	1	CAMK2D	Atrial fibrillation	http://www.ebi.ac.uk/efo/EFO_0000275	29892015
3	4	rs55754224	114428714	CAMK2D	rs55754224	114428714	1	CAMK2D	Atrial fibrillation (MTAG)	http://www.ebi.ac.uk/efo/EFO_0000275	35872910
3	4	rs55754224	114428714	CAMK2D	rs55754224	114428714	1	CAMK2D	Cardioembolic stroke (MTAG)	http://www.ebi.ac.uk/efo/EFO_1001976	35872910
3	4	rs55754224	114428714	CAMK2D	rs55754224	114428714	1	CAMK2D	Atrial fibrillation	http://www.ebi.ac.uk/efo/EFO_0000275	36653681
3	4	rs55754224	114428714	CAMK2D	rs55754224	114428714	1	CAMK2D	Right ventricular end systolic volume	http://www.ebi.ac.uk/efo/EFO_0021815	35697868
3	4	rs55754224	114428714	CAMK2D	rs7700110	114439894	0.957821	CAMK2D	Chronotype	http://www.ebi.ac.uk/efo/EFO_0008328	30696823
3	4	rs55754224	114428714	CAMK2D	rs6839228	114444701	0.910879	CAMK2D	QT interval	http://www.ebi.ac.uk/efo/EFO_0004682	36271874
3	4	rs55754224	114428714	CAMK2D	rs6816233	114444746	0.951815	CAMK2D	Spatial QRS-T angle	http://www.ebi.ac.uk/efo/EFO_0020097	36918541
3	4	rs55754224	114428714	CAMK2D	rs6533694	114444761	0.945875	CAMK2D	Electrocardiogram morphology (amplitude at temporal datapoints)	http://www.ebi.ac.uk/efo/EFO_0004327	32916098
3	4	rs55754224	114428714	CAMK2D	rs6829664	114448656	0.945875	CAMK2D	Atrial fibrillation	http://www.ebi.ac.uk/efo/EFO_0000275	30061737
3	4	rs55754224	114428714	CAMK2D	rs35132791	114456506	0.905696	CAMK2D	TPE interval (resting)	http://www.ebi.ac.uk/efo/EFO_0004644	32386560
29	4	rs11946291	114439476	CAMK2D	rs17620390	114384328	0.935887	No mapped genes x CAMK2D	Diffuse plaques (SNP x SNP interaction)	http://www.ebi.ac.uk/efo/EFO_0010699	32450446
29	4	rs11946291	114439476	CAMK2D	rs35430511	114387138	0.946703	CAMK2D	Cardiovascular delta age (difference between ECG-predicted and chronological age)	http://www.ebi.ac.uk/efo/EFO_0803380	36587059
29	4	rs11946291	114439476	CAMK2D	rs2285703	114388820	0.946703	CAMK2D	P wave duration	http://www.ebi.ac.uk/efo/EFO_0005094	28794112
29	4	rs11946291	114439476	CAMK2D	rs568794470	114411140	0.945973	CAMK2D	Electrocardiographic traits (multivariate)	http://www.ebi.ac.uk/efo/EFO_0004327	32602732
29	4	rs11946291	114439476	CAMK2D	rs17446418	114418006	0.958036	CAMK2D	PR interval	http://www.ebi.ac.uk/efo/EFO_0004462	30046033
29	4	rs11946291	114439476	CAMK2D	rs4834347	114425934	0.957917	CAMK2D	PR interval	http://www.ebi.ac.uk/efo/EFO_0004462	32439900
29	4	rs11946291	114439476	CAMK2D	rs4834347	114425934	0.957917	CAMK2D	QT interval	http://www.ebi.ac.uk/efo/EFO_0004682	36050321
29	4	rs11946291	114439476	CAMK2D	rs55754224	114428714	0.946015	CAMK2D	Atrial fibrillation	http://www.ebi.ac.uk/efo/EFO_0000275	29892015
29	4	rs11946291	114439476	CAMK2D	rs55754224	114428714	0.946015	CAMK2D	Atrial fibrillation (MTAG)	http://www.ebi.ac.uk/efo/EFO_0000275	35872910
29	4	rs11946291	114439476	CAMK2D	rs55754224	114428714	0.946015	CAMK2D	Cardioembolic stroke (MTAG)	http://www.ebi.ac.uk/efo/EFO_1001976	35872910
29	4	rs11946291	114439476	CAMK2D	rs55754224	114428714	0.946015	CAMK2D	Atrial fibrillation	http://www.ebi.ac.uk/efo/EFO_0000275	36653681
29	4	rs11946291	114439476	CAMK2D	rs55754224	114428714	0.946015	CAMK2D	Right ventricular end systolic volume	http://www.ebi.ac.uk/efo/EFO_0021815	35697868
29	4	rs11946291	114439476	CAMK2D	rs7700110	114439894	0.987949	CAMK2D	Chronotype	http://www.ebi.ac.uk/efo/EFO_0008328	30696823
29	4	rs11946291	114439476	CAMK2D	rs6839228	114444701	0.940333	CAMK2D	QT interval	http://www.ebi.ac.uk/efo/EFO_0004682	36271874
29	4	rs11946291	114439476	CAMK2D	rs6816233	114444746	0.969911	CAMK2D	Spatial QRS-T angle	http://www.ebi.ac.uk/efo/EFO_0020097	36918541
29	4	rs11946291	114439476	CAMK2D	rs6533694	114444761	0.975897	CAMK2D	Electrocardiogram morphology (amplitude at temporal datapoints)	http://www.ebi.ac.uk/efo/EFO_0004327	32916098
29	4	rs11946291	114439476	CAMK2D	rs6829664	114448656	0.963893	CAMK2D	Atrial fibrillation	http://www.ebi.ac.uk/efo/EFO_0000275	30061737
29	4	rs11946291	114439476	CAMK2D	rs35132791	114456506	0.958529	CAMK2D	TPE interval (resting)	http://www.ebi.ac.uk/efo/EFO_0004644	32386560
1	4	rs17531033	114439831	CAMK2D	rs17620390	114384328	0.941894	No mapped genes x CAMK2D	Diffuse plaques (SNP x SNP interaction)	http://www.ebi.ac.uk/efo/EFO_0010699	32450446
1	4	rs17531033	114439831	CAMK2D	rs35430511	114387138	0.952681	CAMK2D	Cardiovascular delta age (difference between ECG-predicted and chronological age)	http://www.ebi.ac.uk/efo/EFO_0803380	36587059
1	4	rs17531033	114439831	CAMK2D	rs2285703	114388820	0.952681	CAMK2D	P wave duration	http://www.ebi.ac.uk/efo/EFO_0005094	28794112
1	4	rs17531033	114439831	CAMK2D	rs568794470	114411140	0.951818	CAMK2D	Electrocardiographic traits (multivariate)	http://www.ebi.ac.uk/efo/EFO_0004327	32602732
1	4	rs17531033	114439831	CAMK2D	rs17446418	114418006	0.963987	CAMK2D	PR interval	http://www.ebi.ac.uk/efo/EFO_0004462	30046033
1	4	rs17531033	114439831	CAMK2D	rs4834347	114425934	0.963801	CAMK2D	PR interval	http://www.ebi.ac.uk/efo/EFO_0004462	32439900
1	4	rs17531033	114439831	CAMK2D	rs4834347	114425934	0.963801	CAMK2D	QT interval	http://www.ebi.ac.uk/efo/EFO_0004682	36050321
1	4	rs17531033	114439831	CAMK2D	rs55754224	114428714	0.951893	CAMK2D	Atrial fibrillation	http://www.ebi.ac.uk/efo/EFO_0000275	29892015
1	4	rs17531033	114439831	CAMK2D	rs55754224	114428714	0.951893	CAMK2D	Atrial fibrillation (MTAG)	http://www.ebi.ac.uk/efo/EFO_0000275	35872910
1	4	rs17531033	114439831	CAMK2D	rs55754224	114428714	0.951893	CAMK2D	Cardioembolic stroke (MTAG)	http://www.ebi.ac.uk/efo/EFO_1001976	35872910
1	4	rs17531033	114439831	CAMK2D	rs55754224	114428714	0.951893	CAMK2D	Atrial fibrillation	http://www.ebi.ac.uk/efo/EFO_0000275	36653681
1	4	rs17531033	114439831	CAMK2D	rs55754224	114428714	0.951893	CAMK2D	Right ventricular end systolic volume	http://www.ebi.ac.uk/efo/EFO_0021815	35697868
1	4	rs17531033	114439831	CAMK2D	rs7700110	114439894	0.981857	CAMK2D	Chronotype	http://www.ebi.ac.uk/efo/EFO_0008328	30696823
1	4	rs17531033	114439831	CAMK2D	rs6839228	114444701	0.934405	CAMK2D	QT interval	http://www.ebi.ac.uk/efo/EFO_0004682	36271874
1	4	rs17531033	114439831	CAMK2D	rs6816233	114444746	0.975834	CAMK2D	Spatial QRS-T angle	http://www.ebi.ac.uk/efo/EFO_0020097	36918541
1	4	rs17531033	114439831	CAMK2D	rs6533694	114444761	0.969813	CAMK2D	Electrocardiogram morphology (amplitude at temporal datapoints)	http://www.ebi.ac.uk/efo/EFO_0004327	32916098
1	4	rs17531033	114439831	CAMK2D	rs6829664	114448656	0.969813	CAMK2D	Atrial fibrillation	http://www.ebi.ac.uk/efo/EFO_0000275	30061737
1	4	rs17531033	114439831	CAMK2D	rs35132791	114456506	0.95268	CAMK2D	TPE interval (resting)	http://www.ebi.ac.uk/efo/EFO_0004644	32386560
27	4	rs12650306	156393097	MAP9	rs4690974	156393641	1	MTND1P22 - NA	Hypertension	http://www.ebi.ac.uk/efo/EFO_0000537	31879980
27	4	rs12650306	156393097	MAP9	rs6536072	156397273	0.980243	MTND1P22 - GUCY1A1	Pulse pressure	http://www.ebi.ac.uk/efo/EFO_0005763	34594039
27	4	rs12650306	156393097	MAP9	rs4691666	156398688	0.980243	MTND1P22 - NA	Medication use (agents acting on the renin-angiotensin system)	http://www.ebi.ac.uk/efo/EFO_0009931	31015401
27	4	rs12650306	156393097	MAP9	rs7683728	156402654	0.990093	MTND1P22 - GUCY1A1	Systolic blood pressure	http://www.ebi.ac.uk/efo/EFO_0006335	35762941
27	4	rs12650306	156393097	MAP9	rs6820343	156406653	0.990093	MTND1P22 - GUCY1A1	Pulse pressure	http://www.ebi.ac.uk/efo/EFO_0005763	35762941
27	4	rs12650306	156393097	MAP9	rs1155422	156408673	0.975369	MTND1P22 - NA	Pulse pressure	http://www.ebi.ac.uk/efo/EFO_0005763	30578418
(MTAG)24	5	rs72729397	3123284	C5orf38	rs12657742	3123775	0.974566	NA - LINC01377	Lung cancer	http://purl.obolibrary.org/obo/MONDO_0008903	34062886
31	5	rs2915439	64314865	CWC27	rs10471645	64295363	0.920983	CWC27	Diverticular disease	http://www.ebi.ac.uk/efo/EFO_0009959	30177863
31	5	rs2915439	64314865	CWC27	rs2968210	64306758	0.992029	CWC27	Spatial QRS-T angle	http://www.ebi.ac.uk/efo/EFO_0020097	36918541
31	5	rs2915439	64314865	CWC27	rs2915436	64311689	1	CWC27	Height	http://www.ebi.ac.uk/efo/EFO_0004339	36224396
31	5	rs2915439	64314865	CWC27	rs62371001	64325941	0.975993	CWC27 - Y_RNA	Left ventricular global circumferential strain	http://www.ebi.ac.uk/efo/EFO_0004311	33495596
31	5	rs2915439	64314865	CWC27	rs62371001	64325941	0.975993	CWC27 - Y_RNA	Left ventricular global radial strain	http://www.ebi.ac.uk/efo/EFO_0004311	33495596
31	5	rs2915439	64314865	CWC27	rs7714577	64330480	0.968011	CWC27 - Y_RNA	Electrocardiogram morphology (amplitude at temporal datapoints)	http://www.ebi.ac.uk/efo/EFO_0004327	32916098
8	5	rs76160968	102682145	C5orf30	rs74567345	102301358	0.873049	PAM	interferon-related traits	http://www.ebi.ac.uk/efo/EFO_0004873	33104735
8	5	rs76160968	102682145	C5orf30	rs74567345	102301358	0.873049	PAM	Height	http://www.ebi.ac.uk/efo/EFO_0004339	30595370
8	5	rs76160968	102682145	C5orf30	rs74567345	102301358	0.873049	PAM	Waist circumference adjusted for body mass index	http://www.ebi.ac.uk/efo/EFO_0007789	31669095
8	5	rs76160968	102682145	C5orf30	rs74567345	102301358	0.873049	PAM	Balding type 1	http://www.ebi.ac.uk/efo/EFO_0007825	30595370
8	5	rs76160968	102682145	C5orf30	rs116782923	102331465	0.836856	PAM	Medication use (drugs used in diabetes)	http://www.ebi.ac.uk/efo/EFO_0009924	31015401
8	5	rs76160968	102682145	C5orf30	rs116782923	102331465	0.836856	PAM	Serum levels of protein PAM	http://www.ebi.ac.uk/efo/EFO_0007937	35078996
8	5	rs76160968	102682145	C5orf30	rs116782923	102331465	0.836856	PAM	Medication use (drugs used in diabetes)	http://www.ebi.ac.uk/efo/EFO_0009924	34594039
8	5	rs76160968	102682145	C5orf30	rs35658696	102338811	0.881235	PAM	Insulinogenic index	http://www.ebi.ac.uk/efo/EFO_0009961	23263489
8	5	rs76160968	102682145	C5orf30	rs35658696	102338811	0.881235	PAM	Type 2 diabetes (adjusted for BMI)	http://purl.obolibrary.org/obo/MONDO_0005148	29632382
8	5	rs76160968	102682145	C5orf30	rs35658696	102338811	0.881235	PAM	Type 2 diabetes	http://purl.obolibrary.org/obo/MONDO_0005148	29632382
8	5	rs76160968	102682145	C5orf30	rs35658696	102338811	0.881235	PAM	Cognitive aspects of educational attainment	http://www.ebi.ac.uk/efo/EFO_0008354, http://www.ebi.ac.uk/efo/EFO_0004784	33414549
8	5	rs76160968	102682145	C5orf30	rs35658696	102338811	0.881235	PAM	General cognitive ability	http://www.ebi.ac.uk/efo/EFO_0004337	29844566
8	5	rs76160968	102682145	C5orf30	rs35658696	102338811	0.881235	PAM	Peptidyl-glycine alpha-amidating monooxygenase levels (PAM.5620.13.3)	http://www.ebi.ac.uk/efo/EFO_0801871	29875488
8	5	rs76160968	102682145	C5orf30	rs35658696	102338811	0.881235	PAM	Peptidyl-glycine alpha-amidating monooxygenase levels	http://www.ebi.ac.uk/efo/EFO_0801871	34648354
8	5	rs76160968	102682145	C5orf30	rs35658696	102338811	0.881235	PAM	Electrocardiogram morphology (amplitude at temporal datapoints)	http://www.ebi.ac.uk/efo/EFO_0004327	32916098
8	5	rs76160968	102682145	C5orf30	rs149802978	102346866	0.873049	PAM	Medication use for T2D (number of purchases)	http://www.ebi.ac.uk/efo/EFO_0009924	36653479
8	5	rs76160968	102682145	C5orf30	rs140176198	102383967	0.873049	EIF3KP1 - GIN1	Intelligence	http://www.ebi.ac.uk/efo/EFO_0004337	36378351
8	5	rs76160968	102682145	C5orf30	rs115505614	102422968	0.917656	GIN1	interferon-related traits	http://www.ebi.ac.uk/efo/EFO_0004873	33104735
8	5	rs76160968	102682145	C5orf30	rs115505614	102422968	0.917656	GIN1	Type 2 diabetes	http://purl.obolibrary.org/obo/MONDO_0005148	30595370
8	5	rs76160968	102682145	C5orf30	rs115505614	102422968	0.917656	GIN1	Male-pattern baldness	http://www.ebi.ac.uk/efo/EFO_0007825	30573740
8	5	rs76160968	102682145	C5orf30	rs115505614	102422968	0.917656	GIN1	Type 2 diabetes	http://purl.obolibrary.org/obo/MONDO_0005148	30297969
8	5	rs76160968	102682145	C5orf30	rs115505614	102422968	0.917656	GIN1	Type 2 diabetes	http://purl.obolibrary.org/obo/MONDO_0005148	35551307
8	5	rs76160968	102682145	C5orf30	rs115246607	102461890	0.917656	PPIP5K2	General cognitive ability	http://www.ebi.ac.uk/efo/EFO_0004337	29844566
8	5	rs76160968	102682145	C5orf30	rs36046591	102537285	0.873049	PPIP5K2	Insulinogenic index	http://www.ebi.ac.uk/efo/EFO_0009961	23263489
8	5	rs76160968	102682145	C5orf30	rs116234738	102537357	0.873049	PPIP5K2	Intelligence (MTAG)	http://www.ebi.ac.uk/efo/EFO_0004337	29326435
8	5	rs76160968	102682145	C5orf30	rs75432112	102586407	0.957113	PPIP5K2 - MACIR	Type 2 diabetes	http://purl.obolibrary.org/obo/MONDO_0005148	29358691
8	5	rs76160968	102682145	C5orf30	rs75432112	102586407	0.957113	PPIP5K2 - MACIR	interferon-related traits	http://www.ebi.ac.uk/efo/EFO_0004873	33104735
8	5	rs76160968	102682145	C5orf30	rs75432112	102586407	0.957113	PPIP5K2 - MACIR	Type 2 diabetes	http://purl.obolibrary.org/obo/MONDO_0005148	32541925
8	5	rs76160968	102682145	C5orf30	rs76160968	102682145	1	MACIR - PDZPH1P	Intelligence	http://www.ebi.ac.uk/efo/EFO_0004337	29942086
8	5	rs76160968	102682145	C5orf30	rs76160968	102682145	1	MACIR - PDZPH1P	Cognitive performance (MTAG)	http://www.ebi.ac.uk/efo/EFO_0008354	30038396
8	5	rs76160968	102682145	C5orf30	rs76160968	102682145	1	MACIR - PDZPH1P	Cognitive aspects of educational attainment	http://www.ebi.ac.uk/efo/EFO_0008354, http://www.ebi.ac.uk/efo/EFO_0004784	33414549
8	5	rs76160968	102682145	C5orf30	rs76160968	102682145	1	MACIR - PDZPH1P	Intelligence (MTAG)	http://www.ebi.ac.uk/efo/EFO_0004337	29326435
8	5	rs76160968	102682145	C5orf30	rs76160968	102682145	1	MACIR - PDZPH1P	Highest math class taken (MTAG)	http://www.ebi.ac.uk/efo/EFO_0004875	30038396
8	5	rs76160968	102682145	C5orf30	rs76160968	102682145	1	MACIR - PDZPH1P	Attention deficit hyperactivity disorder or autism spectrum disorder or intelligence (pleiotropy)	http://www.ebi.ac.uk/efo/EFO_0003888, http://www.ebi.ac.uk/efo/EFO_0003756, http://www.ebi.ac.uk/efo/EFO_0004337	35764056
23	5	rs4836027	121866990	SNCAIP	rs4836027	121866990	1	MGC32805 - LINC02201	Heart rate increase in response to exercise	http://www.ebi.ac.uk/efo/EFO_0009184	29497042
23	5	rs4836027	121866990	SNCAIP	rs4836027	121866990	1	MGC32805 - LINC02201	Heart rate response to recovery post exercise (50 sec)	http://www.ebi.ac.uk/efo/EFO_0009185	29497042
23	5	rs4836027	121866990	SNCAIP	rs4836027	121866990	1	MGC32805 - LINC02201	Heart rate response to exercise	http://www.ebi.ac.uk/efo/EFO_0009184	29769521
23	5	rs4836027	121866990	SNCAIP	rs34876699;rs72105013	121868476	0.989185	MGC32805 - LINC02201	Cardiorespiratory fitness (vo2 max)	http://www.ebi.ac.uk/efo/EFO_0004887	34753499
23	5	rs4836027	121866990	SNCAIP	rs34876699;rs72105013	121868476	0.989185	MGC32805 - LINC02201	Cardiorespiratory fitness slope	http://www.ebi.ac.uk/efo/EFO_0009184	34753499
23	5	rs4836027	121866990	SNCAIP	rs6595376	121868933	0.98921	MGC32805 - LINC02201	Heart rate response to exercise	http://www.ebi.ac.uk/efo/EFO_0009184	29769521
23	5	rs4836027	121866990	SNCAIP	rs1993875	121869310	0.962491	MGC32805 - LINC02201	Heart rate response to recovery post exercise	http://www.ebi.ac.uk/efo/EFO_0009185	29769521
21	5	rs12653716	121874184	SNCAIP	rs4836027	121866990	0.957207	MGC32805 - LINC02201	Heart rate increase in response to exercise	http://www.ebi.ac.uk/efo/EFO_0009184	29497042
21	5	rs12653716	121874184	SNCAIP	rs4836027	121866990	0.957207	MGC32805 - LINC02201	Heart rate response to recovery post exercise (50 sec)	http://www.ebi.ac.uk/efo/EFO_0009185	29497042
21	5	rs12653716	121874184	SNCAIP	rs4836027	121866990	0.957207	MGC32805 - LINC02201	Heart rate response to exercise	http://www.ebi.ac.uk/efo/EFO_0009184	29769521
21	5	rs12653716	121874184	SNCAIP	rs34876699;rs72105013	121868476	0.967543	MGC32805 - LINC02201	Cardiorespiratory fitness (vo2 max)	http://www.ebi.ac.uk/efo/EFO_0004887	34753499
21	5	rs12653716	121874184	SNCAIP	rs34876699;rs72105013	121868476	0.967543	MGC32805 - LINC02201	Cardiorespiratory fitness slope	http://www.ebi.ac.uk/efo/EFO_0009184	34753499
21	5	rs12653716	121874184	SNCAIP	rs6595376	121868933	0.957208	MGC32805 - LINC02201	Heart rate response to exercise	http://www.ebi.ac.uk/efo/EFO_0009184	29769521
21	5	rs12653716	121874184	SNCAIP	rs1993875	121869310	0.983694	MGC32805 - LINC02201	Heart rate response to recovery post exercise	http://www.ebi.ac.uk/efo/EFO_0009185	29769521
26	5	rs337128	122441482	PRDM6	rs337125	122438902	0.995054	PRDM6	Systolic blood pressure (standard GWA)	http://www.ebi.ac.uk/efo/EFO_0006335	37106081
26	5	rs337128	122441482	PRDM6	rs337125	122438902	0.995054	PRDM6	Systolic blood pressure (weighted GWA)	http://www.ebi.ac.uk/efo/EFO_0006335	37106081
22	5	rs382718	122472077	PRDM6	rs335171	122481928	1	PRDM6	Balding type 1	http://www.ebi.ac.uk/efo/EFO_0007825	30595370
22	5	rs382718	122472077	PRDM6	rs509256	122490489	0.971007	PRDM6	Male-pattern baldness	http://www.ebi.ac.uk/efo/EFO_0007825	30573740
26	5	rs1603643	143491867	YIPF5	rs2544614	143487897	0.971036	HMHB1 - RN7SL87P	QRS duration	http://www.ebi.ac.uk/efo/EFO_0005055	36050321
26	5	rs1603643	143491867	YIPF5	rs2544614	143487897	0.971036	HMHB1 - RN7SL87P	Height	http://www.ebi.ac.uk/efo/EFO_0004339	36224396
26	5	rs1603643	143491867	YIPF5	rs1895154	143492731	1	HMHB1 - RN7SL87P	QRS duration	http://www.ebi.ac.uk/efo/EFO_0005055	36050321
32	5	rs62379942	153871070	HAND1	rs13165478	153869040	1	HAND1 - CIR1P1	QRS duration	http://www.ebi.ac.uk/efo/EFO_0005054, http://www.ebi.ac.uk/efo/EFO_0005055	27659466
32	5	rs62379942	153871070	HAND1	rs13165478	153869040	1	HAND1 - CIR1P1	QRS complex (Cornell)	http://www.ebi.ac.uk/efo/EFO_0007742, http://www.ebi.ac.uk/efo/EFO_0005054	27659466
32	5	rs62379942	153871070	HAND1	rs13165478	153869040	1	HAND1 - CIR1P1	QRS duration	http://www.ebi.ac.uk/efo/EFO_0005055	31217584
32	5	rs62379942	153871070	HAND1	rs13165478	153869040	1	HAND1 - CIR1P1	Global electrical heterogeneity phenotypes	http://www.ebi.ac.uk/efo/EFO_0004327	29622589
32	5	rs62379942	153871070	HAND1	rs13165478	153869040	1	HAND1 - CIR1P1	QRS duration	http://www.ebi.ac.uk/efo/EFO_0005055	31251759
32	5	rs62379942	153871070	HAND1	rs13165478	153869040	1	HAND1 - CIR1P1	QRS duration	http://www.ebi.ac.uk/efo/EFO_0005055	30012220
32	5	rs62379942	153871070	HAND1	rs62379942	153871070	1	HAND1 - CIR1P1	QT interval	http://www.ebi.ac.uk/efo/EFO_0004682	36050321
32	5	rs62379942	153871070	HAND1	rs62379942	153871070	1	HAND1 - CIR1P1	QRS duration	http://www.ebi.ac.uk/efo/EFO_0005055	36050321
32	5	rs62379942	153871070	HAND1	rs10054375	153871832	1	HAND1 - CIR1P1	Electrocardiographic traits (multivariate)	http://www.ebi.ac.uk/efo/EFO_0004327	32602732
32	5	rs62379942	153871070	HAND1	rs10054375	153871832	1	HAND1 - CIR1P1	Electrocardiogram morphology (amplitude at temporal datapoints)	http://www.ebi.ac.uk/efo/EFO_0004327	32916098
32	5	rs62379942	153871070	HAND1	rs10076436	153871841	0.994709	HAND1 - CIR1P1	Global electrical heterogeneity phenotypes	http://www.ebi.ac.uk/efo/EFO_0004327	29622589
32	5	rs62379942	153871070	HAND1	rs10076436	153871841	0.994709	HAND1 - CIR1P1	QRS duration	http://www.ebi.ac.uk/efo/EFO_0005055	30679814
32	5	rs62379942	153871070	HAND1	rs10076436	153871841	0.994709	HAND1 - CIR1P1	Myocardial fractal dimension (slice 2)	http://www.ebi.ac.uk/efo/EFO_0008205	32814899
32	5	rs62379942	153871070	HAND1	rs10076436	153871841	0.994709	HAND1 - CIR1P1	Myocardial fractal dimension (slice 3)	http://www.ebi.ac.uk/efo/EFO_0008205	32814899
32	5	rs62379942	153871070	HAND1	rs10076436	153871841	0.994709	HAND1 - CIR1P1	Myocardial fractal dimension (slice 4)	http://www.ebi.ac.uk/efo/EFO_0008205	32814899
32	5	rs62379942	153871070	HAND1	rs10076436	153871841	0.994709	HAND1 - CIR1P1	Spatial QRS-T angle	http://www.ebi.ac.uk/efo/EFO_0020097	36918541
32	5	rs62379942	153871070	HAND1	rs13185595	153872170	1	HAND1 - CIR1P1	QRS complex (Cornell)	http://www.ebi.ac.uk/efo/EFO_0007742, http://www.ebi.ac.uk/efo/EFO_0005054	27659466
32	5	rs62379942	153871070	HAND1	rs13185595	153872170	1	HAND1 - CIR1P1	QRS duration	http://www.ebi.ac.uk/efo/EFO_0005055	27577874
14, 17	5	rs10054375	153871832	HAND1	rs13165478	153869040	1	HAND1 - CIR1P1	QRS duration	http://www.ebi.ac.uk/efo/EFO_0005054, http://www.ebi.ac.uk/efo/EFO_0005055	27659466
14, 17	5	rs10054375	153871832	HAND1	rs13165478	153869040	1	HAND1 - CIR1P1	QRS complex (Cornell)	http://www.ebi.ac.uk/efo/EFO_0007742, http://www.ebi.ac.uk/efo/EFO_0005054	27659466
14, 17	5	rs10054375	153871832	HAND1	rs13165478	153869040	1	HAND1 - CIR1P1	QRS duration	http://www.ebi.ac.uk/efo/EFO_0005055	31217584
14, 17	5	rs10054375	153871832	HAND1	rs13165478	153869040	1	HAND1 - CIR1P1	Global electrical heterogeneity phenotypes	http://www.ebi.ac.uk/efo/EFO_0004327	29622589
14, 17	5	rs10054375	153871832	HAND1	rs13165478	153869040	1	HAND1 - CIR1P1	QRS duration	http://www.ebi.ac.uk/efo/EFO_0005055	31251759
14, 17	5	rs10054375	153871832	HAND1	rs13165478	153869040	1	HAND1 - CIR1P1	QRS duration	http://www.ebi.ac.uk/efo/EFO_0005055	30012220
14, 17	5	rs10054375	153871832	HAND1	rs62379942	153871070	1	HAND1 - CIR1P1	QT interval	http://www.ebi.ac.uk/efo/EFO_0004682	36050321
14, 17	5	rs10054375	153871832	HAND1	rs62379942	153871070	1	HAND1 - CIR1P1	QRS duration	http://www.ebi.ac.uk/efo/EFO_0005055	36050321
14, 17	5	rs10054375	153871832	HAND1	rs10054375	153871832	1	HAND1 - CIR1P1	Electrocardiographic traits (multivariate)	http://www.ebi.ac.uk/efo/EFO_0004327	32602732
14, 17	5	rs10054375	153871832	HAND1	rs10054375	153871832	1	HAND1 - CIR1P1	Electrocardiogram morphology (amplitude at temporal datapoints)	http://www.ebi.ac.uk/efo/EFO_0004327	32916098
14, 17	5	rs10054375	153871832	HAND1	rs10076436	153871841	0.994709	HAND1 - CIR1P1	Global electrical heterogeneity phenotypes	http://www.ebi.ac.uk/efo/EFO_0004327	29622589
14, 17	5	rs10054375	153871832	HAND1	rs10076436	153871841	0.994709	HAND1 - CIR1P1	QRS duration	http://www.ebi.ac.uk/efo/EFO_0005055	30679814
14, 17	5	rs10054375	153871832	HAND1	rs10076436	153871841	0.994709	HAND1 - CIR1P1	Myocardial fractal dimension (slice 2)	http://www.ebi.ac.uk/efo/EFO_0008205	32814899
14, 17	5	rs10054375	153871832	HAND1	rs10076436	153871841	0.994709	HAND1 - CIR1P1	Myocardial fractal dimension (slice 3)	http://www.ebi.ac.uk/efo/EFO_0008205	32814899
14, 17	5	rs10054375	153871832	HAND1	rs10076436	153871841	0.994709	HAND1 - CIR1P1	Myocardial fractal dimension (slice 4)	http://www.ebi.ac.uk/efo/EFO_0008205	32814899
14, 17	5	rs10054375	153871832	HAND1	rs10076436	153871841	0.994709	HAND1 - CIR1P1	Spatial QRS-T angle	http://www.ebi.ac.uk/efo/EFO_0020097	36918541
14, 17	5	rs10054375	153871832	HAND1	rs13185595	153872170	1	HAND1 - CIR1P1	QRS complex (Cornell)	http://www.ebi.ac.uk/efo/EFO_0007742, http://www.ebi.ac.uk/efo/EFO_0005054	27659466
14, 17	5	rs10054375	153871832	HAND1	rs13185595	153872170	1	HAND1 - CIR1P1	QRS duration	http://www.ebi.ac.uk/efo/EFO_0005055	27577874
9, 20, 21	5	rs10076436	153871841	HAND1	rs13165478	153869040	0.994709	HAND1 - CIR1P1	QRS duration	http://www.ebi.ac.uk/efo/EFO_0005054, http://www.ebi.ac.uk/efo/EFO_0005055	27659466
9, 20, 21	5	rs10076436	153871841	HAND1	rs13165478	153869040	0.994709	HAND1 - CIR1P1	QRS complex (Cornell)	http://www.ebi.ac.uk/efo/EFO_0007742, http://www.ebi.ac.uk/efo/EFO_0005054	27659466
9, 20, 21	5	rs10076436	153871841	HAND1	rs13165478	153869040	0.994709	HAND1 - CIR1P1	QRS duration	http://www.ebi.ac.uk/efo/EFO_0005055	31217584
9, 20, 21	5	rs10076436	153871841	HAND1	rs13165478	153869040	0.994709	HAND1 - CIR1P1	Global electrical heterogeneity phenotypes	http://www.ebi.ac.uk/efo/EFO_0004327	29622589
9, 20, 21	5	rs10076436	153871841	HAND1	rs13165478	153869040	0.994709	HAND1 - CIR1P1	QRS duration	http://www.ebi.ac.uk/efo/EFO_0005055	31251759
9, 20, 21	5	rs10076436	153871841	HAND1	rs13165478	153869040	0.994709	HAND1 - CIR1P1	QRS duration	http://www.ebi.ac.uk/efo/EFO_0005055	30012220
9, 20, 21	5	rs10076436	153871841	HAND1	rs62379942	153871070	0.994709	HAND1 - CIR1P1	QT interval	http://www.ebi.ac.uk/efo/EFO_0004682	36050321
9, 20, 21	5	rs10076436	153871841	HAND1	rs62379942	153871070	0.994709	HAND1 - CIR1P1	QRS duration	http://www.ebi.ac.uk/efo/EFO_0005055	36050321
9, 20, 21	5	rs10076436	153871841	HAND1	rs10054375	153871832	0.994709	HAND1 - CIR1P1	Electrocardiographic traits (multivariate)	http://www.ebi.ac.uk/efo/EFO_0004327	32602732
9, 20, 21	5	rs10076436	153871841	HAND1	rs10054375	153871832	0.994709	HAND1 - CIR1P1	Electrocardiogram morphology (amplitude at temporal datapoints)	http://www.ebi.ac.uk/efo/EFO_0004327	32916098
9, 20, 21	5	rs10076436	153871841	HAND1	rs10076436	153871841	1	HAND1 - CIR1P1	Global electrical heterogeneity phenotypes	http://www.ebi.ac.uk/efo/EFO_0004327	29622589
9, 20, 21	5	rs10076436	153871841	HAND1	rs10076436	153871841	1	HAND1 - CIR1P1	QRS duration	http://www.ebi.ac.uk/efo/EFO_0005055	30679814
9, 20, 21	5	rs10076436	153871841	HAND1	rs10076436	153871841	1	HAND1 - CIR1P1	Myocardial fractal dimension (slice 2)	http://www.ebi.ac.uk/efo/EFO_0008205	32814899
9, 20, 21	5	rs10076436	153871841	HAND1	rs10076436	153871841	1	HAND1 - CIR1P1	Myocardial fractal dimension (slice 3)	http://www.ebi.ac.uk/efo/EFO_0008205	32814899
9, 20, 21	5	rs10076436	153871841	HAND1	rs10076436	153871841	1	HAND1 - CIR1P1	Myocardial fractal dimension (slice 4)	http://www.ebi.ac.uk/efo/EFO_0008205	32814899
9, 20, 21	5	rs10076436	153871841	HAND1	rs10076436	153871841	1	HAND1 - CIR1P1	Spatial QRS-T angle	http://www.ebi.ac.uk/efo/EFO_0020097	36918541
9, 20, 21	5	rs10076436	153871841	HAND1	rs13185595	153872170	0.994709	HAND1 - CIR1P1	QRS complex (Cornell)	http://www.ebi.ac.uk/efo/EFO_0007742, http://www.ebi.ac.uk/efo/EFO_0005054	27659466
9, 20, 21	5	rs10076436	153871841	HAND1	rs13185595	153872170	0.994709	HAND1 - CIR1P1	QRS duration	http://www.ebi.ac.uk/efo/EFO_0005055	27577874
12	5	rs13185595	153872170	HAND1	rs13165478	153869040	1	HAND1 - CIR1P1	QRS duration	http://www.ebi.ac.uk/efo/EFO_0005054, http://www.ebi.ac.uk/efo/EFO_0005055	27659466
12	5	rs13185595	153872170	HAND1	rs13165478	153869040	1	HAND1 - CIR1P1	QRS complex (Cornell)	http://www.ebi.ac.uk/efo/EFO_0007742, http://www.ebi.ac.uk/efo/EFO_0005054	27659466
12	5	rs13185595	153872170	HAND1	rs13165478	153869040	1	HAND1 - CIR1P1	QRS duration	http://www.ebi.ac.uk/efo/EFO_0005055	31217584
12	5	rs13185595	153872170	HAND1	rs13165478	153869040	1	HAND1 - CIR1P1	Global electrical heterogeneity phenotypes	http://www.ebi.ac.uk/efo/EFO_0004327	29622589
12	5	rs13185595	153872170	HAND1	rs13165478	153869040	1	HAND1 - CIR1P1	QRS duration	http://www.ebi.ac.uk/efo/EFO_0005055	31251759
12	5	rs13185595	153872170	HAND1	rs13165478	153869040	1	HAND1 - CIR1P1	QRS duration	http://www.ebi.ac.uk/efo/EFO_0005055	30012220
12	5	rs13185595	153872170	HAND1	rs62379942	153871070	1	HAND1 - CIR1P1	QT interval	http://www.ebi.ac.uk/efo/EFO_0004682	36050321
12	5	rs13185595	153872170	HAND1	rs62379942	153871070	1	HAND1 - CIR1P1	QRS duration	http://www.ebi.ac.uk/efo/EFO_0005055	36050321
12	5	rs13185595	153872170	HAND1	rs10054375	153871832	1	HAND1 - CIR1P1	Electrocardiographic traits (multivariate)	http://www.ebi.ac.uk/efo/EFO_0004327	32602732
12	5	rs13185595	153872170	HAND1	rs10054375	153871832	1	HAND1 - CIR1P1	Electrocardiogram morphology (amplitude at temporal datapoints)	http://www.ebi.ac.uk/efo/EFO_0004327	32916098
12	5	rs13185595	153872170	HAND1	rs10076436	153871841	0.994709	HAND1 - CIR1P1	Global electrical heterogeneity phenotypes	http://www.ebi.ac.uk/efo/EFO_0004327	29622589
12	5	rs13185595	153872170	HAND1	rs10076436	153871841	0.994709	HAND1 - CIR1P1	QRS duration	http://www.ebi.ac.uk/efo/EFO_0005055	30679814
12	5	rs13185595	153872170	HAND1	rs10076436	153871841	0.994709	HAND1 - CIR1P1	Myocardial fractal dimension (slice 2)	http://www.ebi.ac.uk/efo/EFO_0008205	32814899
12	5	rs13185595	153872170	HAND1	rs10076436	153871841	0.994709	HAND1 - CIR1P1	Myocardial fractal dimension (slice 3)	http://www.ebi.ac.uk/efo/EFO_0008205	32814899
12	5	rs13185595	153872170	HAND1	rs10076436	153871841	0.994709	HAND1 - CIR1P1	Myocardial fractal dimension (slice 4)	http://www.ebi.ac.uk/efo/EFO_0008205	32814899
12	5	rs13185595	153872170	HAND1	rs10076436	153871841	0.994709	HAND1 - CIR1P1	Spatial QRS-T angle	http://www.ebi.ac.uk/efo/EFO_0020097	36918541
12	5	rs13185595	153872170	HAND1	rs13185595	153872170	1	HAND1 - CIR1P1	QRS complex (Cornell)	http://www.ebi.ac.uk/efo/EFO_0007742, http://www.ebi.ac.uk/efo/EFO_0005054	27659466
12	5	rs13185595	153872170	HAND1	rs13185595	153872170	1	HAND1 - CIR1P1	QRS duration	http://www.ebi.ac.uk/efo/EFO_0005055	27577874
27	5	rs11749847	171950908	SH3PXD2B	rs11745586	171948342	0.889163	SH3PXD2B - LINC01944	Electrocardiogram morphology (amplitude at temporal datapoints)	http://www.ebi.ac.uk/efo/EFO_0004327	32916098
27	5	rs11749847	171950908	SH3PXD2B	rs62385501	171950231	0.899939	SH3PXD2B - LINC01944	Eosinophil counts	http://www.ebi.ac.uk/efo/EFO_0004842	32888493
27	5	rs11749847	171950908	SH3PXD2B	rs62385501	171950231	0.899939	SH3PXD2B - LINC01944	Eosinophil counts	http://www.ebi.ac.uk/efo/EFO_0004842	32888494
7	5	rs251247	172487866	CREBRF,NKX2-5	rs255318	172616029	0.803572	BNIP1 - RPL7AP33	Height	http://www.ebi.ac.uk/efo/EFO_0004339	36224396
10	5	rs4868243	172643118	CREBRF,NKX2-5	rs4868243	172643118	1	BNIP1 - RPL7AP33	Resting heart rate	http://www.ebi.ac.uk/efo/EFO_0004351	27798624
30	5	rs11134776	172643847	CREBRF,NKX2-5	rs4868243	172643118	0.810528	BNIP1 - RPL7AP33	Resting heart rate	http://www.ebi.ac.uk/efo/EFO_0004351	27798624
30	5	rs11134776	172643847	CREBRF,NKX2-5	rs55893552	172650620	0.866665	BNIP1 - RPL7AP33	QT interval	http://www.ebi.ac.uk/efo/EFO_0004682	36050321
6	5	rs77999046	172665106	CREBRF,NKX2-5	rs12652726	172644017	0.815588	BNIP1 - RPL7AP33	Electrocardiogram morphology (amplitude at temporal datapoints)	http://www.ebi.ac.uk/efo/EFO_0004327	32916098
27	5	rs6891790	172670745	CREBRF,NKX2-5	rs954635	172647847	0.842096	BNIP1 - RPL7AP33	Pulse rate	http://www.ebi.ac.uk/efo/EFO_0004326	36329257
27	5	rs6891790	172670745	CREBRF,NKX2-5	rs2277923	172662024	0.930094	NKX2-5	Blood pressure (pleiotropy model 2 SBP adjusted for estimated causal effects x DBP)	http://www.ebi.ac.uk/efo/EFO_0006336, http://www.ebi.ac.uk/efo/EFO_0006335	34989438
27	5	rs6891790	172670745	CREBRF,NKX2-5	rs2277923	172662024	0.930094	NKX2-5	Blood pressure (pleiotropy model 1 DBP adjusted for estimated causal effects x SBP)	http://www.ebi.ac.uk/efo/EFO_0006336, http://www.ebi.ac.uk/efo/EFO_0006335	34989438
27	5	rs6891790	172670745	CREBRF,NKX2-5	rs6882776	172664163	0.917203	NKX2-5 - Y_RNA	TPE interval (resting)	http://www.ebi.ac.uk/efo/EFO_0004644	32386560
27	5	rs6891790	172670745	CREBRF,NKX2-5	rs6882776	172664163	0.917203	NKX2-5 - Y_RNA	Heart rate	http://www.ebi.ac.uk/efo/EFO_0004326	23583979
27	5	rs6891790	172670745	CREBRF,NKX2-5	rs6882776	172664163	0.917203	NKX2-5 - Y_RNA	Atrial fibrillation	http://www.ebi.ac.uk/efo/EFO_0000275	29892015
27	5	rs6891790	172670745	CREBRF,NKX2-5	rs6882776	172664163	0.917203	NKX2-5 - Y_RNA	Atrial fibrillation (MTAG)	http://www.ebi.ac.uk/efo/EFO_0000275	35872910
27	5	rs6891790	172670745	CREBRF,NKX2-5	rs10071514	172669771	0.987175	NKX2-5 - Y_RNA	Lymphocyte count	http://www.ebi.ac.uk/efo/EFO_0004587	32888493
27	5	rs6891790	172670745	CREBRF,NKX2-5	rs6891790	172670745	1	NKX2-5 - Y_RNA	Atrial fibrillation	http://www.ebi.ac.uk/efo/EFO_0000275	30061737
27	5	rs6891790	172670745	CREBRF,NKX2-5	rs6891790	172670745	1	NKX2-5 - Y_RNA	Atrial fibrillation	http://www.ebi.ac.uk/efo/EFO_0000275	29892015
27	5	rs6891790	172670745	CREBRF,NKX2-5	rs6891790	172670745	1	NKX2-5 - Y_RNA	QT interval	http://www.ebi.ac.uk/efo/EFO_0004682	34274964
27	5	rs6891790	172670745	CREBRF,NKX2-5	rs6891790	172670745	1	NKX2-5 - Y_RNA	Cardioembolic stroke (MTAG)	http://www.ebi.ac.uk/efo/EFO_1001976	35872910
27	5	rs6891790	172670745	CREBRF,NKX2-5	rs6891790	172670745	1	NKX2-5 - Y_RNA	Atrial fibrillation	http://www.ebi.ac.uk/efo/EFO_0000275	36653681
1	5	rs359477	173305432	CPEB4	rs359477	173305432	1	LINC01485 - CPEB4	Mean corpuscular volume	http://www.ebi.ac.uk/efo/EFO_0004526	32888494
1	5	rs359477	173305432	CPEB4	rs359477	173305432	1	LINC01485 - CPEB4	Mean corpuscular hemoglobin	http://www.ebi.ac.uk/efo/EFO_0004527	32888494
1	5	rs359477	173305432	CPEB4	rs359477	173305432	1	LINC01485 - CPEB4	Reticulocyte fraction of red cells	http://www.ebi.ac.uk/efo/EFO_0010700	32888494
1	5	rs359477	173305432	CPEB4	rs359477	173305432	1	LINC01485 - CPEB4	Reticulocyte count	http://www.ebi.ac.uk/efo/EFO_0007986	32888494
1	5	rs359477	173305432	CPEB4	rs359477	173305432	1	LINC01485 - CPEB4	High light scatter reticulocyte count	http://www.ebi.ac.uk/efo/EFO_0007986	32888494
1	5	rs359477	173305432	CPEB4	rs359477	173305432	1	LINC01485 - CPEB4	High light scatter reticulocyte percentage of red cells	http://www.ebi.ac.uk/efo/EFO_0010700	32888494
1	5	rs359477	173305432	CPEB4	rs359477	173305432	1	LINC01485 - CPEB4	A body shape index	http://www.ebi.ac.uk/efo/EFO_0007789	34021172
1	5	rs359477	173305432	CPEB4	rs359477	173305432	1	LINC01485 - CPEB4	Waist-to-hip ratio adjusted for BMI	http://www.ebi.ac.uk/efo/EFO_0007788	34021172
1	5	rs359477	173305432	CPEB4	rs359477	173305432	1	LINC01485 - CPEB4	Body composition (MOSTest)	http://www.ebi.ac.uk/efo/EFO_0005106	36402844
1	5	rs359477	173305432	CPEB4	rs359477	173305432	1	LINC01485 - CPEB4	Waist-hip index	http://www.ebi.ac.uk/efo/EFO_0007788	34021172
1	5	rs359477	173305432	CPEB4	rs359477	173305432	1	LINC01485 - CPEB4	Waist circumference adjusted for body mass index	http://www.ebi.ac.uk/efo/EFO_0007789	34021172
27	6	rs6920534	7519183	DSP	rs112019128	7518915	0.975301	HNRNPLP1 - DSP	PR interval	http://www.ebi.ac.uk/efo/EFO_0004462	32439900
27	6	rs6920534	7519183	DSP	rs72825038	7527269	0.926114	HNRNPLP1 - DSP	Electrocardiogram morphology (amplitude at temporal datapoints)	http://www.ebi.ac.uk/efo/EFO_0004327	32916098
27	6	rs6920534	7519183	DSP	rs72825038	7527269	0.926114	HNRNPLP1 - DSP	PR interval	http://www.ebi.ac.uk/efo/EFO_0004462	32439900
27	6	rs6920534	7519183	DSP	rs72825047	7532421	0.938373	HNRNPLP1 - DSP	Spatial QRS-T angle	http://www.ebi.ac.uk/efo/EFO_0020097	36918541
(MTAG)18	6	rs34969716	18210109	KDM1B	rs34969716	18210109	1	KDM1B	Atrial fibrillation	http://www.ebi.ac.uk/efo/EFO_0000275	30061737
(MTAG)18	6	rs34969716	18210109	KDM1B	rs34969716	18210109	1	KDM1B	Atrial fibrillation	http://www.ebi.ac.uk/efo/EFO_0000275	29892015
(MTAG)18	6	rs34969716	18210109	KDM1B	rs34969716	18210109	1	KDM1B	Atrial fibrillation/atrial flutter	http://www.ebi.ac.uk/efo/EFO_0000275	34594039
(MTAG)18	6	rs34969716	18210109	KDM1B	rs34969716	18210109	1	KDM1B	Atrial fibrillation (MTAG)	http://www.ebi.ac.uk/efo/EFO_0000275	35872910
(MTAG)18	6	rs34969716	18210109	KDM1B	rs34969716	18210109	1	KDM1B	QT interval	http://www.ebi.ac.uk/efo/EFO_0004682	36050321
(MTAG)18	6	rs34969716	18210109	KDM1B	rs34969716	18210109	1	KDM1B	JT interval	http://www.ebi.ac.uk/efo/EFO_0007885	36050321
(MTAG)18	6	rs34969716	18210109	KDM1B	rs34969716	18210109	1	KDM1B	Atrial fibrillation	http://www.ebi.ac.uk/efo/EFO_0000275	36653681
4	6	rs13217022	22612757	HDGFL1	rs6922960	22570189	0.923844	HDGFL1, CASC15	PR interval	http://www.ebi.ac.uk/efo/EFO_0004462	32439900
4	6	rs13217022	22612757	HDGFL1	rs6900627	22570245	0.884141	CASC15, HDGFL1	PR interval	http://www.ebi.ac.uk/efo/EFO_0004462	32439900
4	6	rs13217022	22612757	HDGFL1	rs13200143	22586212	0.809377	CASC15	Height	http://www.ebi.ac.uk/efo/EFO_0004339	36224396
4	6	rs13217022	22612757	HDGFL1	rs7766436	22598259	0.982269	CASC15	Coronary artery disease	http://www.ebi.ac.uk/efo/EFO_0001645	29212778
4	6	rs13217022	22612757	HDGFL1	rs7766436	22598259	0.982269	CASC15	Myocardial infarction	http://www.ebi.ac.uk/efo/EFO_0000612	34594039
4	6	rs13217022	22612757	HDGFL1	rs7766436	22598259	0.982269	CASC15	Atrial fibrillation	http://www.ebi.ac.uk/efo/EFO_0000275	36653681
4	6	rs13217022	22612757	HDGFL1	rs13211463	22603206	0.824415	CASC15	Electrocardiogram morphology (amplitude at temporal datapoints)	http://www.ebi.ac.uk/efo/EFO_0004327	32916098
8	6	rs7773004	26267755	HIST1H3G,HIST1H2BI	rs7773004	26267755	1	H2BC9 - H3C8	Waist circumference adjusted for body mass index	http://www.ebi.ac.uk/efo/EFO_0007789	25673412
8	6	rs7773004	26267755	HIST1H3G,HIST1H2BI	rs7773004	26267755	1	H2BC9 - H3C8	Varicose veins	http://purl.obolibrary.org/obo/HP_0002619	30998689
8	6	rs7773004	26267755	HIST1H3G,HIST1H2BI	rs7773004	26267755	1	H2BC9 - H3C8	Platelet-to-lymphocyte ratio	http://www.ebi.ac.uk/efo/EFO_0008446	34469753
8	6	rs7773004	26267755	HIST1H3G,HIST1H2BI	rs7773004	26267755	1	H2BC9 - H3C8	Waist circumference adjusted for BMI (joint analysis main effects and smoking interaction)	http://www.ebi.ac.uk/efo/EFO_0004318, http://www.ebi.ac.uk/efo/EFO_0007789	28443625
8	6	rs7773004	26267755	HIST1H3G,HIST1H2BI	rs7773004	26267755	1	H2BC9 - H3C8	Waist circumference adjusted for BMI in non-smokers	http://www.ebi.ac.uk/efo/EFO_0007789	28443625
8	6	rs7773004	26267755	HIST1H3G,HIST1H2BI	rs7773004	26267755	1	H2BC9 - H3C8	Waist circumference adjusted for BMI (adjusted for smoking behaviour)	http://www.ebi.ac.uk/efo/EFO_0004318, http://www.ebi.ac.uk/efo/EFO_0007789	28443625
8	6	rs7773004	26267755	HIST1H3G,HIST1H2BI	rs7773004	26267755	1	H2BC9 - H3C8	Varicose veins	http://purl.obolibrary.org/obo/HP_0002619	30566020
8	6	rs7773004	26267755	HIST1H3G,HIST1H2BI	rs7773004	26267755	1	H2BC9 - H3C8	Cholesteryl ester levels in medium VLDL	http://www.ebi.ac.uk/efo/EFO_0010351, http://www.ebi.ac.uk/efo/EFO_0008317	35213538
8	6	rs7773004	26267755	HIST1H3G,HIST1H2BI	rs7773004	26267755	1	H2BC9 - H3C8	Varicose veins	http://purl.obolibrary.org/obo/HP_0002619	34594039
8	6	rs7773004	26267755	HIST1H3G,HIST1H2BI	rs7773004	26267755	1	H2BC9 - H3C8	Ratio of apolipoprotein B to apolipoprotein A1 levels	http://www.ebi.ac.uk/efo/EFO_0004614, http://www.ebi.ac.uk/efo/EFO_0004615	35213538
8	6	rs7773004	26267755	HIST1H3G,HIST1H2BI	rs7773004	26267755	1	H2BC9 - H3C8	Remnant cholesterol (non-HDL, non-LDL -cholesterol)	http://www.ebi.ac.uk/efo/EFO_0010815	35213538
8	6	rs7773004	26267755	HIST1H3G,HIST1H2BI	rs7773004	26267755	1	H2BC9 - H3C8	Cholesterol levels in medium VLDL	http://www.ebi.ac.uk/efo/EFO_0004574, http://www.ebi.ac.uk/efo/EFO_0008317	35213538
8	6	rs7773004	26267755	HIST1H3G,HIST1H2BI	rs7773004	26267755	1	H2BC9 - H3C8	Cholesterol levels in IDL	http://www.ebi.ac.uk/efo/EFO_0004574, http://www.ebi.ac.uk/efo/EFO_0008595	35213538
8	6	rs7773004	26267755	HIST1H3G,HIST1H2BI	rs7773004	26267755	1	H2BC9 - H3C8	Cholesteryl ester levels in IDL	http://www.ebi.ac.uk/efo/EFO_0010351, http://www.ebi.ac.uk/efo/EFO_0008595	35213538
8	6	rs7773004	26267755	HIST1H3G,HIST1H2BI	rs7773004	26267755	1	H2BC9 - H3C8	Free cholesterol levels in IDL	http://www.ebi.ac.uk/efo/EFO_0008591, http://www.ebi.ac.uk/efo/EFO_0008595	35213538
8	6	rs7773004	26267755	HIST1H3G,HIST1H2BI	rs7773004	26267755	1	H2BC9 - H3C8	Phospholipid levels in IDL	http://www.ebi.ac.uk/efo/EFO_0004639, http://www.ebi.ac.uk/efo/EFO_0008595	35213538
8	6	rs7773004	26267755	HIST1H3G,HIST1H2BI	rs7773004	26267755	1	H2BC9 - H3C8	Free cholesterol to total lipids ratio in large HDL	http://www.ebi.ac.uk/efo/EFO_0020945, http://www.ebi.ac.uk/efo/EFO_0004612	35213538
8	6	rs7773004	26267755	HIST1H3G,HIST1H2BI	rs7773004	26267755	1	H2BC9 - H3C8	Waist circumference adjusted for body mass index	http://www.ebi.ac.uk/efo/EFO_0007789	34021172
8	6	rs7773004	26267755	HIST1H3G,HIST1H2BI	rs7773004	26267755	1	H2BC9 - H3C8	Total lipid levels in IDL	http://www.ebi.ac.uk/efo/EFO_0004529, http://www.ebi.ac.uk/efo/EFO_0008595	35213538
8	6	rs7773004	26267755	HIST1H3G,HIST1H2BI	rs7773004	26267755	1	H2BC9 - H3C8	Concentration of IDL particles	http://www.ebi.ac.uk/efo/EFO_0008595	35213538
8	6	rs7773004	26267755	HIST1H3G,HIST1H2BI	rs7773004	26267755	1	H2BC9 - H3C8	Free cholesterol to total lipids ratio in very small VLDL	http://www.ebi.ac.uk/efo/EFO_0008317, http://www.ebi.ac.uk/efo/EFO_0020945	35213538
8	6	rs7773004	26267755	HIST1H3G,HIST1H2BI	rs7773004	26267755	1	H2BC9 - H3C8	Insomnia	http://www.ebi.ac.uk/efo/EFO_0004698	35835914
8	6	rs7773004	26267755	HIST1H3G,HIST1H2BI	rs7773004	26267755	1	H2BC9 - H3C8	Phospholipids in LDL (UKB data field 23413)	http://www.ebi.ac.uk/efo/EFO_0004639	36764567
8	6	rs7773004	26267755	HIST1H3G,HIST1H2BI	rs7773004	26267755	1	H2BC9 - H3C8	Free cholesterol in LDL (UKB data field 23421)	http://www.ebi.ac.uk/efo/EFO_0008591	36764567
8	6	rs7773004	26267755	HIST1H3G,HIST1H2BI	rs7773004	26267755	1	H2BC9 - H3C8	Clinical LDL cholesterol levels (UKB data field 23404)	http://www.ebi.ac.uk/efo/EFO_0004611	36764567
8	6	rs7773004	26267755	HIST1H3G,HIST1H2BI	rs7773004	26267755	1	H2BC9 - H3C8	LDL cholesterol levels (UKB data field 23405)	http://www.ebi.ac.uk/efo/EFO_0004611	36764567
8	6	rs7773004	26267755	HIST1H3G,HIST1H2BI	rs7773004	26267755	1	H2BC9 - H3C8	Cholesteryl esters in medium VLDL (UKB data field 23506)	http://www.ebi.ac.uk/efo/EFO_0010351	36764567
8	6	rs7773004	26267755	HIST1H3G,HIST1H2BI	rs7773004	26267755	1	H2BC9 - H3C8	Phospholipids to total lipids in small VLDL percentage (UKB data field 23599)	http://www.ebi.ac.uk/efo/EFO_0020946	36764567
8	6	rs7773004	26267755	HIST1H3G,HIST1H2BI	rs7773004	26267755	1	H2BC9 - H3C8	Free cholesterol to total lipids in small VLDL percentage (UKB data field 23602)	http://www.ebi.ac.uk/efo/EFO_0020945	36764567
8	6	rs7773004	26267755	HIST1H3G,HIST1H2BI	rs7773004	26267755	1	H2BC9 - H3C8	Cholesterol in IDL (UKB data field 23526)	http://www.ebi.ac.uk/efo/EFO_0004574	36764567
8	6	rs7773004	26267755	HIST1H3G,HIST1H2BI	rs7773004	26267755	1	H2BC9 - H3C8	Phospholipids in small LDL (UKB data field 23546)	http://www.ebi.ac.uk/efo/EFO_0004639	36764567
8	6	rs7773004	26267755	HIST1H3G,HIST1H2BI	rs7773004	26267755	1	H2BC9 - H3C8	Total lipids in IDL (UKB data field 23524)	http://www.ebi.ac.uk/efo/EFO_0022161	36764567
8	6	rs7773004	26267755	HIST1H3G,HIST1H2BI	rs7773004	26267755	1	H2BC9 - H3C8	Free cholesterol in small LDL (UKB data field 23549)	http://www.ebi.ac.uk/efo/EFO_0008591	36764567
8	6	rs7773004	26267755	HIST1H3G,HIST1H2BI	rs7773004	26267755	1	H2BC9 - H3C8	Free cholesterol in large LDL (UKB data field 23535)	http://www.ebi.ac.uk/efo/EFO_0022176	36764567
8	6	rs7773004	26267755	HIST1H3G,HIST1H2BI	rs7773004	26267755	1	H2BC9 - H3C8	Cholesteryl esters in IDL (UKB data field 23527)	http://www.ebi.ac.uk/efo/EFO_0010351	36764567
8	6	rs7773004	26267755	HIST1H3G,HIST1H2BI	rs7773004	26267755	1	H2BC9 - H3C8	Cholesteryl esters in large LDL (UKB data field 23534)	http://www.ebi.ac.uk/efo/EFO_0010351	36764567
8	6	rs7773004	26267755	HIST1H3G,HIST1H2BI	rs7773004	26267755	1	H2BC9 - H3C8	Free cholesterol in IDL (UKB data field 23528)	http://www.ebi.ac.uk/efo/EFO_0022181	36764567
8	6	rs7773004	26267755	HIST1H3G,HIST1H2BI	rs7773004	26267755	1	H2BC9 - H3C8	Total lipids in large LDL (UKB data field 23531)	http://www.ebi.ac.uk/efo/EFO_0022163	36764567
8	6	rs7773004	26267755	HIST1H3G,HIST1H2BI	rs7773004	26267755	1	H2BC9 - H3C8	Cholesterol in large LDL (UKB data field 23533)	http://www.ebi.ac.uk/efo/EFO_0004574	36764567
8	6	rs7773004	26267755	HIST1H3G,HIST1H2BI	rs7773004	26267755	1	H2BC9 - H3C8	Phospholipids in large LDL (UKB data field 23532)	http://www.ebi.ac.uk/efo/EFO_0022174	36764567
8	6	rs7773004	26267755	HIST1H3G,HIST1H2BI	rs7773004	26267755	1	H2BC9 - H3C8	Hip circumference adjusted for BMI	http://www.ebi.ac.uk/efo/EFO_0008039	34021172
8	6	rs7773004	26267755	HIST1H3G,HIST1H2BI	rs7773004	26267755	1	H2BC9 - H3C8	Height	http://www.ebi.ac.uk/efo/EFO_0004339	36224396
8	6	rs7773004	26267755	HIST1H3G,HIST1H2BI	rs6917995	26327814	0.946549	H3C9P - BTN3A2	Waist-hip index	http://www.ebi.ac.uk/efo/EFO_0007788	34021172
8	6	rs7773004	26267755	HIST1H3G,HIST1H2BI	rs6917995	26327814	0.946549	H3C9P - BTN3A2	A body shape index	http://www.ebi.ac.uk/efo/EFO_0007789	34021172
8	6	rs7773004	26267755	HIST1H3G,HIST1H2BI	rs1155207	26328365	0.946214	H3C9P - BTN3A2	Cholesterol to total lipids in large LDL percentage (UKB data field 23615)	http://www.ebi.ac.uk/efo/EFO_0020943	36764567
8	6	rs7773004	26267755	HIST1H3G,HIST1H2BI	rs1155207	26328365	0.946214	H3C9P - BTN3A2	Hip circumference adjusted for BMI	http://www.ebi.ac.uk/efo/EFO_0008039	34021172
19	6	rs12207916	36617652	CDKN1A	rs1321313	36618821	0.802673	RNU1-88P - Y_RNA	QRS duration	http://www.ebi.ac.uk/efo/EFO_0005055	31217584
19	6	rs12207916	36617652	CDKN1A	rs1321313	36618821	0.802673	RNU1-88P - Y_RNA	Electrocardiographic conduction measures	http://www.ebi.ac.uk/efo/EFO_0005055	23463857
13	6	rs6930083	36634156	CDKN1A	rs4713999	36633069	0.994478	RNU1-88P - Y_RNA	Dilated cardiomyopathy (MTAG)	http://www.ebi.ac.uk/efo/EFO_0000407	33495596
13	6	rs6930083	36634156	CDKN1A	rs4713999	36633069	0.994478	RNU1-88P - Y_RNA	Chronic heart failure	http://www.ebi.ac.uk/efo/EFO_0003144	34594039
13	6	rs6930083	36634156	CDKN1A	rs4713999	36633069	0.994478	RNU1-88P - Y_RNA	Heart failure (multivariate analysis)	http://www.ebi.ac.uk/efo/EFO_0003144	36376295
13	6	rs6930083	36634156	CDKN1A	rs4713999	36633069	0.994478	RNU1-88P - Y_RNA	Heart failure	http://www.ebi.ac.uk/efo/EFO_0003144	36376295
13	6	rs6930083	36634156	CDKN1A	rs6930083	36634156	1	RNU1-88P - Y_RNA	Coronary artery disease	http://www.ebi.ac.uk/efo/EFO_0001645	29212778
13	6	rs6930083	36634156	CDKN1A	rs4714001	36638175	0.852238	RNU1-88P - Y_RNA	Sex hormone-binding globulin levels adjusted for BMI	http://www.ebi.ac.uk/efo/EFO_0004696	32042192
13	6	rs6930083	36634156	CDKN1A	rs4714001	36638175	0.852238	RNU1-88P - Y_RNA	Sex hormone-binding globulin levels	http://www.ebi.ac.uk/efo/EFO_0004696	32042192
13	6	rs6930083	36634156	CDKN1A	rs4714001	36638175	0.852238	RNU1-88P - Y_RNA	Triglyceride levels	http://www.ebi.ac.uk/efo/EFO_0004530	32203549
17	6	rs4151702	36645988	CDKN1A	rs730506	36645968	1	CDKN1A, DINOL	Electrocardiogram morphology (amplitude at temporal datapoints)	http://www.ebi.ac.uk/efo/EFO_0004327	32916098
17	6	rs4151702	36645988	CDKN1A	rs730506	36645968	1	CDKN1A, DINOL	PR interval	http://www.ebi.ac.uk/efo/EFO_0004462	32439900
17	6	rs4151702	36645988	CDKN1A	rs730506	36645968	1	CDKN1A, DINOL	Atrial fibrillation/atrial flutter	http://www.ebi.ac.uk/efo/EFO_0000275	34594039
17	6	rs4151702	36645988	CDKN1A	rs730506	36645968	1	CDKN1A, DINOL	Triglyceride levels	http://www.ebi.ac.uk/efo/EFO_0004530	34887591
17	6	rs4151702	36645988	CDKN1A	rs730506	36645968	1	CDKN1A, DINOL	Left ventricular end diastolic mass end diastolic volume ratio	http://www.ebi.ac.uk/efo/EFO_0010556	37126556
17	6	rs4151702	36645988	CDKN1A	rs4151702	36645988	1	DINOL, CDKN1A	Ascending aorta maximum area	http://www.ebi.ac.uk/efo/EFO_0020865	34968759
17	6	rs4151702	36645988	CDKN1A	rs4151702	36645988	1	DINOL, CDKN1A	Spatial QRS-T angle	http://www.ebi.ac.uk/efo/EFO_0020097	36918541
17	6	rs4151702	36645988	CDKN1A	rs4151702	36645988	1	DINOL, CDKN1A	Frontal QRS-T angle	http://www.ebi.ac.uk/efo/EFO_0020097	36918541
17	6	rs4151702	36645988	CDKN1A	rs3176326	36647289	0.967363	CDKN1A	Atrial fibrillation	http://www.ebi.ac.uk/efo/EFO_0000275	30061737
17	6	rs4151702	36645988	CDKN1A	rs3176326	36647289	0.967363	CDKN1A	QRS duration	http://www.ebi.ac.uk/efo/EFO_0005055	30679814
17	6	rs4151702	36645988	CDKN1A	rs3176326	36647289	0.967363	CDKN1A	QRS duration	http://www.ebi.ac.uk/efo/EFO_0005055	31251759
17	6	rs4151702	36645988	CDKN1A	rs3176326	36647289	0.967363	CDKN1A	Hypertrophic cardiomyopathy	http://www.ebi.ac.uk/efo/EFO_0000538	33495597
17	6	rs4151702	36645988	CDKN1A	rs3176326	36647289	0.967363	CDKN1A	Hypertrophic cardiomyopathy (sarcomere negative)	http://www.ebi.ac.uk/efo/EFO_0000538	33495597
17	6	rs4151702	36645988	CDKN1A	rs3176326	36647289	0.967363	CDKN1A	Atrial fibrillation	http://www.ebi.ac.uk/efo/EFO_0000275	29892015
17	6	rs4151702	36645988	CDKN1A	rs3176326	36647289	0.967363	CDKN1A	Electrocardiographic traits (multivariate)	http://www.ebi.ac.uk/efo/EFO_0004327	32602732
17	6	rs4151702	36645988	CDKN1A	rs3176326	36647289	0.967363	CDKN1A	PR interval	http://www.ebi.ac.uk/efo/EFO_0004462	32439900
17	6	rs4151702	36645988	CDKN1A	rs3176326	36647289	0.967363	CDKN1A	Atrial fibrillation (MTAG)	http://www.ebi.ac.uk/efo/EFO_0000275	35872910
17	6	rs4151702	36645988	CDKN1A	rs3176326	36647289	0.967363	CDKN1A	Cardioembolic stroke (MTAG)	http://www.ebi.ac.uk/efo/EFO_1001976	35872910
17	6	rs4151702	36645988	CDKN1A	rs3176326	36647289	0.967363	CDKN1A	QT interval	http://www.ebi.ac.uk/efo/EFO_0004682	36050321
17	6	rs4151702	36645988	CDKN1A	rs3176326	36647289	0.967363	CDKN1A	QRS duration	http://www.ebi.ac.uk/efo/EFO_0005055	36050321
17	6	rs4151702	36645988	CDKN1A	rs3176326	36647289	0.967363	CDKN1A	Atrial fibrillation	http://www.ebi.ac.uk/efo/EFO_0000275	36653681
17	6	rs4151702	36645988	CDKN1A	rs3176326	36647289	0.967363	CDKN1A	JT interval	http://www.ebi.ac.uk/efo/EFO_0007885	36050321
17	6	rs4151702	36645988	CDKN1A	rs3176326	36647289	0.967363	CDKN1A	Frontal QRS-T angle	http://www.ebi.ac.uk/efo/EFO_0020097	36918541
5, 7, 8, 14, 21, 24	6	rs146170154	36646768	CDKN1A	rs730506	36645968	0.975552	CDKN1A, DINOL	Electrocardiogram morphology (amplitude at temporal datapoints)	http://www.ebi.ac.uk/efo/EFO_0004327	32916098
5, 7, 8, 14, 21, 24	6	rs146170154	36646768	CDKN1A	rs730506	36645968	0.975552	CDKN1A, DINOL	PR interval	http://www.ebi.ac.uk/efo/EFO_0004462	32439900
5, 7, 8, 14, 21, 24	6	rs146170154	36646768	CDKN1A	rs730506	36645968	0.975552	CDKN1A, DINOL	Atrial fibrillation/atrial flutter	http://www.ebi.ac.uk/efo/EFO_0000275	34594039
5, 7, 8, 14, 21, 24	6	rs146170154	36646768	CDKN1A	rs730506	36645968	0.975552	CDKN1A, DINOL	Triglyceride levels	http://www.ebi.ac.uk/efo/EFO_0004530	34887591
5, 7, 8, 14, 21, 24	6	rs146170154	36646768	CDKN1A	rs730506	36645968	0.975552	CDKN1A, DINOL	Left ventricular end diastolic mass end diastolic volume ratio	http://www.ebi.ac.uk/efo/EFO_0010556	37126556
5, 7, 8, 14, 21, 24	6	rs146170154	36646768	CDKN1A	rs4151702	36645988	0.975552	DINOL, CDKN1A	Ascending aorta maximum area	http://www.ebi.ac.uk/efo/EFO_0020865	34968759
5, 7, 8, 14, 21, 24	6	rs146170154	36646768	CDKN1A	rs4151702	36645988	0.975552	DINOL, CDKN1A	Spatial QRS-T angle	http://www.ebi.ac.uk/efo/EFO_0020097	36918541
5, 7, 8, 14, 21, 24	6	rs146170154	36646768	CDKN1A	rs4151702	36645988	0.975552	DINOL, CDKN1A	Frontal QRS-T angle	http://www.ebi.ac.uk/efo/EFO_0020097	36918541
5, 7, 8, 14, 21, 24	6	rs146170154	36646768	CDKN1A	rs3176326	36647289	0.991741	CDKN1A	Atrial fibrillation	http://www.ebi.ac.uk/efo/EFO_0000275	30061737
5, 7, 8, 14, 21, 24	6	rs146170154	36646768	CDKN1A	rs3176326	36647289	0.991741	CDKN1A	QRS duration	http://www.ebi.ac.uk/efo/EFO_0005055	30679814
5, 7, 8, 14, 21, 24	6	rs146170154	36646768	CDKN1A	rs3176326	36647289	0.991741	CDKN1A	QRS duration	http://www.ebi.ac.uk/efo/EFO_0005055	31251759
5, 7, 8, 14, 21, 24	6	rs146170154	36646768	CDKN1A	rs3176326	36647289	0.991741	CDKN1A	Hypertrophic cardiomyopathy	http://www.ebi.ac.uk/efo/EFO_0000538	33495597
5, 7, 8, 14, 21, 24	6	rs146170154	36646768	CDKN1A	rs3176326	36647289	0.991741	CDKN1A	Hypertrophic cardiomyopathy (sarcomere negative)	http://www.ebi.ac.uk/efo/EFO_0000538	33495597
5, 7, 8, 14, 21, 24	6	rs146170154	36646768	CDKN1A	rs3176326	36647289	0.991741	CDKN1A	Atrial fibrillation	http://www.ebi.ac.uk/efo/EFO_0000275	29892015
5, 7, 8, 14, 21, 24	6	rs146170154	36646768	CDKN1A	rs3176326	36647289	0.991741	CDKN1A	Electrocardiographic traits (multivariate)	http://www.ebi.ac.uk/efo/EFO_0004327	32602732
5, 7, 8, 14, 21, 24	6	rs146170154	36646768	CDKN1A	rs3176326	36647289	0.991741	CDKN1A	PR interval	http://www.ebi.ac.uk/efo/EFO_0004462	32439900
5, 7, 8, 14, 21, 24	6	rs146170154	36646768	CDKN1A	rs3176326	36647289	0.991741	CDKN1A	Atrial fibrillation (MTAG)	http://www.ebi.ac.uk/efo/EFO_0000275	35872910
5, 7, 8, 14, 21, 24	6	rs146170154	36646768	CDKN1A	rs3176326	36647289	0.991741	CDKN1A	Cardioembolic stroke (MTAG)	http://www.ebi.ac.uk/efo/EFO_1001976	35872910
5, 7, 8, 14, 21, 24	6	rs146170154	36646768	CDKN1A	rs3176326	36647289	0.991741	CDKN1A	QT interval	http://www.ebi.ac.uk/efo/EFO_0004682	36050321
5, 7, 8, 14, 21, 24	6	rs146170154	36646768	CDKN1A	rs3176326	36647289	0.991741	CDKN1A	QRS duration	http://www.ebi.ac.uk/efo/EFO_0005055	36050321
5, 7, 8, 14, 21, 24	6	rs146170154	36646768	CDKN1A	rs3176326	36647289	0.991741	CDKN1A	Atrial fibrillation	http://www.ebi.ac.uk/efo/EFO_0000275	36653681
5, 7, 8, 14, 21, 24	6	rs146170154	36646768	CDKN1A	rs3176326	36647289	0.991741	CDKN1A	JT interval	http://www.ebi.ac.uk/efo/EFO_0007885	36050321
5, 7, 8, 14, 21, 24	6	rs146170154	36646768	CDKN1A	rs3176326	36647289	0.991741	CDKN1A	Frontal QRS-T angle	http://www.ebi.ac.uk/efo/EFO_0020097	36918541
25	6	rs3176323	36646849	CDKN1A	rs4714001	36638175	0.815229	RNU1-88P - Y_RNA	Sex hormone-binding globulin levels adjusted for BMI	http://www.ebi.ac.uk/efo/EFO_0004696	32042192
25	6	rs3176323	36646849	CDKN1A	rs4714001	36638175	0.815229	RNU1-88P - Y_RNA	Sex hormone-binding globulin levels	http://www.ebi.ac.uk/efo/EFO_0004696	32042192
25	6	rs3176323	36646849	CDKN1A	rs4714001	36638175	0.815229	RNU1-88P - Y_RNA	Triglyceride levels	http://www.ebi.ac.uk/efo/EFO_0004530	32203549
25	6	rs3176323	36646849	CDKN1A	rs733590	36645203	0.879483	CDKN1A	Descending thoracic aortic diameter	http://www.ebi.ac.uk/efo/EFO_0021788	34837083
25	6	rs3176323	36646849	CDKN1A	rs733590	36645203	0.879483	CDKN1A	Height	http://www.ebi.ac.uk/efo/EFO_0004339	36224396
25	6	rs3176323	36646849	CDKN1A	rs3176320	36646788	0.935189	CDKN1A	Alanine aminotransferase levels	http://www.ebi.ac.uk/efo/EFO_0004735	34315874
25	6	rs3176323	36646849	CDKN1A	rs3176320	36646788	0.935189	CDKN1A	Aspartate aminotransferase levels	http://www.ebi.ac.uk/efo/EFO_0004736	34315874
25	6	rs3176323	36646849	CDKN1A	rs3176320	36646788	0.935189	CDKN1A	Triglyceride levels	http://www.ebi.ac.uk/efo/EFO_0004530	34887591
25	6	rs3176323	36646849	CDKN1A	rs3176320	36646788	0.935189	CDKN1A	Triglyceride levels in non-type 2 diabetes	http://www.ebi.ac.uk/efo/EFO_0004530	36269708
25	6	rs3176323	36646849	CDKN1A	rs4135240	36647680	0.899939	CDKN1A	Sex hormone-binding globulin levels	http://www.ebi.ac.uk/efo/EFO_0004696	32042192
25	6	rs3176323	36646849	CDKN1A	rs4135240	36647680	0.899939	CDKN1A	Sex hormone-binding globulin levels adjusted for BMI	http://www.ebi.ac.uk/efo/EFO_0004696	32042192
25	6	rs3176323	36646849	CDKN1A	rs4135240	36647680	0.899939	CDKN1A	Heart failure	http://www.ebi.ac.uk/efo/EFO_0003144	31919418
25	6	rs3176323	36646849	CDKN1A	rs4135240	36647680	0.899939	CDKN1A	Aspartate aminotransferase levels	http://www.ebi.ac.uk/efo/EFO_0004736	33547301
25	6	rs3176323	36646849	CDKN1A	rs4135240	36647680	0.899939	CDKN1A	Descending aorta diameter	http://www.ebi.ac.uk/efo/EFO_0021788	37019578
25	6	rs3176323	36646849	CDKN1A	rs3176334	36648364	0.918481	CDKN1A	Alanine aminotransferase levels	http://www.ebi.ac.uk/efo/EFO_0004735	33547301
25	6	rs3176323	36646849	CDKN1A	rs3176334	36648364	0.918481	CDKN1A	Aspartate aminotransferase levels	http://www.ebi.ac.uk/efo/EFO_0004736	34594039
32	6	rs3176326	36647289	CDKN1A	rs730506	36645968	0.967363	CDKN1A, DINOL	Electrocardiogram morphology (amplitude at temporal datapoints)	http://www.ebi.ac.uk/efo/EFO_0004327	32916098
32	6	rs3176326	36647289	CDKN1A	rs730506	36645968	0.967363	CDKN1A, DINOL	PR interval	http://www.ebi.ac.uk/efo/EFO_0004462	32439900
32	6	rs3176326	36647289	CDKN1A	rs730506	36645968	0.967363	CDKN1A, DINOL	Atrial fibrillation/atrial flutter	http://www.ebi.ac.uk/efo/EFO_0000275	34594039
32	6	rs3176326	36647289	CDKN1A	rs730506	36645968	0.967363	CDKN1A, DINOL	Triglyceride levels	http://www.ebi.ac.uk/efo/EFO_0004530	34887591
32	6	rs3176326	36647289	CDKN1A	rs730506	36645968	0.967363	CDKN1A, DINOL	Left ventricular end diastolic mass end diastolic volume ratio	http://www.ebi.ac.uk/efo/EFO_0010556	37126556
32	6	rs3176326	36647289	CDKN1A	rs4151702	36645988	0.967363	DINOL, CDKN1A	Ascending aorta maximum area	http://www.ebi.ac.uk/efo/EFO_0020865	34968759
32	6	rs3176326	36647289	CDKN1A	rs4151702	36645988	0.967363	DINOL, CDKN1A	Spatial QRS-T angle	http://www.ebi.ac.uk/efo/EFO_0020097	36918541
32	6	rs3176326	36647289	CDKN1A	rs4151702	36645988	0.967363	DINOL, CDKN1A	Frontal QRS-T angle	http://www.ebi.ac.uk/efo/EFO_0020097	36918541
32	6	rs3176326	36647289	CDKN1A	rs3176326	36647289	1	CDKN1A	Atrial fibrillation	http://www.ebi.ac.uk/efo/EFO_0000275	30061737
32	6	rs3176326	36647289	CDKN1A	rs3176326	36647289	1	CDKN1A	QRS duration	http://www.ebi.ac.uk/efo/EFO_0005055	30679814
32	6	rs3176326	36647289	CDKN1A	rs3176326	36647289	1	CDKN1A	QRS duration	http://www.ebi.ac.uk/efo/EFO_0005055	31251759
32	6	rs3176326	36647289	CDKN1A	rs3176326	36647289	1	CDKN1A	Hypertrophic cardiomyopathy	http://www.ebi.ac.uk/efo/EFO_0000538	33495597
32	6	rs3176326	36647289	CDKN1A	rs3176326	36647289	1	CDKN1A	Hypertrophic cardiomyopathy (sarcomere negative)	http://www.ebi.ac.uk/efo/EFO_0000538	33495597
32	6	rs3176326	36647289	CDKN1A	rs3176326	36647289	1	CDKN1A	Atrial fibrillation	http://www.ebi.ac.uk/efo/EFO_0000275	29892015
32	6	rs3176326	36647289	CDKN1A	rs3176326	36647289	1	CDKN1A	Electrocardiographic traits (multivariate)	http://www.ebi.ac.uk/efo/EFO_0004327	32602732
32	6	rs3176326	36647289	CDKN1A	rs3176326	36647289	1	CDKN1A	PR interval	http://www.ebi.ac.uk/efo/EFO_0004462	32439900
32	6	rs3176326	36647289	CDKN1A	rs3176326	36647289	1	CDKN1A	Atrial fibrillation (MTAG)	http://www.ebi.ac.uk/efo/EFO_0000275	35872910
32	6	rs3176326	36647289	CDKN1A	rs3176326	36647289	1	CDKN1A	Cardioembolic stroke (MTAG)	http://www.ebi.ac.uk/efo/EFO_1001976	35872910
32	6	rs3176326	36647289	CDKN1A	rs3176326	36647289	1	CDKN1A	QT interval	http://www.ebi.ac.uk/efo/EFO_0004682	36050321
32	6	rs3176326	36647289	CDKN1A	rs3176326	36647289	1	CDKN1A	QRS duration	http://www.ebi.ac.uk/efo/EFO_0005055	36050321
32	6	rs3176326	36647289	CDKN1A	rs3176326	36647289	1	CDKN1A	Atrial fibrillation	http://www.ebi.ac.uk/efo/EFO_0000275	36653681
32	6	rs3176326	36647289	CDKN1A	rs3176326	36647289	1	CDKN1A	JT interval	http://www.ebi.ac.uk/efo/EFO_0007885	36050321
32	6	rs3176326	36647289	CDKN1A	rs3176326	36647289	1	CDKN1A	Frontal QRS-T angle	http://www.ebi.ac.uk/efo/EFO_0020097	36918541
26	6	rs12192632	117525985	ROS1,VGLL2	rs59365541	117471951	0.954071	RNA5SP214 - NA	Electrocardiogram morphology (amplitude at temporal datapoints)	http://www.ebi.ac.uk/efo/EFO_0004327	32916098
26	6	rs12192632	117525985	ROS1,VGLL2	rs150844858	117500563	0.964267	RNA5SP214 - VGLL2	Blood pressure (pleiotropy model 2 SBP adjusted for estimated causal effects x DBP)	http://www.ebi.ac.uk/efo/EFO_0006336, http://www.ebi.ac.uk/efo/EFO_0006335	34989438
26	6	rs12192632	117525985	ROS1,VGLL2	rs12192632	117525985	1	NA - VGLL2	Systolic blood pressure	http://www.ebi.ac.uk/efo/EFO_0006335	30595370
1, 29	6	rs210966	117624598	ROS1,VGLL2	rs210966	117624598	1	ROS1	Creatine kinase levels	http://www.ebi.ac.uk/efo/EFO_0004534	29403010
1, 29	6	rs210966	117624598	ROS1,VGLL2	rs663474	117629663	0.976645	ROS1	Electrocardiogram morphology (amplitude at temporal datapoints)	http://www.ebi.ac.uk/efo/EFO_0004327	32916098
18	6	rs3951016	118559658	SLC35F1	rs3951016	118559658	1	SLC35F1	Resting heart rate	http://www.ebi.ac.uk/efo/EFO_0004351	27798624
18	6	rs3951016	118559658	SLC35F1	rs3951016	118559658	1	SLC35F1	Atrial fibrillation	http://www.ebi.ac.uk/efo/EFO_0000275	30061737
18	6	rs3951016	118559658	SLC35F1	rs3951016	118559658	1	SLC35F1	QRS duration	http://www.ebi.ac.uk/efo/EFO_0005055	30679814
18	6	rs3951016	118559658	SLC35F1	rs3951016	118559658	1	SLC35F1	Resting heart rate	http://www.ebi.ac.uk/efo/EFO_0004351	29769521
18	6	rs3951016	118559658	SLC35F1	rs3951016	118559658	1	SLC35F1	Right ventricular stroke volume	http://www.ebi.ac.uk/efo/EFO_0021817	35697868
18	6	rs3951016	118559658	SLC35F1	rs4946333	118565665	0.901119	SLC35F1	Atrial fibrillation (MTAG)	http://www.ebi.ac.uk/efo/EFO_0000275	35872910
18	6	rs3951016	118559658	SLC35F1	rs281868	118574061	0.896669	SLC35F1	Atrial fibrillation	http://www.ebi.ac.uk/efo/EFO_0000275	28416818
18	6	rs3951016	118559658	SLC35F1	rs281868	118574061	0.896669	SLC35F1	Resting heart rate	http://www.ebi.ac.uk/efo/EFO_0004351	20639392
18	6	rs3951016	118559658	SLC35F1	rs89107	118578043	0.896669	SLC35F1	Cardiac structure and function	http://www.ebi.ac.uk/efo/EFO_0004298	19584346
28	6	rs1334489	118639387	SLC35F1	rs1334489	118639387	1	SLC35F1 - NA	Bipolar disorder (age of onset <21) or attention deficit hyperactivity disorder	http://www.ebi.ac.uk/efo/EFO_0003888, http://purl.obolibrary.org/obo/MONDO_0004985	27890468
28	6	rs1334489	118639387	SLC35F1	rs1334489	118639387	1	SLC35F1 - NA	Bipolar disorder or attention deficit hyperactivity disorder	http://www.ebi.ac.uk/efo/EFO_0003888, http://purl.obolibrary.org/obo/MONDO_0004985	27890468
28	6	rs1334489	118639387	SLC35F1	rs72967533	118655020	0.848457	SLC35F1 - CEP85L	Frontal QRS-T angle	http://www.ebi.ac.uk/efo/EFO_0020097	36918541
28	6	rs1334489	118639387	SLC35F1	rs11153730	118667522	0.818162	SLC35F1 - CEP85L	QRS duration	http://www.ebi.ac.uk/efo/EFO_0005054, http://www.ebi.ac.uk/efo/EFO_0005055	27659466
28	6	rs1334489	118639387	SLC35F1	rs11153730	118667522	0.818162	SLC35F1 - CEP85L	QRS complex (Sokolow-Lyon)	http://www.ebi.ac.uk/efo/EFO_0007742, http://www.ebi.ac.uk/efo/EFO_0005054	27659466
28	6	rs1334489	118639387	SLC35F1	rs11153730	118667522	0.818162	SLC35F1 - CEP85L	QT interval	http://www.ebi.ac.uk/efo/EFO_0004682	31217584
28	6	rs1334489	118639387	SLC35F1	rs11153730	118667522	0.818162	SLC35F1 - CEP85L	QT interval	http://www.ebi.ac.uk/efo/EFO_0004682	30679814
28	6	rs1334489	118639387	SLC35F1	rs11153730	118667522	0.818162	SLC35F1 - CEP85L	Heart rate	http://www.ebi.ac.uk/efo/EFO_0004326	23583979
28	6	rs1334489	118639387	SLC35F1	rs11153730	118667522	0.818162	SLC35F1 - CEP85L	QT interval	http://www.ebi.ac.uk/efo/EFO_0004682	19587794
28	6	rs1334489	118639387	SLC35F1	rs11153730	118667522	0.818162	SLC35F1 - CEP85L	QT interval	http://www.ebi.ac.uk/efo/EFO_0004682	24952745
28	6	rs1334489	118639387	SLC35F1	rs11153730	118667522	0.818162	SLC35F1 - CEP85L	QRS duration	http://www.ebi.ac.uk/efo/EFO_0005055	27577874
28	6	rs1334489	118639387	SLC35F1	rs11153730	118667522	0.818162	SLC35F1 - CEP85L	QRS duration	http://www.ebi.ac.uk/efo/EFO_0005055	30012220
28	6	rs1334489	118639387	SLC35F1	rs11153730	118667522	0.818162	SLC35F1 - CEP85L	QT interval	http://www.ebi.ac.uk/efo/EFO_0004682	29874175
28	6	rs1334489	118639387	SLC35F1	rs11153730	118667522	0.818162	SLC35F1 - CEP85L	PR interval	http://www.ebi.ac.uk/efo/EFO_0004462	32439900
28	6	rs1334489	118639387	SLC35F1	rs11153730	118667522	0.818162	SLC35F1 - CEP85L	QT interval	http://www.ebi.ac.uk/efo/EFO_0004682	34274964
28	6	rs1334489	118639387	SLC35F1	rs11153730	118667522	0.818162	SLC35F1 - CEP85L	QTc interval	http://www.ebi.ac.uk/efo/EFO_0004682	35389749
28	6	rs1334489	118639387	SLC35F1	rs11153730	118667522	0.818162	SLC35F1 - CEP85L	QT interval	http://www.ebi.ac.uk/efo/EFO_0004682	36050321
28	6	rs1334489	118639387	SLC35F1	rs11153730	118667522	0.818162	SLC35F1 - CEP85L	Diastolic blood pressure	http://www.ebi.ac.uk/efo/EFO_0006336	35762941
28	6	rs1334489	118639387	SLC35F1	rs11153730	118667522	0.818162	SLC35F1 - CEP85L	QRS duration	http://www.ebi.ac.uk/efo/EFO_0005055	36050321
28	6	rs1334489	118639387	SLC35F1	rs11153730	118667522	0.818162	SLC35F1 - CEP85L	Heart failure (multivariate analysis)	http://www.ebi.ac.uk/efo/EFO_0003144	36376295
28	6	rs1334489	118639387	SLC35F1	rs11153730	118667522	0.818162	SLC35F1 - CEP85L	JT interval	http://www.ebi.ac.uk/efo/EFO_0007885	36050321
28	6	rs1334489	118639387	SLC35F1	rs11153730	118667522	0.818162	SLC35F1 - CEP85L	Spatial QRS-T angle	http://www.ebi.ac.uk/efo/EFO_0020097	36918541
28	6	rs1334489	118639387	SLC35F1	rs11153730	118667522	0.818162	SLC35F1 - CEP85L	Left ventricular end-diastolic volume	http://www.ebi.ac.uk/efo/EFO_0008204	37126556
28	6	rs1334489	118639387	SLC35F1	rs11153730	118667522	0.818162	SLC35F1 - CEP85L	Electrocardiogram morphology (amplitude at temporal datapoints)	http://www.ebi.ac.uk/efo/EFO_0004327	32916098
30, 31	6	rs72967533	118655020	SLC35F1	rs1334489	118639387	0.848457	SLC35F1 - NA	Bipolar disorder (age of onset <21) or attention deficit hyperactivity disorder	http://www.ebi.ac.uk/efo/EFO_0003888, http://purl.obolibrary.org/obo/MONDO_0004985	27890468
30, 31	6	rs72967533	118655020	SLC35F1	rs1334489	118639387	0.848457	SLC35F1 - NA	Bipolar disorder or attention deficit hyperactivity disorder	http://www.ebi.ac.uk/efo/EFO_0003888, http://purl.obolibrary.org/obo/MONDO_0004985	27890468
30, 31	6	rs72967533	118655020	SLC35F1	rs72967533	118655020	1	SLC35F1 - CEP85L	Frontal QRS-T angle	http://www.ebi.ac.uk/efo/EFO_0020097	36918541
30, 31	6	rs72967533	118655020	SLC35F1	rs11153730	118667522	0.965694	SLC35F1 - CEP85L	QRS duration	http://www.ebi.ac.uk/efo/EFO_0005054, http://www.ebi.ac.uk/efo/EFO_0005055	27659466
30, 31	6	rs72967533	118655020	SLC35F1	rs11153730	118667522	0.965694	SLC35F1 - CEP85L	QRS complex (Sokolow-Lyon)	http://www.ebi.ac.uk/efo/EFO_0007742, http://www.ebi.ac.uk/efo/EFO_0005054	27659466
30, 31	6	rs72967533	118655020	SLC35F1	rs11153730	118667522	0.965694	SLC35F1 - CEP85L	QT interval	http://www.ebi.ac.uk/efo/EFO_0004682	31217584
30, 31	6	rs72967533	118655020	SLC35F1	rs11153730	118667522	0.965694	SLC35F1 - CEP85L	QT interval	http://www.ebi.ac.uk/efo/EFO_0004682	30679814
30, 31	6	rs72967533	118655020	SLC35F1	rs11153730	118667522	0.965694	SLC35F1 - CEP85L	Heart rate	http://www.ebi.ac.uk/efo/EFO_0004326	23583979
30, 31	6	rs72967533	118655020	SLC35F1	rs11153730	118667522	0.965694	SLC35F1 - CEP85L	QT interval	http://www.ebi.ac.uk/efo/EFO_0004682	19587794
30, 31	6	rs72967533	118655020	SLC35F1	rs11153730	118667522	0.965694	SLC35F1 - CEP85L	QT interval	http://www.ebi.ac.uk/efo/EFO_0004682	24952745
30, 31	6	rs72967533	118655020	SLC35F1	rs11153730	118667522	0.965694	SLC35F1 - CEP85L	QRS duration	http://www.ebi.ac.uk/efo/EFO_0005055	27577874
30, 31	6	rs72967533	118655020	SLC35F1	rs11153730	118667522	0.965694	SLC35F1 - CEP85L	QRS duration	http://www.ebi.ac.uk/efo/EFO_0005055	30012220
30, 31	6	rs72967533	118655020	SLC35F1	rs11153730	118667522	0.965694	SLC35F1 - CEP85L	QT interval	http://www.ebi.ac.uk/efo/EFO_0004682	29874175
30, 31	6	rs72967533	118655020	SLC35F1	rs11153730	118667522	0.965694	SLC35F1 - CEP85L	PR interval	http://www.ebi.ac.uk/efo/EFO_0004462	32439900
30, 31	6	rs72967533	118655020	SLC35F1	rs11153730	118667522	0.965694	SLC35F1 - CEP85L	QT interval	http://www.ebi.ac.uk/efo/EFO_0004682	34274964
30, 31	6	rs72967533	118655020	SLC35F1	rs11153730	118667522	0.965694	SLC35F1 - CEP85L	QTc interval	http://www.ebi.ac.uk/efo/EFO_0004682	35389749
30, 31	6	rs72967533	118655020	SLC35F1	rs11153730	118667522	0.965694	SLC35F1 - CEP85L	QT interval	http://www.ebi.ac.uk/efo/EFO_0004682	36050321
30, 31	6	rs72967533	118655020	SLC35F1	rs11153730	118667522	0.965694	SLC35F1 - CEP85L	Diastolic blood pressure	http://www.ebi.ac.uk/efo/EFO_0006336	35762941
30, 31	6	rs72967533	118655020	SLC35F1	rs11153730	118667522	0.965694	SLC35F1 - CEP85L	QRS duration	http://www.ebi.ac.uk/efo/EFO_0005055	36050321
30, 31	6	rs72967533	118655020	SLC35F1	rs11153730	118667522	0.965694	SLC35F1 - CEP85L	Heart failure (multivariate analysis)	http://www.ebi.ac.uk/efo/EFO_0003144	36376295
30, 31	6	rs72967533	118655020	SLC35F1	rs11153730	118667522	0.965694	SLC35F1 - CEP85L	JT interval	http://www.ebi.ac.uk/efo/EFO_0007885	36050321
30, 31	6	rs72967533	118655020	SLC35F1	rs11153730	118667522	0.965694	SLC35F1 - CEP85L	Spatial QRS-T angle	http://www.ebi.ac.uk/efo/EFO_0020097	36918541
30, 31	6	rs72967533	118655020	SLC35F1	rs11153730	118667522	0.965694	SLC35F1 - CEP85L	Left ventricular end-diastolic volume	http://www.ebi.ac.uk/efo/EFO_0008204	37126556
30, 31	6	rs72967533	118655020	SLC35F1	rs11153730	118667522	0.965694	SLC35F1 - CEP85L	Electrocardiogram morphology (amplitude at temporal datapoints)	http://www.ebi.ac.uk/efo/EFO_0004327	32916098
30, 31	6	rs72967533	118655020	SLC35F1	rs11970286	118680374	0.805195	SLC35F1 - CEP85L	QT interval	http://www.ebi.ac.uk/efo/EFO_0004682	31217584
30, 31	6	rs72967533	118655020	SLC35F1	rs11970286	118680374	0.805195	SLC35F1 - CEP85L	Electrocardiographic traits	http://www.ebi.ac.uk/efo/EFO_0004682	20062063
30, 31	6	rs72967533	118655020	SLC35F1	rs11970286	118680374	0.805195	SLC35F1 - CEP85L	QT interval	http://www.ebi.ac.uk/efo/EFO_0004682	19305409
30, 31	6	rs72967533	118655020	SLC35F1	rs11970286	118680374	0.805195	SLC35F1 - CEP85L	Longitudinal peak diastolic strain rate	http://www.ebi.ac.uk/efo/EFO_0008204	35479509
5, 27, 29	6	rs11153730	118667522	SLC35F1	rs1334489	118639387	0.818162	SLC35F1 - NA	Bipolar disorder (age of onset <21) or attention deficit hyperactivity disorder	http://www.ebi.ac.uk/efo/EFO_0003888, http://purl.obolibrary.org/obo/MONDO_0004985	27890468
5, 27, 29	6	rs11153730	118667522	SLC35F1	rs1334489	118639387	0.818162	SLC35F1 - NA	Bipolar disorder or attention deficit hyperactivity disorder	http://www.ebi.ac.uk/efo/EFO_0003888, http://purl.obolibrary.org/obo/MONDO_0004985	27890468
5, 27, 29	6	rs11153730	118667522	SLC35F1	rs72967533	118655020	0.965694	SLC35F1 - CEP85L	Frontal QRS-T angle	http://www.ebi.ac.uk/efo/EFO_0020097	36918541
5, 27, 29	6	rs11153730	118667522	SLC35F1	rs11153730	118667522	1	SLC35F1 - CEP85L	QRS duration	http://www.ebi.ac.uk/efo/EFO_0005054, http://www.ebi.ac.uk/efo/EFO_0005055	27659466
5, 27, 29	6	rs11153730	118667522	SLC35F1	rs11153730	118667522	1	SLC35F1 - CEP85L	QRS complex (Sokolow-Lyon)	http://www.ebi.ac.uk/efo/EFO_0007742, http://www.ebi.ac.uk/efo/EFO_0005054	27659466
5, 27, 29	6	rs11153730	118667522	SLC35F1	rs11153730	118667522	1	SLC35F1 - CEP85L	QT interval	http://www.ebi.ac.uk/efo/EFO_0004682	31217584
5, 27, 29	6	rs11153730	118667522	SLC35F1	rs11153730	118667522	1	SLC35F1 - CEP85L	QT interval	http://www.ebi.ac.uk/efo/EFO_0004682	30679814
5, 27, 29	6	rs11153730	118667522	SLC35F1	rs11153730	118667522	1	SLC35F1 - CEP85L	Heart rate	http://www.ebi.ac.uk/efo/EFO_0004326	23583979
5, 27, 29	6	rs11153730	118667522	SLC35F1	rs11153730	118667522	1	SLC35F1 - CEP85L	QT interval	http://www.ebi.ac.uk/efo/EFO_0004682	19587794
5, 27, 29	6	rs11153730	118667522	SLC35F1	rs11153730	118667522	1	SLC35F1 - CEP85L	QT interval	http://www.ebi.ac.uk/efo/EFO_0004682	24952745
5, 27, 29	6	rs11153730	118667522	SLC35F1	rs11153730	118667522	1	SLC35F1 - CEP85L	QRS duration	http://www.ebi.ac.uk/efo/EFO_0005055	27577874
5, 27, 29	6	rs11153730	118667522	SLC35F1	rs11153730	118667522	1	SLC35F1 - CEP85L	QRS duration	http://www.ebi.ac.uk/efo/EFO_0005055	30012220
5, 27, 29	6	rs11153730	118667522	SLC35F1	rs11153730	118667522	1	SLC35F1 - CEP85L	QT interval	http://www.ebi.ac.uk/efo/EFO_0004682	29874175
5, 27, 29	6	rs11153730	118667522	SLC35F1	rs11153730	118667522	1	SLC35F1 - CEP85L	PR interval	http://www.ebi.ac.uk/efo/EFO_0004462	32439900
5, 27, 29	6	rs11153730	118667522	SLC35F1	rs11153730	118667522	1	SLC35F1 - CEP85L	QT interval	http://www.ebi.ac.uk/efo/EFO_0004682	34274964
5, 27, 29	6	rs11153730	118667522	SLC35F1	rs11153730	118667522	1	SLC35F1 - CEP85L	QTc interval	http://www.ebi.ac.uk/efo/EFO_0004682	35389749
5, 27, 29	6	rs11153730	118667522	SLC35F1	rs11153730	118667522	1	SLC35F1 - CEP85L	QT interval	http://www.ebi.ac.uk/efo/EFO_0004682	36050321
5, 27, 29	6	rs11153730	118667522	SLC35F1	rs11153730	118667522	1	SLC35F1 - CEP85L	Diastolic blood pressure	http://www.ebi.ac.uk/efo/EFO_0006336	35762941
5, 27, 29	6	rs11153730	118667522	SLC35F1	rs11153730	118667522	1	SLC35F1 - CEP85L	QRS duration	http://www.ebi.ac.uk/efo/EFO_0005055	36050321
5, 27, 29	6	rs11153730	118667522	SLC35F1	rs11153730	118667522	1	SLC35F1 - CEP85L	Heart failure (multivariate analysis)	http://www.ebi.ac.uk/efo/EFO_0003144	36376295
5, 27, 29	6	rs11153730	118667522	SLC35F1	rs11153730	118667522	1	SLC35F1 - CEP85L	JT interval	http://www.ebi.ac.uk/efo/EFO_0007885	36050321
5, 27, 29	6	rs11153730	118667522	SLC35F1	rs11153730	118667522	1	SLC35F1 - CEP85L	Spatial QRS-T angle	http://www.ebi.ac.uk/efo/EFO_0020097	36918541
5, 27, 29	6	rs11153730	118667522	SLC35F1	rs11153730	118667522	1	SLC35F1 - CEP85L	Left ventricular end-diastolic volume	http://www.ebi.ac.uk/efo/EFO_0008204	37126556
5, 27, 29	6	rs11153730	118667522	SLC35F1	rs11153730	118667522	1	SLC35F1 - CEP85L	Electrocardiogram morphology (amplitude at temporal datapoints)	http://www.ebi.ac.uk/efo/EFO_0004327	32916098
5, 27, 29	6	rs11153730	118667522	SLC35F1	rs11970286	118680374	0.840488	SLC35F1 - CEP85L	QT interval	http://www.ebi.ac.uk/efo/EFO_0004682	31217584
5, 27, 29	6	rs11153730	118667522	SLC35F1	rs11970286	118680374	0.840488	SLC35F1 - CEP85L	Electrocardiographic traits	http://www.ebi.ac.uk/efo/EFO_0004682	20062063
5, 27, 29	6	rs11153730	118667522	SLC35F1	rs11970286	118680374	0.840488	SLC35F1 - CEP85L	QT interval	http://www.ebi.ac.uk/efo/EFO_0004682	19305409
5, 27, 29	6	rs11153730	118667522	SLC35F1	rs11970286	118680374	0.840488	SLC35F1 - CEP85L	Longitudinal peak diastolic strain rate	http://www.ebi.ac.uk/efo/EFO_0008204	35479509
5, 27, 29	6	rs11153730	118667522	SLC35F1	rs2078383	118706643	0.805307	SLC35F1 - CEP85L	QT interval	http://www.ebi.ac.uk/efo/EFO_0004682	29213071
5, 27, 29	6	rs11153730	118667522	SLC35F1	rs17227124	118741382	0.803406	NA - CEP85L	Electrocardiographic traits (multivariate)	http://www.ebi.ac.uk/efo/EFO_0004327	32602732
5, 27, 29	6	rs11153730	118667522	SLC35F1	rs11752626	118788652	0.803406	CEP85L	QT interval	http://www.ebi.ac.uk/efo/EFO_0004682	23166209
5, 27, 29	6	rs11153730	118667522	SLC35F1	rs11752626	118788652	0.803406	CEP85L	QT interval	http://www.ebi.ac.uk/efo/EFO_0004682	31217584
20, 21	6	rs56403768	118703534	SLC35F1	rs11970286	118680374	0.827684	SLC35F1 - CEP85L	QT interval	http://www.ebi.ac.uk/efo/EFO_0004682	31217584
20, 21	6	rs56403768	118703534	SLC35F1	rs11970286	118680374	0.827684	SLC35F1 - CEP85L	Electrocardiographic traits	http://www.ebi.ac.uk/efo/EFO_0004682	20062063
20, 21	6	rs56403768	118703534	SLC35F1	rs11970286	118680374	0.827684	SLC35F1 - CEP85L	QT interval	http://www.ebi.ac.uk/efo/EFO_0004682	19305409
20, 21	6	rs56403768	118703534	SLC35F1	rs11970286	118680374	0.827684	SLC35F1 - CEP85L	Longitudinal peak diastolic strain rate	http://www.ebi.ac.uk/efo/EFO_0008204	35479509
20, 21	6	rs56403768	118703534	SLC35F1	rs57912492	118702621	1	SLC35F1 - CEP85L	Left ventricle short axis	http://www.ebi.ac.uk/efo/EFO_0008205	36996817
20, 21	6	rs56403768	118703534	SLC35F1	rs2078383	118706643	0.863003	SLC35F1 - CEP85L	QT interval	http://www.ebi.ac.uk/efo/EFO_0004682	29213071
20, 21	6	rs56403768	118703534	SLC35F1	rs17227124	118741382	0.836131	NA - CEP85L	Electrocardiographic traits (multivariate)	http://www.ebi.ac.uk/efo/EFO_0004327	32602732
20, 21	6	rs56403768	118703534	SLC35F1	rs11752626	118788652	0.836131	CEP85L	QT interval	http://www.ebi.ac.uk/efo/EFO_0004682	23166209
20, 21	6	rs56403768	118703534	SLC35F1	rs11752626	118788652	0.836131	CEP85L	QT interval	http://www.ebi.ac.uk/efo/EFO_0004682	31217584
20, 21	6	rs56403768	118703534	SLC35F1	rs12661338	118794690	0.830731	CEP85L	Bipolar disorder or attention deficit hyperactivity disorder	http://www.ebi.ac.uk/efo/EFO_0003888, http://purl.obolibrary.org/obo/MONDO_0004985	27890468
20, 21	6	rs56403768	118703534	SLC35F1	rs6906287	118962740	0.827694	CEP85L	Electrocardiographic conduction measures	http://www.ebi.ac.uk/efo/EFO_0005055	23463857
27	6	rs3966775	126067655	HEY2	rs1268083	126049040	0.81631	LINC02523 - HEY2	Migraine	http://purl.obolibrary.org/obo/MONDO_0005277	27322543
27	6	rs3966775	126067655	HEY2	rs2008027	126052359	0.923834	LINC02523 - HEY2	Type 2 diabetes	http://purl.obolibrary.org/obo/MONDO_0005148	32541925
27	6	rs3966775	126067655	HEY2	rs7758115	126061502	0.923834	LINC02523 - HEY2	Type 2 diabetes	http://purl.obolibrary.org/obo/MONDO_0005148	32541925
27	6	rs3966775	126067655	HEY2	rs3966775	126067655	1	LINC02523 - HEY2	Appendicular lean mass	http://www.ebi.ac.uk/efo/EFO_0004980	33097823
27	6	rs3966775	126067655	HEY2	rs3966775	126067655	1	LINC02523 - HEY2	Height	http://www.ebi.ac.uk/efo/EFO_0004339	30595370
27	6	rs3966775	126067655	HEY2	rs3966775	126067655	1	LINC02523 - HEY2	Whole brain free water diffusion (multivariate analysis)	http://www.ebi.ac.uk/efo/EFO_0004464	35505052
27	6	rs3966775	126067655	HEY2	rs980014	126068001	0.995058	LINC02523 - HEY2	Cortical surface area (MOSTest)	http://www.ebi.ac.uk/efo/EFO_0010736, http://www.ebi.ac.uk/efo/EFO_0004346	32665545
27	6	rs3966775	126067655	HEY2	rs980014	126068001	0.995058	LINC02523 - HEY2	Height	http://www.ebi.ac.uk/efo/EFO_0004339	36224396
27	6	rs3966775	126067655	HEY2	rs3757217	126069636	0.956115	HEY2	Body mass index	http://www.ebi.ac.uk/efo/EFO_0004340	34594039
27	6	rs3966775	126067655	HEY2	rs7764016	126070789	0.956115	HEY2	Brain morphology (MOSTest)	http://www.ebi.ac.uk/efo/EFO_0004464, http://www.ebi.ac.uk/efo/EFO_0004346	32665545
27	6	rs3966775	126067655	HEY2	rs7764016	126070789	0.956115	HEY2	Cortical surface area	http://www.ebi.ac.uk/efo/EFO_0010736	32193296
27	6	rs3966775	126067655	HEY2	rs7764016	126070789	0.956115	HEY2	Brain morphology (MOSTest)	http://www.ebi.ac.uk/efo/EFO_0004346	35164939
27	6	rs3966775	126067655	HEY2	rs1811852	126071575	0.956115	HEY2	Edge-level brain connectivity (multivariate analysis)	http://www.ebi.ac.uk/efo/EFO_0005210	36800424
27	6	rs3966775	126067655	HEY2	rs1811852	126071575	0.956115	HEY2	Weight	http://www.ebi.ac.uk/efo/EFO_0004338	34594039
27	6	rs3966775	126067655	HEY2	rs7753038	126077657	0.956115	HEY2	Brain shape (segment 1)	http://www.ebi.ac.uk/efo/EFO_0004464	33821002
27	6	rs3966775	126067655	HEY2	rs10457469	126083658	0.941579	HEY2 - NCOA7	Adult body size	http://www.ebi.ac.uk/efo/EFO_0004339	32376654
27	6	rs3966775	126067655	HEY2	rs10457469	126083658	0.941579	HEY2 - NCOA7	TPE interval (resting)	http://www.ebi.ac.uk/efo/EFO_0004644	32386560
27	6	rs3966775	126067655	HEY2	rs10457469	126083658	0.941579	HEY2 - NCOA7	Migraine or type 2 diabetes	http://purl.obolibrary.org/obo/MONDO_0005277, http://purl.obolibrary.org/obo/MONDO_0005148	36292730
27	6	rs3966775	126067655	HEY2	rs10457469	126083658	0.941579	HEY2 - NCOA7	Electrocardiogram morphology (amplitude at temporal datapoints)	http://www.ebi.ac.uk/efo/EFO_0004327	32916098
27	6	rs3966775	126067655	HEY2	rs13209968	126089285	0.941579	HEY2 - NCOA7	QT interval	http://www.ebi.ac.uk/efo/EFO_0004682	36050321
27	6	rs3966775	126067655	HEY2	rs1159974	126090277	0.941579	HEY2 - NCOA7	Body mass index	http://www.ebi.ac.uk/efo/EFO_0004340	30595370
27	6	rs3966775	126067655	HEY2	rs1159974	126090277	0.941579	HEY2 - NCOA7	Body mass index (MTAG)	http://www.ebi.ac.uk/efo/EFO_0004340	36376304
27	6	rs3966775	126067655	HEY2	rs1159974	126090277	0.941579	HEY2 - NCOA7	Body mass index	http://www.ebi.ac.uk/efo/EFO_0004340	36581621
27	6	rs3966775	126067655	HEY2	rs9388451	126090377	0.89989	HEY2 - NCOA7	Brugada syndrome	http://purl.obolibrary.org/obo/MONDO_0015263	23872634
27	6	rs3966775	126067655	HEY2	rs9388451	126090377	0.89989	HEY2 - NCOA7	Subcortical volume (MOSTest)	http://www.ebi.ac.uk/efo/EFO_0004346, http://www.ebi.ac.uk/efo/EFO_0006930	32665545
27	6	rs3966775	126067655	HEY2	rs9398787	126090608	0.941579	HEY2 - NCOA7	Body surface area	http://www.ebi.ac.uk/efo/EFO_0022196	36502284
27	6	rs3966775	126067655	HEY2	rs3734634	126111800	0.932155	NCOA7	Brugada syndrome	http://purl.obolibrary.org/obo/MONDO_0015263	32619740
27	6	rs3966775	126067655	HEY2	rs9398791	126115821	0.91272	NCOA7	Brugada syndrome	http://purl.obolibrary.org/obo/MONDO_0015263	35210625
16	6	rs1155939	126866133	CENPW	rs1578060	126712247	0.811864	CENPW - MIR588	Type 1 diabetes	http://purl.obolibrary.org/obo/MONDO_0005147	30659077
16	6	rs1155939	126866133	CENPW	rs1578060	126712247	0.811864	CENPW - MIR588	Height	http://www.ebi.ac.uk/efo/EFO_0004339	28270201
16	6	rs1155939	126866133	CENPW	rs4897178	126727908	0.811109	CENPW - MIR588	Cortical surface area	http://www.ebi.ac.uk/efo/EFO_0010736	32193296
16	6	rs1155939	126866133	CENPW	rs4897179	126727930	0.816178	CENPW - MIR588	Cortical surface area	http://www.ebi.ac.uk/efo/EFO_0010736	32193296
16	6	rs1155939	126866133	CENPW	rs576049	126730543	0.816178	CENPW - MIR588	Vertical cup-disc ratio	http://www.ebi.ac.uk/efo/EFO_0006939	34077760
16	6	rs1155939	126866133	CENPW	rs59698523	126733094	0.811109	CENPW - MIR588	Soy sauce liking	http://www.ebi.ac.uk/efo/EFO_0010155	35585065
16	6	rs1155939	126866133	CENPW	rs112166936	126733140	0.801713	CENPW - MIR588	Optic disc size	http://www.ebi.ac.uk/efo/EFO_0004832	31809533
16	6	rs1155939	126866133	CENPW	rs112166936	126733140	0.801713	CENPW - MIR588	aparc-a2009s lh area S-orbital-med-olfact	http://www.ebi.ac.uk/efo/EFO_0008381	33875891
16	6	rs1155939	126866133	CENPW	rs1538170	126752874	0.806106	CENPW - MIR588	Hip circumference adjusted for BMI	http://www.ebi.ac.uk/efo/EFO_0008039	25673412
16	6	rs1155939	126866133	CENPW	rs1538171	126752884	0.806106	CENPW - MIR588	Type 1 diabetes	http://purl.obolibrary.org/obo/MONDO_0005147	25751624
16	6	rs1155939	126866133	CENPW	rs4897182	126755642	0.811128	CENPW - MIR588	Type 2 diabetes	http://purl.obolibrary.org/obo/MONDO_0005148	28869590
16	6	rs1155939	126866133	CENPW	rs9385399	126759033	0.816178	CENPW - MIR588	Infant length	http://www.ebi.ac.uk/efo/EFO_0006785	25281659
16	6	rs1155939	126866133	CENPW	rs2184968	126760994	0.816178	CENPW - MIR588	Bioavailable testosterone levels	http://www.ebi.ac.uk/efo/EFO_0004908	32042192
16	6	rs1155939	126866133	CENPW	rs2152876	126761228	0.816178	CENPW - MIR588	Height	http://www.ebi.ac.uk/efo/EFO_0004339	36224396
16	6	rs1155939	126866133	CENPW	rs9385400	126764190	0.816178	CENPW - MIR588	Body fat percentage and type 2 diabetes (pairwise)	http://www.ebi.ac.uk/efo/EFO_0007800, http://purl.obolibrary.org/obo/MONDO_0005148	33619380
16	6	rs1155939	126866133	CENPW	rs1361108	126767600	0.816178	CENPW - MIR588	Menarche (age at onset)	http://www.ebi.ac.uk/efo/EFO_0004703	21102462
16	6	rs1155939	126866133	CENPW	rs1361108	126767600	0.816178	CENPW - MIR588	Intraocular pressure	http://www.ebi.ac.uk/efo/EFO_0004695	29617998
16	6	rs1155939	126866133	CENPW	rs1361108	126767600	0.816178	CENPW - MIR588	Male-pattern baldness	http://www.ebi.ac.uk/efo/EFO_0007825	30573740
16	6	rs1155939	126866133	CENPW	rs1361108	126767600	0.816178	CENPW - MIR588	Height	http://www.ebi.ac.uk/efo/EFO_0004339	21998595
16	6	rs1155939	126866133	CENPW	rs1361108	126767600	0.816178	CENPW - MIR588	Cortical thickness (MOSTest)	http://www.ebi.ac.uk/efo/EFO_0004840, http://www.ebi.ac.uk/efo/EFO_0004346	32665545
16	6	rs1155939	126866133	CENPW	rs1361108	126767600	0.816178	CENPW - MIR588	Whole brain free water diffusion (multivariate analysis)	http://www.ebi.ac.uk/efo/EFO_0004464	35505052
16	6	rs1155939	126866133	CENPW	rs1361108	126767600	0.816178	CENPW - MIR588	Whole brain restricted isotropic diffusion (multivariate analysis)	http://www.ebi.ac.uk/efo/EFO_0004464	35505052
16	6	rs1155939	126866133	CENPW	rs1361108	126767600	0.816178	CENPW - MIR588	Vertical cup-disc ratio	http://www.ebi.ac.uk/efo/EFO_0006939	34077760
16	6	rs1155939	126866133	CENPW	rs4895808	126781434	0.811846	NA - MIR588	Menarche (age at onset)	http://www.ebi.ac.uk/efo/EFO_0004703	25231870
16	6	rs1155939	126866133	CENPW	rs1844594	126788107	0.806768	NA - MIR588	Menarche (age at onset)	http://www.ebi.ac.uk/efo/EFO_0004703	30595370
16	6	rs1155939	126866133	CENPW	rs9401883	126797111	0.806787	NA - MIR588	Menarche (age at onset)	http://www.ebi.ac.uk/efo/EFO_0004703	34021356
16	6	rs1155939	126866133	CENPW	rs1159619	126801144	0.811846	CENPW - MIR588	Feeling nervous	http://www.ebi.ac.uk/efo/EFO_0009597	29500382
16	6	rs1155939	126866133	CENPW	rs1159619	126801144	0.811846	CENPW - MIR588	Abdominal adipose tissue volumes (adjusted for BMI and height)	http://www.ebi.ac.uk/efo/EFO_0803316	35773277
16	6	rs1155939	126866133	CENPW	rs1159619	126801144	0.811846	CENPW - MIR588	Low-density lipoprotein levels (MTAG)	http://www.ebi.ac.uk/efo/EFO_0004611	36376304
16	6	rs1155939	126866133	CENPW	rs1159619	126801144	0.811846	CENPW - MIR588	Triglyceride levels (MTAG)	http://www.ebi.ac.uk/efo/EFO_0004530	36376304
16	6	rs1155939	126866133	CENPW	rs4422634	126806676	0.811846	MIR588 - RNU6-200P	Height	http://www.ebi.ac.uk/efo/EFO_0004339	36224396
16	6	rs1155939	126866133	CENPW	rs2326451	126811928	0.811846	MIR588 - RNU6-200P	Hematocrit	http://www.ebi.ac.uk/efo/EFO_0004348	27863252
16	6	rs1155939	126866133	CENPW	rs2326451	126811928	0.811846	MIR588 - RNU6-200P	Red blood cell count	http://www.ebi.ac.uk/efo/EFO_0004305	32888494
16	6	rs1155939	126866133	CENPW	rs4418209	126819699	0.811846	MIR588 - RNU6-200P	Bone mineral density (paediatric, skull)	http://www.ebi.ac.uk/efo/EFO_0003923	24945404
16	6	rs1155939	126866133	CENPW	rs1490388	126835655	0.811846	MIR588 - RNU6-200P	Height	http://www.ebi.ac.uk/efo/EFO_0004339	18391951
16	6	rs1155939	126866133	CENPW	rs1907067	126837663	0.811846	MIR588 - RNU6-200P	Balding type 1	http://www.ebi.ac.uk/efo/EFO_0007825	30595370
16	6	rs1155939	126866133	CENPW	rs1602278	126838605	0.806768	MIR588 - RNU6-200P	General cognitive ability	http://www.ebi.ac.uk/efo/EFO_0004337	29844566
16	6	rs1155939	126866133	CENPW	rs1490384	126851160	0.956387	MIR588 - RNU6-200P	Menarche (age at onset)	http://www.ebi.ac.uk/efo/EFO_0004703	27182965
16	6	rs1155939	126866133	CENPW	rs1490384	126851160	0.956387	MIR588 - RNU6-200P	Neutrophil count	http://www.ebi.ac.uk/efo/EFO_0004833	32888493
16	6	rs1155939	126866133	CENPW	rs1490384	126851160	0.956387	MIR588 - RNU6-200P	C-reactive protein levels	http://www.ebi.ac.uk/efo/EFO_0004458	30388399
16	6	rs1155939	126866133	CENPW	rs1490384	126851160	0.956387	MIR588 - RNU6-200P	Neutrophil count	http://www.ebi.ac.uk/efo/EFO_0004833	32888494
16	6	rs1155939	126866133	CENPW	rs1490384	126851160	0.956387	MIR588 - RNU6-200P	Brain region volumes	http://www.ebi.ac.uk/efo/EFO_0006930	31676860
16	6	rs1155939	126866133	CENPW	rs1490384	126851160	0.956387	MIR588 - RNU6-200P	C-reactive protein levels	http://www.ebi.ac.uk/efo/EFO_0004458	31900758
16	6	rs1155939	126866133	CENPW	rs1490384	126851160	0.956387	MIR588 - RNU6-200P	Height	http://www.ebi.ac.uk/efo/EFO_0004339	23563607
16	6	rs1155939	126866133	CENPW	rs1490384	126851160	0.956387	MIR588 - RNU6-200P	Height	http://www.ebi.ac.uk/efo/EFO_0004339	20881960
16	6	rs1155939	126866133	CENPW	rs1490384	126851160	0.956387	MIR588 - RNU6-200P	Height	http://www.ebi.ac.uk/efo/EFO_0004339	28270201
16	6	rs1155939	126866133	CENPW	rs1490384	126851160	0.956387	MIR588 - RNU6-200P	C-reactive protein levels	http://www.ebi.ac.uk/efo/EFO_0004458	35459240
16	6	rs1155939	126866133	CENPW	rs1490384	126851160	0.956387	MIR588 - RNU6-200P	Height	http://www.ebi.ac.uk/efo/EFO_0004339	30595370
16	6	rs1155939	126866133	CENPW	rs1490384	126851160	0.956387	MIR588 - RNU6-200P	Brain morphology (MOSTest)	http://www.ebi.ac.uk/efo/EFO_0004464, http://www.ebi.ac.uk/efo/EFO_0004346	32665545
16	6	rs1155939	126866133	CENPW	rs1490384	126851160	0.956387	MIR588 - RNU6-200P	Caffeine consumption from coffee or tea	http://www.ebi.ac.uk/efo/EFO_0006781, http://www.ebi.ac.uk/efo/EFO_0010091	33287642
16	6	rs1155939	126866133	CENPW	rs1490384	126851160	0.956387	MIR588 - RNU6-200P	C-reactive protein	http://www.ebi.ac.uk/efo/EFO_0004458	34594039
16	6	rs1155939	126866133	CENPW	rs1490384	126851160	0.956387	MIR588 - RNU6-200P	C-reactive protein levels (MTAG)	http://www.ebi.ac.uk/efo/EFO_0004458	36376304
16	6	rs1155939	126866133	CENPW	rs1490384	126851160	0.956387	MIR588 - RNU6-200P	Brain morphology (MOSTest)	http://www.ebi.ac.uk/efo/EFO_0004346	35164939
16	6	rs1155939	126866133	CENPW	rs1490384	126851160	0.956387	MIR588 - RNU6-200P	Total bilirubin levels	http://www.ebi.ac.uk/efo/EFO_0004570	34594039
16	6	rs1155939	126866133	CENPW	rs1490384	126851160	0.956387	MIR588 - RNU6-200P	Smoking initiation	http://www.ebi.ac.uk/efo/EFO_0005670	36477530
16	6	rs1155939	126866133	CENPW	rs1490384	126851160	0.956387	MIR588 - RNU6-200P	Lung function (forced vital capacity)	http://www.ebi.ac.uk/efo/EFO_0004312	36914875
16	6	rs1155939	126866133	CENPW	rs1490384	126851160	0.956387	MIR588 - RNU6-200P	Anterior thigh muscle volume	http://www.ebi.ac.uk/efo/EFO_0020935	36402844
16	6	rs1155939	126866133	CENPW	rs1490384	126851160	0.956387	MIR588 - RNU6-200P	Posterior thigh muscle volume	http://www.ebi.ac.uk/efo/EFO_0020931	36402844
16	6	rs1155939	126866133	CENPW	rs6925689	126865884	0.946948	MIR588 - RNU6-200P	Birth weight	http://www.ebi.ac.uk/efo/EFO_0004344	31043758
16	6	rs1155939	126866133	CENPW	rs6925689	126865884	0.946948	MIR588 - RNU6-200P	Self-reported math ability	http://www.ebi.ac.uk/efo/EFO_0004875	30038396
16	6	rs1155939	126866133	CENPW	rs6925689	126865884	0.946948	MIR588 - RNU6-200P	Self-reported math ability (MTAG)	http://www.ebi.ac.uk/efo/EFO_0004875	30038396
16	6	rs1155939	126866133	CENPW	rs1155939	126866133	1	MIR588 - RNU6-200P	Height	http://www.ebi.ac.uk/efo/EFO_0004339	25282103
16	6	rs1155939	126866133	CENPW	rs1155939	126866133	1	MIR588 - RNU6-200P	Monocyte count	http://www.ebi.ac.uk/efo/EFO_0005091	34594039
16	6	rs1155939	126866133	CENPW	rs9375447	126874091	0.990146	MIR588 - RNU6-200P	White blood cell count	http://www.ebi.ac.uk/efo/EFO_0004308	30595370
16	6	rs1155939	126866133	CENPW	rs9375447	126874091	0.990146	MIR588 - RNU6-200P	White blood cell count	http://www.ebi.ac.uk/efo/EFO_0004308	32888494
16	6	rs1155939	126866133	CENPW	rs9375447	126874091	0.990146	MIR588 - RNU6-200P	White blood cell count	http://www.ebi.ac.uk/efo/EFO_0007988	32888493
16	6	rs1155939	126866133	CENPW	rs9375447	126874091	0.990146	MIR588 - RNU6-200P	Neutrophil count	http://www.ebi.ac.uk/efo/EFO_0004833	34594039
16	6	rs1155939	126866133	CENPW	rs9401888	126877523	0.990146	MIR588 - RNU6-200P	Height	http://www.ebi.ac.uk/efo/EFO_0004339	36224396
16	6	rs1155939	126866133	CENPW	rs9401890	126881295	0.985182	MIR588 - RNU6-200P	QRS duration	http://www.ebi.ac.uk/efo/EFO_0005055	36050321
16	6	rs1155939	126866133	CENPW	rs4549631	126966308	0.970404	PRELID1P1 - RPS4XP9	Height	http://www.ebi.ac.uk/efo/EFO_0004339	18391952
16	6	rs1155939	126866133	CENPW	rs4549631	126966308	0.970404	PRELID1P1 - RPS4XP9	QRS duration	http://www.ebi.ac.uk/efo/EFO_0005055	30012220
16	6	rs1155939	126866133	CENPW	rs4549631	126966308	0.970404	PRELID1P1 - RPS4XP9	FEV1	http://www.ebi.ac.uk/efo/EFO_0004314	36641522
16	6	rs1155939	126866133	CENPW	rs4549631	126966308	0.970404	PRELID1P1 - RPS4XP9	FVC	http://www.ebi.ac.uk/efo/EFO_0004312	36641522
16	6	rs1155939	126866133	CENPW	rs6918725	126990392	0.899271	PRELID1P1 - RPS4XP9	Life satisfaction	http://www.ebi.ac.uk/efo/EFO_0007869	27089181
16	6	rs1155939	126866133	CENPW	rs6918725	126990392	0.899271	PRELID1P1 - RPS4XP9	Height	http://www.ebi.ac.uk/efo/EFO_0004339	28270201
16	6	rs1155939	126866133	CENPW	rs6918725	126990392	0.899271	PRELID1P1 - RPS4XP9	Red blood cell count	http://www.ebi.ac.uk/efo/EFO_0004305	30595370
16	6	rs1155939	126866133	CENPW	rs6918725	126990392	0.899271	PRELID1P1 - RPS4XP9	Lung function (FVC)	http://www.ebi.ac.uk/efo/EFO_0004312	30804560
16	6	rs1155939	126866133	CENPW	rs6918725	126990392	0.899271	PRELID1P1 - RPS4XP9	FEV1	http://www.ebi.ac.uk/efo/EFO_0004314	30804560
16	6	rs1155939	126866133	CENPW	rs3850234	127001534	0.97533	PRELID1P1 - RPS4XP9	General cognitive ability	http://www.ebi.ac.uk/efo/EFO_0004337	29844566
16	6	rs1155939	126866133	CENPW	rs1262557	127054588	0.803706	RPS4XP9 - NA	Male-pattern baldness	http://www.ebi.ac.uk/efo/EFO_0004191	27182965
16	6	rs1155939	126866133	CENPW	rs1262557	127054588	0.803706	RPS4XP9 - NA	Male-pattern baldness	http://www.orpha.net/ORDO/Orphanet_79364	28196072
16	6	rs1155939	126866133	CENPW	rs11450488	127066487	0.836041	RPS4XP9 - NA	Liver volume	http://www.ebi.ac.uk/efo/EFO_0600048	34128465
16	6	rs1155939	126866133	CENPW	rs1101557	127067996	0.912032	RPS4XP9 - NA	Hemoglobin levels	http://www.ebi.ac.uk/efo/EFO_0004509	32327693
16	6	rs1155939	126866133	CENPW	rs1015446	127080700	0.912032	RPS4XP9 - RSPO3	Appendicular lean mass	http://www.ebi.ac.uk/efo/EFO_0004980	31761296
31	6	rs611802	142866387	GPR126	rs1418201	142648056	0.885665	ADGRG6	Hip circumference adjusted for BMI	http://www.ebi.ac.uk/efo/EFO_0008039	34021172
31	6	rs611802	142866387	GPR126	rs1891308	142648235	0.885665	ADGRG6	Height	http://www.ebi.ac.uk/efo/EFO_0004339	34594039
31	6	rs611802	142866387	GPR126	rs1891308	142648235	0.885665	ADGRG6	Height	http://www.ebi.ac.uk/efo/EFO_0004339	36224396
31	6	rs611802	142866387	GPR126	rs9389984	142652344	0.843355	ADGRG6	Waist circumference adjusted for body mass index	http://www.ebi.ac.uk/efo/EFO_0007789	34021172
31	6	rs611802	142866387	GPR126	rs9389985	142653898	0.874976	ADGRG6	Adolescent idiopathic scoliosis	http://www.ebi.ac.uk/efo/EFO_0005423	31417091
31	6	rs611802	142866387	GPR126	rs9389985	142653898	0.874976	ADGRG6	Lung volume	http://www.ebi.ac.uk/efo/EFO_0600046	34128465
31	6	rs611802	142866387	GPR126	rs2039987	142655490	0.843355	ADGRG6	Heel bone mineral density	http://www.ebi.ac.uk/efo/EFO_0009270	30595370
31	6	rs611802	142866387	GPR126	rs7741741	142655801	0.874919	ADGRG6	Height	http://www.ebi.ac.uk/efo/EFO_0004339	31217584
31	6	rs611802	142866387	GPR126	rs7741741	142655801	0.874919	ADGRG6	Adolescent idiopathic scoliosis	http://www.ebi.ac.uk/efo/EFO_0005423	31417091
31	6	rs611802	142866387	GPR126	rs7741741	142655801	0.874919	ADGRG6	Height	http://www.ebi.ac.uk/efo/EFO_0004339	23563607
31	6	rs611802	142866387	GPR126	rs7741741	142655801	0.874919	ADGRG6	Height	http://www.ebi.ac.uk/efo/EFO_0004339	35831902
31	6	rs611802	142866387	GPR126	rs972982	142666861	0.874965	ADGRG6	Height	http://www.ebi.ac.uk/efo/EFO_0004339	31562340
31	6	rs611802	142866387	GPR126	rs972982	142666861	0.874965	ADGRG6	Height	http://www.ebi.ac.uk/efo/EFO_0004339	34594039
31	6	rs611802	142866387	GPR126	rs9399401	142668901	0.848556	ADGRG6	Chronic obstructive pulmonary disease	http://www.ebi.ac.uk/efo/EFO_0000341	28166215
31	6	rs611802	142866387	GPR126	rs9399401	142668901	0.848556	ADGRG6	Chronic obstructive pulmonary disease or high blood pressure (pleiotropy)	http://www.ebi.ac.uk/efo/EFO_0004325, http://www.ebi.ac.uk/efo/EFO_0000341	30940143
31	6	rs611802	142866387	GPR126	rs9399401	142668901	0.848556	ADGRG6	Chronic obstructive pulmonary disease	http://www.ebi.ac.uk/efo/EFO_0000341	30804561
31	6	rs611802	142866387	GPR126	rs9496346	142669338	0.869873	ADGRG6	Height	http://www.ebi.ac.uk/efo/EFO_0004339	36224396
31	6	rs611802	142866387	GPR126	rs9389987	142672301	0.843355	ADGRG6	Waist circumference adjusted for body mass index	http://www.ebi.ac.uk/efo/EFO_0007789	31669095
31	6	rs611802	142866387	GPR126	rs6570507	142679572	0.874919	ADGRG6	Height	http://www.ebi.ac.uk/efo/EFO_0004339	25429064
31	6	rs611802	142866387	GPR126	rs6570507	142679572	0.874919	ADGRG6	Waist circumference adjusted for body mass index	http://www.ebi.ac.uk/efo/EFO_0007789	25673412
31	6	rs611802	142866387	GPR126	rs6570507	142679572	0.874919	ADGRG6	Height	http://www.ebi.ac.uk/efo/EFO_0004339	31217584
31	6	rs611802	142866387	GPR126	rs6570507	142679572	0.874919	ADGRG6	Adolescent idiopathic scoliosis	http://www.ebi.ac.uk/efo/EFO_0005423	30395268
31	6	rs611802	142866387	GPR126	rs6570507	142679572	0.874919	ADGRG6	Height	http://www.ebi.ac.uk/efo/EFO_0004339	20397748
31	6	rs611802	142866387	GPR126	rs6570507	142679572	0.874919	ADGRG6	Height	http://www.ebi.ac.uk/efo/EFO_0004339	19343178
31	6	rs611802	142866387	GPR126	rs6570507	142679572	0.874919	ADGRG6	Scoliosis	http://www.ebi.ac.uk/efo/EFO_0004273	23666238
31	6	rs611802	142866387	GPR126	rs6570507	142679572	0.874919	ADGRG6	Waist circumference adjusted for BMI in smokers	http://www.ebi.ac.uk/efo/EFO_0007789	28443625
31	6	rs611802	142866387	GPR126	rs6570507	142679572	0.874919	ADGRG6	Waist circumference adjusted for BMI (joint analysis main effects and smoking interaction)	http://www.ebi.ac.uk/efo/EFO_0004318, http://www.ebi.ac.uk/efo/EFO_0007789	28443625
31	6	rs611802	142866387	GPR126	rs6570507	142679572	0.874919	ADGRG6	Waist circumference adjusted for BMI in non-smokers	http://www.ebi.ac.uk/efo/EFO_0007789	28443625
31	6	rs611802	142866387	GPR126	rs6570507	142679572	0.874919	ADGRG6	Waist circumference adjusted for BMI (adjusted for smoking behaviour)	http://www.ebi.ac.uk/efo/EFO_0004318, http://www.ebi.ac.uk/efo/EFO_0007789	28443625
31	6	rs611802	142866387	GPR126	rs6570507	142679572	0.874919	ADGRG6	Body fat distribution (arm fat ratio)	http://www.ebi.ac.uk/efo/EFO_0004341	30664634
31	6	rs611802	142866387	GPR126	rs6570507	142679572	0.874919	ADGRG6	Body fat distribution (leg fat ratio)	http://www.ebi.ac.uk/efo/EFO_0004341	30664634
31	6	rs611802	142866387	GPR126	rs6570507	142679572	0.874919	ADGRG6	Body fat distribution (trunk fat ratio)	http://www.ebi.ac.uk/efo/EFO_0004341	30664634
31	6	rs611802	142866387	GPR126	rs6570507	142679572	0.874919	ADGRG6	Height	http://www.ebi.ac.uk/efo/EFO_0004339	35831902
31	6	rs611802	142866387	GPR126	rs6570507	142679572	0.874919	ADGRG6	Body composition (MOSTest)	http://www.ebi.ac.uk/efo/EFO_0005106	36402844
31	6	rs611802	142866387	GPR126	rs6909857	142701158	0.885674	ADGRG6	Hemoglobin	http://www.ebi.ac.uk/efo/EFO_0004509	34594039
31	6	rs611802	142866387	GPR126	rs6909857	142701158	0.885674	ADGRG6	Body surface area	http://www.ebi.ac.uk/efo/EFO_0022196	36502284
31	6	rs611802	142866387	GPR126	rs1040525	142703669	0.880286	ADGRG6	Height	http://www.ebi.ac.uk/efo/EFO_0004339	35831902
31	6	rs611802	142866387	GPR126	rs1040525	142703669	0.880286	ADGRG6	Height	http://www.ebi.ac.uk/efo/EFO_0004339	36224396
31	6	rs611802	142866387	GPR126	rs4896582	142703877	0.828933	ADGRG6	Height	http://www.ebi.ac.uk/efo/EFO_0004339	31217584
31	6	rs611802	142866387	GPR126	rs4896582	142703877	0.828933	ADGRG6	Height	http://www.ebi.ac.uk/efo/EFO_0004339	18391950
31	6	rs611802	142866387	GPR126	rs4896582	142703877	0.828933	ADGRG6	Height	http://www.ebi.ac.uk/efo/EFO_0004339	25282103
31	6	rs611802	142866387	GPR126	rs4896582	142703877	0.828933	ADGRG6	Waist circumference adjusted for BMI (joint analysis main effects and physical activity interaction)	http://www.ebi.ac.uk/efo/EFO_0007789, http://www.ebi.ac.uk/efo/EFO_0008002	28448500
31	6	rs611802	142866387	GPR126	rs4896582	142703877	0.828933	ADGRG6	Waist circumference adjusted for BMI in active individuals	http://www.ebi.ac.uk/efo/EFO_0007789	28448500
31	6	rs611802	142866387	GPR126	rs4896582	142703877	0.828933	ADGRG6	Waist circumference adjusted for BMI in inactive individuals	http://www.ebi.ac.uk/efo/EFO_0007789	28448500
31	6	rs611802	142866387	GPR126	rs4896582	142703877	0.828933	ADGRG6	Waist circumference adjusted for body mass index	http://www.ebi.ac.uk/efo/EFO_0007789	28448500
31	6	rs611802	142866387	GPR126	rs4896582	142703877	0.828933	ADGRG6	Waist circumference adjusted for body mass index	http://www.ebi.ac.uk/efo/EFO_0007789	34021172
31	6	rs611802	142866387	GPR126	rs6937121	142707133	0.885674	ADGRG6	Height	http://www.ebi.ac.uk/efo/EFO_0004339	28552196
31	6	rs611802	142866387	GPR126	rs6570508	142713842	0.835	ADGRG6	Waist circumference adjusted for body mass index	http://www.ebi.ac.uk/efo/EFO_0007789	28552196
31	6	rs611802	142866387	GPR126	rs6570508	142713842	0.835	ADGRG6	Waist circumference adjusted for body mass index	http://www.ebi.ac.uk/efo/EFO_0007789	28448500
31	6	rs611802	142866387	GPR126	rs6570509	142716286	0.885674	ADGRG6	Hip circumference adjusted for BMI	http://www.ebi.ac.uk/efo/EFO_0008039	25673412
31	6	rs611802	142866387	GPR126	rs6570509	142716286	0.885674	ADGRG6	Fat-free mass	http://www.ebi.ac.uk/efo/EFO_0004995	30593698
31	6	rs611802	142866387	GPR126	rs6570509	142716286	0.885674	ADGRG6	Appendicular lean mass	http://www.ebi.ac.uk/efo/EFO_0004980	33097823
31	6	rs611802	142866387	GPR126	rs9496369	142724918	0.885637	ADGRG6	Height	http://www.ebi.ac.uk/efo/EFO_0004339	30595370
31	6	rs611802	142866387	GPR126	rs9496369	142724918	0.885637	ADGRG6	Height	http://www.ebi.ac.uk/efo/EFO_0004339	35831902
31	6	rs611802	142866387	GPR126	rs962554	142734204	0.90725	ADGRG6	Birth weight	http://www.ebi.ac.uk/efo/EFO_0004344	31043758
31	6	rs611802	142866387	GPR126	rs962554	142734204	0.90725	ADGRG6	Hip index	http://www.ebi.ac.uk/efo/EFO_0008039	34021172
31	6	rs611802	142866387	GPR126	rs2294764	142737504	0.90725	ADGRG6	Hematocrit	http://www.ebi.ac.uk/efo/EFO_0004348	34594039
31	6	rs611802	142866387	GPR126	rs6929442	142742659	0.90725	ADGRG6	Weight	http://www.ebi.ac.uk/efo/EFO_0004338	34594039
31	6	rs611802	142866387	GPR126	rs7753012	142745883	0.867053	ADGRG6	Lung function (FEV1)	http://www.ebi.ac.uk/efo/EFO_0004314	28166213
31	6	rs611802	142866387	GPR126	rs7753012	142745883	0.867053	ADGRG6	Lung function (FEV1/FVC)	http://www.ebi.ac.uk/efo/EFO_0004713	28166213
31	6	rs611802	142866387	GPR126	rs7753012	142745883	0.867053	ADGRG6	Lung function (FEV1/FVC)	http://www.ebi.ac.uk/efo/EFO_0004713	30595370
31	6	rs611802	142866387	GPR126	rs7753012	142745883	0.867053	ADGRG6	Height	http://www.ebi.ac.uk/efo/EFO_0004339	28270201
31	6	rs611802	142866387	GPR126	rs7753012	142745883	0.867053	ADGRG6	Chronic obstructive pulmonary disease	http://www.ebi.ac.uk/efo/EFO_0000341	35308900
31	6	rs611802	142866387	GPR126	rs7753012	142745883	0.867053	ADGRG6	Chronic obstructive pulmonary disease x current smoker interaction (2df)	http://www.ebi.ac.uk/efo/EFO_0006527, http://www.ebi.ac.uk/efo/EFO_0000341	33106845
31	6	rs611802	142866387	GPR126	rs7753012	142745883	0.867053	ADGRG6	Chronic obstructive pulmonary disease x ever smoker interaction (2df)	http://www.ebi.ac.uk/efo/EFO_0006527, http://www.ebi.ac.uk/efo/EFO_0000341	33106845
31	6	rs611802	142866387	GPR126	rs7753012	142745883	0.867053	ADGRG6	Chronic obstructive pulmonary disease x ever smoker interaction (main effect)	http://www.ebi.ac.uk/efo/EFO_0000341	33106845
31	6	rs611802	142866387	GPR126	rs7753012	142745883	0.867053	ADGRG6	Chronic obstructive pulmonary disease in non-current smokers	http://www.ebi.ac.uk/efo/EFO_0000341	33106845
31	6	rs611802	142866387	GPR126	rs7753012	142745883	0.867053	ADGRG6	Chronic obstructive pulmonary disease x current smoker interaction (main effect)	http://www.ebi.ac.uk/efo/EFO_0000341	33106845
31	6	rs611802	142866387	GPR126	rs7753012	142745883	0.867053	ADGRG6	Chronic obstructive pulmonary disease in never smokers	http://www.ebi.ac.uk/efo/EFO_0000341	33106845
31	6	rs611802	142866387	GPR126	rs7753012	142745883	0.867053	ADGRG6	Chronic obstructive pulmonary disease in ever smokers	http://www.ebi.ac.uk/efo/EFO_0000341	33106845
31	6	rs611802	142866387	GPR126	rs7753012	142745883	0.867053	ADGRG6	FEV1	http://www.ebi.ac.uk/efo/EFO_0004314	30804560
31	6	rs611802	142866387	GPR126	rs7753012	142745883	0.867053	ADGRG6	Peak expiratory flow	http://www.ebi.ac.uk/efo/EFO_0009718	30804560
31	6	rs611802	142866387	GPR126	rs7753012	142745883	0.867053	ADGRG6	Lung function (FEV1/FVC)	http://www.ebi.ac.uk/efo/EFO_0004713	30804560
31	6	rs611802	142866387	GPR126	rs7753012	142745883	0.867053	ADGRG6	Height	http://www.ebi.ac.uk/efo/EFO_0004339	35831902
31	6	rs611802	142866387	GPR126	rs7753012	142745883	0.867053	ADGRG6	Lung function (FEV1/FVC)	http://www.ebi.ac.uk/efo/EFO_0004713	36914875
31	6	rs611802	142866387	GPR126	rs7753012	142745883	0.867053	ADGRG6	Chronic obstructive pulmonary disease liability (machine learning-based score)	http://www.ebi.ac.uk/efo/EFO_0000341	37069358
31	6	rs611802	142866387	GPR126	rs7753012	142745883	0.867053	ADGRG6	Height	http://www.ebi.ac.uk/efo/EFO_0004339	36224396
31	6	rs611802	142866387	GPR126	rs3748069	142767633	0.907407	ADGRG6 - NA	Height	http://www.ebi.ac.uk/efo/EFO_0004339	31217584
31	6	rs611802	142866387	GPR126	rs3748069	142767633	0.907407	ADGRG6 - NA	Height	http://www.ebi.ac.uk/efo/EFO_0004339	18391951
31	6	rs611802	142866387	GPR126	rs7776375	142777064	0.901943	ADGRG6 - HIVEP2	FVC	http://www.ebi.ac.uk/efo/EFO_0004312	36641522
31	6	rs611802	142866387	GPR126	rs4637667	142794021	0.918036	ADGRG6 - NA	Adolescent idiopathic scoliosis	http://www.ebi.ac.uk/efo/EFO_0005423	26211971
31	6	rs611802	142866387	GPR126	rs4637667	142794021	0.918036	ADGRG6 - NA	Hip circumference adjusted for BMI	http://www.ebi.ac.uk/efo/EFO_0008039	34021172
31	6	rs611802	142866387	GPR126	rs7763064	142797289	0.961742	ADGRG6 - NA	Height	http://www.ebi.ac.uk/efo/EFO_0004339	31217584
31	6	rs611802	142866387	GPR126	rs7763064	142797289	0.961742	ADGRG6 - NA	Height	http://www.ebi.ac.uk/efo/EFO_0004339	20881960
31	6	rs611802	142866387	GPR126	rs7763064	142797289	0.961742	ADGRG6 - NA	Birth length	http://www.ebi.ac.uk/efo/EFO_0006784	25281659
31	6	rs611802	142866387	GPR126	rs262115	142817407	0.897067	ADGRG6 - HIVEP2	Chronic obstructive pulmonary disease	http://www.ebi.ac.uk/efo/EFO_0000341	35308900
31	6	rs611802	142866387	GPR126	rs263186	142861491	0.988972	ADGRG6 - NA	Hip index	http://www.ebi.ac.uk/efo/EFO_0008039	34021172
31	6	rs611802	142866387	GPR126	rs263179	142863888	0.994498	ADGRG6 - HIVEP2	Height	http://www.ebi.ac.uk/efo/EFO_0004339	28270201
31	6	rs611802	142866387	GPR126	rs263179	142863888	0.994498	ADGRG6 - HIVEP2	Height	http://www.ebi.ac.uk/efo/EFO_0004339	35831902
21	7	rs150216346	35455754	HERPUD2,TBX20	rs150260620	35461967	1	TBX20 - HERPUD2	Ascending aorta maximum area	http://www.ebi.ac.uk/efo/EFO_0020865	34968759
21	7	rs150216346	35455754	HERPUD2,TBX20	rs150260620	35461967	1	TBX20 - HERPUD2	Ascending aorta minimum area	http://www.ebi.ac.uk/efo/EFO_0020865	34968759
21	7	rs150216346	35455754	HERPUD2,TBX20	rs11764098	35505710	0.939988		Electrocardiogram morphology (amplitude at temporal datapoints)	http://www.ebi.ac.uk/efo/EFO_0004327	32916098
8	7	rs11764098	35505710	HERPUD2,TBX20	rs150260620	35461967	0.939988	TBX20 - HERPUD2	Ascending aorta maximum area	http://www.ebi.ac.uk/efo/EFO_0020865	34968759
8	7	rs11764098	35505710	HERPUD2,TBX20	rs150260620	35461967	0.939988	TBX20 - HERPUD2	Ascending aorta minimum area	http://www.ebi.ac.uk/efo/EFO_0020865	34968759
8	7	rs11764098	35505710	HERPUD2,TBX20	rs11764098	35505710	1		Electrocardiogram morphology (amplitude at temporal datapoints)	http://www.ebi.ac.uk/efo/EFO_0004327	32916098
21	7	rs6959696	46616776	IGFBP3	rs7784776	46620145	1	NA - HMGN1P19	QRS duration	http://www.ebi.ac.uk/efo/EFO_0004311	21076409
21	7	rs6959696	46616776	IGFBP3	rs7784776	46620145	1	NA - HMGN1P19	QRS duration	http://www.ebi.ac.uk/efo/EFO_0005054, http://www.ebi.ac.uk/efo/EFO_0005055	27659466
21	7	rs6959696	46616776	IGFBP3	rs7784776	46620145	1	NA - HMGN1P19	QRS duration	http://www.ebi.ac.uk/efo/EFO_0005055	27577874
21	7	rs6959696	46616776	IGFBP3	rs7784776	46620145	1	NA - HMGN1P19	QRS duration	http://www.ebi.ac.uk/efo/EFO_0005055	30012220
21	7	rs6959696	46616776	IGFBP3	rs17172722	46620312	0.899752	ZNF619P1 - HMGN1P19	QRS duration	http://www.ebi.ac.uk/efo/EFO_0005055	36050321
21	7	rs6959696	46616776	IGFBP3	rs17172722	46620312	0.899752	ZNF619P1 - HMGN1P19	Left ventricular mass indexed by body surface area	http://www.ebi.ac.uk/efo/EFO_0009290	36944631
21	7	rs6959696	46616776	IGFBP3	rs11769224	46630354	0.828306	ZNF619P1 - HMGN1P19	Macular thickness	http://www.ebi.ac.uk/efo/EFO_0008375	30535121
21	7	rs6959696	46616776	IGFBP3	rs11769224	46630354	0.828306	ZNF619P1 - HMGN1P19	Endometriosis or asthma (pleiotropy)	http://purl.obolibrary.org/obo/MONDO_0004979, http://www.ebi.ac.uk/efo/EFO_0001065	35472084
21	7	rs6959696	46616776	IGFBP3	rs11762530	46630602	0.828306	NA - HMGN1P19	Ganglion cell inner plexiform layer (GCIPL) thickness	http://www.ebi.ac.uk/efo/EFO_0600005	33979322
21	7	rs6959696	46616776	IGFBP3	rs11762530	46630602	0.828306	NA - HMGN1P19	Retinal nerve fibre layer thickness or ganglion cell inner plexiform layer thickness (MTAG)	http://www.ebi.ac.uk/efo/EFO_0600002	33979322
21	7	rs6959696	46616776	IGFBP3	rs6968945	46640900	0.823973	ZNF619P1 - HMGN1P19	QRS duration	http://www.ebi.ac.uk/efo/EFO_0005054, http://www.ebi.ac.uk/efo/EFO_0005055	27659466
21	7	rs6959696	46616776	IGFBP3	rs6968945	46640900	0.823973	ZNF619P1 - HMGN1P19	Cysteine s-sulfate levels in elite athletes	http://www.ebi.ac.uk/efo/EFO_0005134	31882771
25	7	rs7784776	46620145	IGFBP3	rs7784776	46620145	1	NA - HMGN1P19	QRS duration	http://www.ebi.ac.uk/efo/EFO_0004311	21076409
25	7	rs7784776	46620145	IGFBP3	rs7784776	46620145	1	NA - HMGN1P19	QRS duration	http://www.ebi.ac.uk/efo/EFO_0005054, http://www.ebi.ac.uk/efo/EFO_0005055	27659466
25	7	rs7784776	46620145	IGFBP3	rs7784776	46620145	1	NA - HMGN1P19	QRS duration	http://www.ebi.ac.uk/efo/EFO_0005055	27577874
25	7	rs7784776	46620145	IGFBP3	rs7784776	46620145	1	NA - HMGN1P19	QRS duration	http://www.ebi.ac.uk/efo/EFO_0005055	30012220
25	7	rs7784776	46620145	IGFBP3	rs17172722	46620312	0.899752	ZNF619P1 - HMGN1P19	QRS duration	http://www.ebi.ac.uk/efo/EFO_0005055	36050321
25	7	rs7784776	46620145	IGFBP3	rs17172722	46620312	0.899752	ZNF619P1 - HMGN1P19	Left ventricular mass indexed by body surface area	http://www.ebi.ac.uk/efo/EFO_0009290	36944631
25	7	rs7784776	46620145	IGFBP3	rs11769224	46630354	0.828306	ZNF619P1 - HMGN1P19	Macular thickness	http://www.ebi.ac.uk/efo/EFO_0008375	30535121
25	7	rs7784776	46620145	IGFBP3	rs11769224	46630354	0.828306	ZNF619P1 - HMGN1P19	Endometriosis or asthma (pleiotropy)	http://purl.obolibrary.org/obo/MONDO_0004979, http://www.ebi.ac.uk/efo/EFO_0001065	35472084
25	7	rs7784776	46620145	IGFBP3	rs11762530	46630602	0.828306	NA - HMGN1P19	Ganglion cell inner plexiform layer (GCIPL) thickness	http://www.ebi.ac.uk/efo/EFO_0600005	33979322
25	7	rs7784776	46620145	IGFBP3	rs11762530	46630602	0.828306	NA - HMGN1P19	Retinal nerve fibre layer thickness or ganglion cell inner plexiform layer thickness (MTAG)	http://www.ebi.ac.uk/efo/EFO_0600002	33979322
25	7	rs7784776	46620145	IGFBP3	rs6968945	46640900	0.823973	ZNF619P1 - HMGN1P19	QRS duration	http://www.ebi.ac.uk/efo/EFO_0005054, http://www.ebi.ac.uk/efo/EFO_0005055	27659466
25	7	rs7784776	46620145	IGFBP3	rs6968945	46640900	0.823973	ZNF619P1 - HMGN1P19	Cysteine s-sulfate levels in elite athletes	http://www.ebi.ac.uk/efo/EFO_0005134	31882771
8	7	rs6959031	46637403	IGFBP3	rs11769224	46630354	0.844651	ZNF619P1 - HMGN1P19	Macular thickness	http://www.ebi.ac.uk/efo/EFO_0008375	30535121
8	7	rs6959031	46637403	IGFBP3	rs11769224	46630354	0.844651	ZNF619P1 - HMGN1P19	Endometriosis or asthma (pleiotropy)	http://purl.obolibrary.org/obo/MONDO_0004979, http://www.ebi.ac.uk/efo/EFO_0001065	35472084
8	7	rs6959031	46637403	IGFBP3	rs11762530	46630602	0.844651	NA - HMGN1P19	Ganglion cell inner plexiform layer (GCIPL) thickness	http://www.ebi.ac.uk/efo/EFO_0600005	33979322
8	7	rs6959031	46637403	IGFBP3	rs11762530	46630602	0.844651	NA - HMGN1P19	Retinal nerve fibre layer thickness or ganglion cell inner plexiform layer thickness (MTAG)	http://www.ebi.ac.uk/efo/EFO_0600002	33979322
8	7	rs6959031	46637403	IGFBP3	rs2345701	46634598	0.85057	NA - HMGN1P19	Fat-free mass	http://www.ebi.ac.uk/efo/EFO_0004995	30593698
8	7	rs6959031	46637403	IGFBP3	rs2345701	46634598	0.85057	NA - HMGN1P19	Appendicular lean mass	http://www.ebi.ac.uk/efo/EFO_0004980	31761296
8	7	rs6959031	46637403	IGFBP3	rs12673771	46637249	0.901135	ZNF619P1 - HMGN1P19	Height	http://www.ebi.ac.uk/efo/EFO_0004339	36224396
8	7	rs6959031	46637403	IGFBP3	rs6968945	46640900	0.839351	ZNF619P1 - HMGN1P19	QRS duration	http://www.ebi.ac.uk/efo/EFO_0005054, http://www.ebi.ac.uk/efo/EFO_0005055	27659466
8	7	rs6959031	46637403	IGFBP3	rs6968945	46640900	0.839351	ZNF619P1 - HMGN1P19	Cysteine s-sulfate levels in elite athletes	http://www.ebi.ac.uk/efo/EFO_0005134	31882771
8	7	rs6959031	46637403	IGFBP3	rs6975610	46642734	0.885143	NA - HMGN1P19	Sex hormone-binding globulin levels adjusted for BMI	http://www.ebi.ac.uk/efo/EFO_0004696	32042192
8	7	rs6959031	46637403	IGFBP3	rs6975610	46642734	0.885143	NA - HMGN1P19	Sex hormone-binding globulin levels	http://www.ebi.ac.uk/efo/EFO_0004696	32042192
8	7	rs6959031	46637403	IGFBP3	rs17172730	46643945	0.922475	ZNF619P1 - HMGN1P19	Insulin-like growth factor 1 levels	http://www.ebi.ac.uk/efo/EFO_0004627	33462484
26	7	rs7801015	100476497	TRIP6,SRRT,UFSP1	rs314376	100457356	0.990049	SLC12A9	Diastolic blood pressure	http://www.ebi.ac.uk/efo/EFO_0006336	35762941
26	7	rs7801015	100476497	TRIP6,SRRT,UFSP1	rs314376	100457356	0.990049	SLC12A9	Height	http://www.ebi.ac.uk/efo/EFO_0004339	36224396
26	7	rs7801015	100476497	TRIP6,SRRT,UFSP1	rs6942607	100482526	1	SRRT	Hemoglobin levels	http://www.ebi.ac.uk/efo/EFO_0004509	32327693
26	7	rs7801015	100476497	TRIP6,SRRT,UFSP1	rs3087504	100486088	1	SRRT	Height	http://www.ebi.ac.uk/efo/EFO_0004339	36224396
26	7	rs7801015	100476497	TRIP6,SRRT,UFSP1	rs3847063	100498475	0.955426	ACHE - RN7SL549P	Heel bone mineral density	http://www.ebi.ac.uk/efo/EFO_0009270	30598549
26	7	rs7801015	100476497	TRIP6,SRRT,UFSP1	rs4727469	100509163	0.945611	RN7SL549P - RPS29P15	Blood protein levels	http://www.ebi.ac.uk/efo/EFO_0007937	30072576
26	7	rs7801015	100476497	TRIP6,SRRT,UFSP1	rs4727469	100509163	0.945611	RN7SL549P - RPS29P15	Serum levels of protein ACHE	http://www.ebi.ac.uk/efo/EFO_0007937	35078996
26	7	rs7801015	100476497	TRIP6,SRRT,UFSP1	rs6976053	100512119	0.925996	RN7SL549P - RPS29P15	Plasminogen activator inhibitor type 1 levels (PAI-1)	http://www.ebi.ac.uk/efo/EFO_0004792	22990020
26	7	rs567458763	107116749	COG5,GPR22	rs10249326	107016421	0.811959	COG5, COG5	Height	http://www.ebi.ac.uk/efo/EFO_0004339	36224396
26	7	rs567458763	107116749	COG5,GPR22	rs1858889	107117447	0.946988	COG5, COG5	Serum 25-Hydroxyvitamin D levels	http://www.ebi.ac.uk/efo/EFO_0004631	32059762
26	7	rs567458763	107116749	COG5,GPR22	rs1858889	107117447	0.946988	COG5, COG5	Serum 25-Hydroxyvitamin D levels	http://www.ebi.ac.uk/efo/EFO_0004631	32242144
3, 7, 8, 14, 21	7	rs3807989	116186241	CAV1	rs3807989	116186241	1	CAV1	PR interval	http://www.ebi.ac.uk/efo/EFO_0004462	20062060
3, 7, 8, 14, 21	7	rs3807989	116186241	CAV1	rs3807989	116186241	1	CAV1	Electrocardiographic traits	http://www.ebi.ac.uk/efo/EFO_0004462	25055868
3, 7, 8, 14, 21	7	rs3807989	116186241	CAV1	rs3807989	116186241	1	CAV1	PR interval	http://www.ebi.ac.uk/efo/EFO_0004462	29127183
3, 7, 8, 14, 21	7	rs3807989	116186241	CAV1	rs3807989	116186241	1	CAV1	PR interval	http://www.ebi.ac.uk/efo/EFO_0004462	31217584
3, 7, 8, 14, 21	7	rs3807989	116186241	CAV1	rs3807989	116186241	1	CAV1	PR interval	http://www.ebi.ac.uk/efo/EFO_0004462	30046033
3, 7, 8, 14, 21	7	rs3807989	116186241	CAV1	rs3807989	116186241	1	CAV1	Electrocardiographic traits	http://www.ebi.ac.uk/efo/EFO_0004462	20062063
3, 7, 8, 14, 21	7	rs3807989	116186241	CAV1	rs3807989	116186241	1	CAV1	Atrial fibrillation	http://www.ebi.ac.uk/efo/EFO_0000275	22544366
3, 7, 8, 14, 21	7	rs3807989	116186241	CAV1	rs3807989	116186241	1	CAV1	PR segment duration	http://www.ebi.ac.uk/efo/EFO_0005095	24850809
3, 7, 8, 14, 21	7	rs3807989	116186241	CAV1	rs3807989	116186241	1	CAV1	QRS duration	http://www.ebi.ac.uk/efo/EFO_0005055	30012220
3, 7, 8, 14, 21	7	rs3807989	116186241	CAV1	rs3807989	116186241	1	CAV1	QT interval	http://www.ebi.ac.uk/efo/EFO_0004682	29874175
3, 7, 8, 14, 21	7	rs3807989	116186241	CAV1	rs3807989	116186241	1	CAV1	PR interval	http://www.ebi.ac.uk/efo/EFO_0004462	32439900
3, 7, 8, 14, 21	7	rs3807989	116186241	CAV1	rs3807989	116186241	1	CAV1	Electrocardiographic traits (multivariate)	http://www.ebi.ac.uk/efo/EFO_0004327	32602732
3, 7, 8, 14, 21	7	rs3807989	116186241	CAV1	rs3807989	116186241	1	CAV1	Cardioembolic stroke (MTAG)	http://www.ebi.ac.uk/efo/EFO_1001976	35872910
3, 7, 8, 14, 21	7	rs3807989	116186241	CAV1	rs3807989	116186241	1	CAV1	Pulse pressure	http://www.ebi.ac.uk/efo/EFO_0005763	34594039
3, 7, 8, 14, 21	7	rs3807989	116186241	CAV1	rs11773845	116191301	1	CAV1	PR interval	http://www.ebi.ac.uk/efo/EFO_0004462	25035420
3, 7, 8, 14, 21	7	rs3807989	116186241	CAV1	rs11773845	116191301	1	CAV1	Atrial fibrillation	http://www.ebi.ac.uk/efo/EFO_0000275	28416818
3, 7, 8, 14, 21	7	rs3807989	116186241	CAV1	rs11773845	116191301	1	CAV1	PR interval	http://www.ebi.ac.uk/efo/EFO_0004462	31217584
3, 7, 8, 14, 21	7	rs3807989	116186241	CAV1	rs11773845	116191301	1	CAV1	Atrial fibrillation	http://www.ebi.ac.uk/efo/EFO_0000275	30061737
3, 7, 8, 14, 21	7	rs3807989	116186241	CAV1	rs11773845	116191301	1	CAV1	PR interval	http://www.ebi.ac.uk/efo/EFO_0004462	30679814
3, 7, 8, 14, 21	7	rs3807989	116186241	CAV1	rs11773845	116191301	1	CAV1	PR interval	http://www.ebi.ac.uk/efo/EFO_0004462	23139255
3, 7, 8, 14, 21	7	rs3807989	116186241	CAV1	rs11773845	116191301	1	CAV1	Atrial fibrillation	http://www.ebi.ac.uk/efo/EFO_0000275	29892015
3, 7, 8, 14, 21	7	rs3807989	116186241	CAV1	rs11773845	116191301	1	CAV1	Atrial fibrillation/atrial flutter	http://www.ebi.ac.uk/efo/EFO_0000275	34594039
3, 7, 8, 14, 21	7	rs3807989	116186241	CAV1	rs11773845	116191301	1	CAV1	Atrial fibrillation (MTAG)	http://www.ebi.ac.uk/efo/EFO_0000275	35872910
3, 7, 8, 14, 21	7	rs3807989	116186241	CAV1	rs11773845	116191301	1	CAV1	QRS duration	http://www.ebi.ac.uk/efo/EFO_0005055	36050321
3, 7, 8, 14, 21	7	rs3807989	116186241	CAV1	rs1997571	116198621	1	CAV1	Heart rate response to recovery post exercise (30 sec)	http://www.ebi.ac.uk/efo/EFO_0009185	29497042
3, 7, 8, 14, 21	7	rs3807989	116186241	CAV1	rs1997571	116198621	1	CAV1	Heart rate response to recovery post exercise (50 sec)	http://www.ebi.ac.uk/efo/EFO_0009185	29497042
3, 7, 8, 14, 21	7	rs3807989	116186241	CAV1	rs1997571	116198621	1	CAV1	Heart rate response to recovery post exercise (40 sec)	http://www.ebi.ac.uk/efo/EFO_0009185	29497042
3, 7, 8, 14, 21	7	rs3807989	116186241	CAV1	rs1997571	116198621	1	CAV1	Heart rate response to recovery post exercise (10 sec)	http://www.ebi.ac.uk/efo/EFO_0009185	29497042
3, 7, 8, 14, 21	7	rs3807989	116186241	CAV1	rs1997571	116198621	1	CAV1	Heart rate response to recovery post exercise (20 sec)	http://www.ebi.ac.uk/efo/EFO_0009185	29497042
3, 7, 8, 14, 21	7	rs3807989	116186241	CAV1	rs1997571	116198621	1	CAV1	QT interval	http://www.ebi.ac.uk/efo/EFO_0004682	34274964
3, 7, 8, 14, 21	7	rs3807989	116186241	CAV1	rs1997571	116198621	1	CAV1	QT interval	http://www.ebi.ac.uk/efo/EFO_0004682	36050321
3, 7, 8, 14, 21	7	rs3807989	116186241	CAV1	rs1997571	116198621	1	CAV1	Predicted heart recovery rate	http://www.ebi.ac.uk/efo/EFO_0009185	36046430
3, 7, 8, 14, 21	7	rs3807989	116186241	CAV1	rs1997571	116198621	1	CAV1	Atrial fibrillation	http://www.ebi.ac.uk/efo/EFO_0000275	36653681
3, 7, 8, 14, 21	7	rs3807989	116186241	CAV1	rs1997571	116198621	1	CAV1	Electrocardiogram morphology (amplitude at temporal datapoints)	http://www.ebi.ac.uk/efo/EFO_0004327	32916098
3, 7, 8, 14, 21	7	rs3807989	116186241	CAV1	rs1997572	116198828	1	CAV1	Atrial fibrillation	http://www.ebi.ac.uk/efo/EFO_0000275	28416818
3, 7, 8, 14, 21	7	rs3807989	116186241	CAV1	rs1997572	116198828	1	CAV1	Hemoglobin	http://www.ebi.ac.uk/efo/EFO_0004509	34594039
1	7	rs3757732	116193705	CAV1	rs3801995	116190597	1	CAV1	P wave duration	http://www.ebi.ac.uk/efo/EFO_0005094	28794112
1	7	rs3757732	116193705	CAV1	rs9886216	116191697	1	CAV1	Atrial fibrillation	http://www.ebi.ac.uk/efo/EFO_0000275	33990960
1	7	rs3757732	116193705	CAV1	rs9886216	116191697	1	CAV1	Atrial fibrillation	http://www.ebi.ac.uk/efo/EFO_0000275	36653681
1	7	rs3757732	116193705	CAV1	rs729949	116194905	1	CAV1	Arrhythmia	http://www.ebi.ac.uk/efo/EFO_0004269	32514122
20	7	rs1565630	128445266	CCDC136,FLNC	rs56216811	128453851	0.839468	CCDC136	Electrocardiogram morphology (amplitude at temporal datapoints)	http://www.ebi.ac.uk/efo/EFO_0004327	32916098
20	7	rs1565630	128445266	CCDC136,FLNC	rs2270590	128455916	0.839468	CCDC136	Height	http://www.ebi.ac.uk/efo/EFO_0004339	36224396
1	7	rs73238147	128469917	CCDC136,FLNC	rs73238147	128469917	1	CCDC136 - FLNC	Left ventricular mass indexed by body surface area	http://www.ebi.ac.uk/efo/EFO_0009290	36944631
1	7	rs73238147	128469917	CCDC136,FLNC	rs73238147	128469917	1	CCDC136 - FLNC	Left ventricular end-systolic volume	http://www.ebi.ac.uk/efo/EFO_0008206	37126556
(MTAG)1	7	rs9649559	130994456	MKLN1	rs4731788	130986966	0.975026	MKLN1	Alzheimer's disease in non-APOE e4 carriers	http://purl.obolibrary.org/obo/MONDO_0004975, http://www.ebi.ac.uk/efo/EFO_0007659	35694926
(MTAG)1	7	rs9649559	130994456	MKLN1	rs4731788	130986966	0.975026	MKLN1	Dementia in non-APOE e4 carriers	http://www.ebi.ac.uk/efo/EFO_0007659, http://purl.obolibrary.org/obo/MONDO_0001627	35694926
(MTAG)1	7	rs9649559	130994456	MKLN1	rs9719620	130994380	0.989947	MKLN1-AS, MKLN1	Male-pattern baldness	http://www.ebi.ac.uk/efo/EFO_0004191	29146897
(MTAG)1	7	rs9649559	130994456	MKLN1	rs9719620	130994380	0.989947	MKLN1-AS, MKLN1	Male-pattern baldness	http://www.orpha.net/ORDO/Orphanet_79364	28196072
(MTAG)1	7	rs9649559	130994456	MKLN1	rs34281554	130996614	0.994977	MKLN1, MKLN1-AS	Male-pattern baldness	http://www.ebi.ac.uk/efo/EFO_0007825	30573740
(MTAG)1	7	rs9649559	130994456	MKLN1	rs11763660	130997997	0.989947	MKLN1-AS, MKLN1	Youthful appearance (self-reported)	http://www.ebi.ac.uk/efo/EFO_0008006	32339537
(MTAG)1	7	rs9649559	130994456	MKLN1	rs71578952	131001466	0.989947	MKLN1, MKLN1-AS	Male puberty timing (late vs. average onset voice breaking)	http://www.ebi.ac.uk/efo/EFO_0005677	32210231
(MTAG)1	7	rs9649559	130994456	MKLN1	rs71578952	131001466	0.989947	MKLN1, MKLN1-AS	Male puberty timing (age at voice breaking MTAG)	http://www.ebi.ac.uk/efo/EFO_0005677	32210231
(MTAG)1	7	rs9649559	130994456	MKLN1	rs71578952	131001466	0.989947	MKLN1, MKLN1-AS	Male puberty timing (late vs. average onset facial hair)	http://www.ebi.ac.uk/efo/EFO_0005677	32210231
(MTAG)1	7	rs9649559	130994456	MKLN1	rs71578952	131001466	0.989947	MKLN1, MKLN1-AS	Male puberty timing (early vs. average onset facial hair)	http://www.ebi.ac.uk/efo/EFO_0005677	32210231
(MTAG)1	7	rs9649559	130994456	MKLN1	rs71578952	131001466	0.989947	MKLN1, MKLN1-AS	Male puberty timing (early vs. average onset voice breaking)	http://www.ebi.ac.uk/efo/EFO_0005677	32210231
(MTAG)1	7	rs9649559	130994456	MKLN1	rs4731794	131008336	0.989947	MKLN1-AS, MKLN1	Balding type 1	http://www.ebi.ac.uk/efo/EFO_0007825	30595370
6	7	rs4725969	150558515	AOC1,KCNH2	rs4725969	150558515	1	AOC1	Apolipoprotein A1 levels	http://www.ebi.ac.uk/efo/EFO_0004614	32203549
6	7	rs4725969	150558515	AOC1,KCNH2	rs4725969	150558515	1	AOC1	N-acetyl-isoputreanine levels	http://www.ebi.ac.uk/efo/EFO_0800107	36635386
30	7	rs3807375	150667210	AOC1,KCNH2	rs758890	150655643	0.851231	KCNH2	QT interval	http://www.ebi.ac.uk/efo/EFO_0004682	36050321
30	7	rs3807375	150667210	AOC1,KCNH2	rs12668582	150657201	0.851231	KCNH2	QT interval	http://www.ebi.ac.uk/efo/EFO_0004682	30679814
30	7	rs3807375	150667210	AOC1,KCNH2	rs3807375	150667210	1	KCNH2	QT interval	http://www.ebi.ac.uk/efo/EFO_0004682	31217584
30	7	rs3807375	150667210	AOC1,KCNH2	rs3807375	150667210	1	KCNH2	Electrocardiographic traits	http://www.ebi.ac.uk/efo/EFO_0004682	20062063
30	7	rs3807375	150667210	AOC1,KCNH2	rs3807375	150667210	1	KCNH2	QT interval	http://www.ebi.ac.uk/efo/EFO_0004682	24952745
17	8	rs2921061	8317615	CLDN23,PPP1R3B	rs2921064	8316637	0.897605	PRAG1 - RN7SL178P	Triglyceride levels	http://www.ebi.ac.uk/efo/EFO_0004530	32154731
17	8	rs2921061	8317615	CLDN23,PPP1R3B	rs2921064	8316637	0.897605	PRAG1 - RN7SL178P	Phospholipids to total lipids ratio in medium LDL	http://www.ebi.ac.uk/efo/EFO_0004611, http://www.ebi.ac.uk/efo/EFO_0020946	35213538
17	8	rs2921061	8317615	CLDN23,PPP1R3B	rs2921064	8316637	0.897605	PRAG1 - RN7SL178P	Free cholesterol to total lipids ratio in large HDL	http://www.ebi.ac.uk/efo/EFO_0020945, http://www.ebi.ac.uk/efo/EFO_0004612	35213538
17	8	rs2921061	8317615	CLDN23,PPP1R3B	rs2921064	8316637	0.897605	PRAG1 - RN7SL178P	Cholesteryl esters to total lipids ratio in medium LDL	http://www.ebi.ac.uk/efo/EFO_0004611, http://www.ebi.ac.uk/efo/EFO_0020944	35213538
17	8	rs2921061	8317615	CLDN23,PPP1R3B	rs2921064	8316637	0.897605	PRAG1 - RN7SL178P	Triglyceride levels	http://www.ebi.ac.uk/efo/EFO_0004530	34887591
17	8	rs2921061	8317615	CLDN23,PPP1R3B	rs2921060	8317817	0.994977	PRAG1 - RN7SL178P	Cardiorespiratory fitness slope	http://www.ebi.ac.uk/efo/EFO_0009184	34753499
17	8	rs2921061	8317615	CLDN23,PPP1R3B	rs2921060	8317817	0.994977	PRAG1 - RN7SL178P	Estimated glomerular filtration rate	http://www.ebi.ac.uk/efo/EFO_0005208	31451708
17	8	rs2921061	8317615	CLDN23,PPP1R3B	rs2921060	8317817	0.994977	PRAG1 - RN7SL178P	Triglyceride levels	http://www.ebi.ac.uk/efo/EFO_0004530	34887591
17	8	rs2921061	8317615	CLDN23,PPP1R3B	rs2921059	8317887	0.983528	PRAG1 - NA	Heel bone mineral density	http://www.ebi.ac.uk/efo/EFO_0009270	30048462
17	8	rs2921061	8317615	CLDN23,PPP1R3B	rs2980766	8318095	0.994977	PRAG1 - RN7SL178P	Type ii diabetes	http://purl.obolibrary.org/obo/MONDO_0005148	35393509
17	8	rs2921061	8317615	CLDN23,PPP1R3B	rs2921057	8318667	0.970285	PRAG1 - NA	Heel bone mineral density	http://www.ebi.ac.uk/efo/EFO_0009270	30048462
17	8	rs2921061	8317615	CLDN23,PPP1R3B	rs2921051	8320104	0.975006	PRAG1 - NA	Appendicular lean mass	http://www.ebi.ac.uk/efo/EFO_0004980	31761296
17	8	rs2921061	8317615	CLDN23,PPP1R3B	rs2921051	8320104	0.975006	PRAG1 - NA	Estimated glomerular filtration rate	http://www.ebi.ac.uk/efo/EFO_0005208	31451708
17	8	rs2921061	8317615	CLDN23,PPP1R3B	rs2980769	8320291	0.841463	PRAG1 - RN7SL178P	Brain morphology (min-P)	http://www.ebi.ac.uk/efo/EFO_0004464, http://www.ebi.ac.uk/efo/EFO_0004346	32665545
17	8	rs2921061	8317615	CLDN23,PPP1R3B	rs2980769	8320291	0.841463	PRAG1 - RN7SL178P	Cortical surface area (min-P)	http://www.ebi.ac.uk/efo/EFO_0010736, http://www.ebi.ac.uk/efo/EFO_0004346	32665545
17	8	rs2921061	8317615	CLDN23,PPP1R3B	rs2980769	8320291	0.841463	PRAG1 - RN7SL178P	Vertex-wise cortical surface area	http://www.ebi.ac.uk/efo/EFO_0010736	34910505
17	8	rs2921061	8317615	CLDN23,PPP1R3B	rs2979181	8323088	0.81415	PRAG1 - NA	Thyroid stimulating hormone levels	http://www.ebi.ac.uk/efo/EFO_0004748	32769997
26	8	rs6990746	8547811	CLDN23,PPP1R3B	rs6989926	8547313	0.928348	NA - CLDN23	Waist circumference adjusted for body mass index	http://www.ebi.ac.uk/efo/EFO_0007789	34021172
26	8	rs6990746	8547811	CLDN23,PPP1R3B	rs6989926	8547313	0.928348	NA - CLDN23	A body shape index	http://www.ebi.ac.uk/efo/EFO_0007789	34021172
26	8	rs6990746	8547811	CLDN23,PPP1R3B	rs7829975	8548117	0.861955	RN7SL178P - CLDN23	Mood instability	http://www.ebi.ac.uk/efo/EFO_0008475	29187730
26	8	rs6990746	8547811	CLDN23,PPP1R3B	rs7829975	8548117	0.861955	RN7SL178P - CLDN23	Endometriosis or asthma (pleiotropy)	http://purl.obolibrary.org/obo/MONDO_0004979, http://www.ebi.ac.uk/efo/EFO_0001065	35472084
26	8	rs6990746	8547811	CLDN23,PPP1R3B	rs488904	8587571	0.853783	CLDN23 - MFHAS1	Hip circumference adjusted for BMI	http://www.ebi.ac.uk/efo/EFO_0008039	34021172
5	8	rs330940	9018599	CLDN23,PPP1R3B	rs330934	9013766	0.819551	PPP1R3B - RNU6-1151P	Chronic obstructive pulmonary disease	http://www.ebi.ac.uk/efo/EFO_0000341	35308900
5	8	rs330940	9018599	CLDN23,PPP1R3B	rs330934	9013766	0.819551	PPP1R3B - RNU6-1151P	Waist circumference adjusted for body mass index	http://www.ebi.ac.uk/efo/EFO_0007789	34021172
5	8	rs330940	9018599	CLDN23,PPP1R3B	rs330937	9016482	0.896912	PPP1R3B - RNU6-1151P	General factor of neuroticism	http://www.ebi.ac.uk/efo/EFO_0007660	30867560
5	8	rs330940	9018599	CLDN23,PPP1R3B	rs330937	9016482	0.896912	PPP1R3B - RNU6-1151P	Waist-to-hip ratio adjusted for BMI	http://www.ebi.ac.uk/efo/EFO_0007788	34021172
5	8	rs330940	9018599	CLDN23,PPP1R3B	rs330937	9016482	0.896912	PPP1R3B - RNU6-1151P	Chronic obstructive pulmonary disease	http://www.ebi.ac.uk/efo/EFO_0000341	30804561
5	8	rs330940	9018599	CLDN23,PPP1R3B	rs330937	9016482	0.896912	PPP1R3B - RNU6-1151P	Lung function (FEV1/FVC)	http://www.ebi.ac.uk/efo/EFO_0004713	36914875
5	8	rs330940	9018599	CLDN23,PPP1R3B	rs330939	9018590	0.989548	PPP1R3B - NA	Lung function (FEV1/FVC)	http://www.ebi.ac.uk/efo/EFO_0004713	30595370
5	8	rs330940	9018599	CLDN23,PPP1R3B	rs330939	9018590	0.989548	PPP1R3B - NA	FEV1	http://www.ebi.ac.uk/efo/EFO_0004314	30804560
5	8	rs330940	9018599	CLDN23,PPP1R3B	rs330939	9018590	0.989548	PPP1R3B - NA	Peak expiratory flow	http://www.ebi.ac.uk/efo/EFO_0009718	30804560
5	8	rs330940	9018599	CLDN23,PPP1R3B	rs330939	9018590	0.989548	PPP1R3B - NA	Lung function (FEV1/FVC)	http://www.ebi.ac.uk/efo/EFO_0004713	30804560
5	8	rs330940	9018599	CLDN23,PPP1R3B	rs330941	9018657	0.994757	PPP1R3B - XKR6	Waist-hip index	http://www.ebi.ac.uk/efo/EFO_0007788	34021172
5	8	rs330940	9018599	CLDN23,PPP1R3B	rs330941	9018657	0.994757	PPP1R3B - XKR6	Waist circumference adjusted for body mass index	http://www.ebi.ac.uk/efo/EFO_0007789	34021172
5	8	rs330940	9018599	CLDN23,PPP1R3B	rs330941	9018657	0.994757	PPP1R3B - XKR6	A body shape index	http://www.ebi.ac.uk/efo/EFO_0007789	34021172
17	8	rs13279379	11756384	CTSB,DEFB136,DEFB135	rs7819276	11755804	0.817016	CTSB - OR7E158P	Monocyte count	http://www.ebi.ac.uk/efo/EFO_0005091	32888494
17	8	rs13279379	11756384	CTSB,DEFB136,DEFB135	rs7819276	11755804	0.817016	CTSB - OR7E158P	General factor of neuroticism	http://www.ebi.ac.uk/efo/EFO_0007660	30867560
17	8	rs13279379	11756384	CTSB,DEFB136,DEFB135	rs7819276	11755804	0.817016	CTSB - OR7E158P	Free cholesterol levels in large HDL	http://www.ebi.ac.uk/efo/EFO_0008591, http://www.ebi.ac.uk/efo/EFO_0004612	35213538
17	8	rs13279379	11756384	CTSB,DEFB136,DEFB135	rs4841605	11756600	0.994929	CTSB - OR7E158P	Triglycerides to total lipids ratio in small HDL	http://www.ebi.ac.uk/efo/EFO_0020947, http://www.ebi.ac.uk/efo/EFO_0004612	35213538
17	8	rs13279379	11756384	CTSB,DEFB136,DEFB135	rs4841605	11756600	0.994929	CTSB - OR7E158P	Free cholesterol levels in very large HDL	http://www.ebi.ac.uk/efo/EFO_0008591, http://www.ebi.ac.uk/efo/EFO_0004612	35213538
17	8	rs13279379	11756384	CTSB,DEFB136,DEFB135	rs4841605	11756600	0.994929	CTSB - OR7E158P	Total lipid levels in very large HDL	http://www.ebi.ac.uk/efo/EFO_0004529, http://www.ebi.ac.uk/efo/EFO_0004612	35213538
17	8	rs13279379	11756384	CTSB,DEFB136,DEFB135	rs4841605	11756600	0.994929	CTSB - OR7E158P	Concentration of very large HDL particles	http://www.ebi.ac.uk/efo/EFO_0004612	35213538
17	8	rs13279379	11756384	CTSB,DEFB136,DEFB135	rs4841605	11756600	0.994929	CTSB - OR7E158P	Cholesteryl ester levels in very large HDL	http://www.ebi.ac.uk/efo/EFO_0010351, http://www.ebi.ac.uk/efo/EFO_0004612	35213538
17	8	rs13279379	11756384	CTSB,DEFB136,DEFB135	rs4841605	11756600	0.994929	CTSB - OR7E158P	Cholesterol levels in very large HDL	http://www.ebi.ac.uk/efo/EFO_0004574, http://www.ebi.ac.uk/efo/EFO_0004612	35213538
17	8	rs13279379	11756384	CTSB,DEFB136,DEFB135	rs4841605	11756600	0.994929	CTSB - OR7E158P	Phospholipid levels in very large HDL	http://www.ebi.ac.uk/efo/EFO_0004639, http://www.ebi.ac.uk/efo/EFO_0004612	35213538
17	8	rs13279379	11756384	CTSB,DEFB136,DEFB135	rs28595628	11756901	0.97467	CTSB - OR7E158P	Monocyte count	http://www.ebi.ac.uk/efo/EFO_0005091	32888493
17	8	rs13279379	11756384	CTSB,DEFB136,DEFB135	rs28613925	11756927	0.989896	CTSB - OR7E158P	Waist circumference adjusted for body mass index	http://www.ebi.ac.uk/efo/EFO_0007789	34021172
17	8	rs13279379	11756384	CTSB,DEFB136,DEFB135	rs28613925	11756927	0.989896	CTSB - OR7E158P	A body shape index	http://www.ebi.ac.uk/efo/EFO_0007789	34021172
9	8	rs7829573	11795565	CTSB,DEFB136,DEFB135	rs13265989	11779640	0.953231	OR7E158P - OR7E161P	Dilated cardiomyopathy (MTAG)	http://www.ebi.ac.uk/efo/EFO_0000407	33495596
9	8	rs7829573	11795565	CTSB,DEFB136,DEFB135	rs13265989	11779640	0.953231	OR7E158P - OR7E161P	Waist-to-hip ratio adjusted for BMI	http://www.ebi.ac.uk/efo/EFO_0007788	34021172
9	8	rs7829573	11795565	CTSB,DEFB136,DEFB135	rs13265989	11779640	0.953231	OR7E158P - OR7E161P	Waist-hip index	http://www.ebi.ac.uk/efo/EFO_0007788	34021172
9	8	rs7829573	11795565	CTSB,DEFB136,DEFB135	rs13260325	11799654	0.959012	OR7E161P - DEFB136	Gut microbiota alpha diversity (Chao1 index)	http://www.ebi.ac.uk/efo/EFO_0007874	33208821
9	8	rs7829573	11795565	CTSB,DEFB136,DEFB135	rs13260325	11799654	0.959012	OR7E161P - DEFB136	Gut microbiota alpha diversity (PD_whole_tree index)	http://www.ebi.ac.uk/efo/EFO_0007874	33208821
9	8	rs7829573	11795565	CTSB,DEFB136,DEFB135	rs73195040	11808081	0.958912	OR7E161P - DEFB136	Electrocardiogram morphology (amplitude at temporal datapoints)	http://www.ebi.ac.uk/efo/EFO_0004327	32916098
5	8	rs11992162	11836514	CTSB,DEFB136,DEFB135	rs11784499	11834539	0.965939	DEFB136 - DEFB135	Medication use (thyroid preparations)	http://www.ebi.ac.uk/efo/EFO_0009933	31015401
5	8	rs11992162	11836514	CTSB,DEFB136,DEFB135	rs11992162	11836514	1	DEFB136 - DEFB135	Monocyte count	http://www.ebi.ac.uk/efo/EFO_0005091	27863252
5	8	rs11992162	11836514	CTSB,DEFB136,DEFB135	rs11992162	11836514	1	DEFB136 - DEFB135	Corneal endothelial cell size variation coefficient	http://www.ebi.ac.uk/efo/EFO_0010079	30894546
(MTAG)18	8	rs6987924	71245909	NCOA2	rs2958370	71082718	0.977083	NCOA2	Educational attainment	http://www.ebi.ac.uk/efo/EFO_0011015	35361970
(MTAG)18	8	rs6987924	71245909	NCOA2	rs11993276	71095359	1	NCOA2	High density lipoprotein cholesterol levels	http://www.ebi.ac.uk/efo/EFO_0004612	34887591
(MTAG)18	8	rs6987924	71245909	NCOA2	rs4236982	71116923	1	NCOA2	HDL cholesterol levels	http://www.ebi.ac.uk/efo/EFO_0004612	35884923
(MTAG)18	8	rs6987924	71245909	NCOA2	rs34246353	71138299	0.853046	NCOA2	High density lipoprotein cholesterol levels	http://www.ebi.ac.uk/efo/EFO_0004612	34887591
(MTAG)18	8	rs6987924	71245909	NCOA2	rs2926714	71151500	1	NCOA2	High density lipoprotein cholesterol levels	http://www.ebi.ac.uk/efo/EFO_0004612	36329257
(MTAG)18	8	rs6987924	71245909	NCOA2	rs2926702	71167994	0.800564	NCOA2	Educational attainment (years of education)	http://www.ebi.ac.uk/efo/EFO_0004784	30038396
(MTAG)18	8	rs6987924	71245909	NCOA2	rs2926702	71167994	0.800564	NCOA2	Educational attainment (MTAG)	http://www.ebi.ac.uk/efo/EFO_0004784	30038396
(MTAG)18	8	rs6987924	71245909	NCOA2	rs2926702	71167994	0.800564	NCOA2	Non-small cell lung cancer	http://www.ebi.ac.uk/efo/EFO_0003060	23144319
(MTAG)18	8	rs6987924	71245909	NCOA2	rs2926700	71175228	1	NCOA2	HDL cholesterol levels	http://www.ebi.ac.uk/efo/EFO_0004612	36333282
(MTAG)18	8	rs6987924	71245909	NCOA2	rs16936870	71189342	1	NCOA2	QT interval	http://www.ebi.ac.uk/efo/EFO_0004682	24952745
(MTAG)18	8	rs6987924	71245909	NCOA2	rs35395175	71196058	1	NCOA2	High density lipoprotein cholesterol levels	http://www.ebi.ac.uk/efo/EFO_0004612	34887591
(MTAG)18	8	rs6987924	71245909	NCOA2	rs16936880	71200109	1	NCOA2	1-methylhistidine levels in elite athletes	http://www.ebi.ac.uk/efo/EFO_0021543	31882771
(MTAG)18	8	rs6987924	71245909	NCOA2	rs13260060	71218360	1	NCOA2	Systemic lupus erythematosus	http://purl.obolibrary.org/obo/MONDO_0007915	33536424
(MTAG)18	8	rs6987924	71245909	NCOA2	rs13260060	71218360	1	NCOA2	Multiple sclerosis	http://purl.obolibrary.org/obo/MONDO_0005301	24076602
(MTAG)18	8	rs6987924	71245909	NCOA2	rs4410938	71251084	1	NCOA2	JT interval	http://www.ebi.ac.uk/efo/EFO_0007885	36050321
(MTAG)18	8	rs6987924	71245909	NCOA2	rs10504474	71260460	1	NCOA2	High density lipoprotein cholesterol levels	http://www.ebi.ac.uk/efo/EFO_0004612	29507422
(MTAG)18	8	rs6987924	71245909	NCOA2	rs10504474	71260460	1	NCOA2	HDL cholesterol	http://www.ebi.ac.uk/efo/EFO_0004612	30275531
(MTAG)18	8	rs6987924	71245909	NCOA2	rs74783055	71277238	1	NCOA2	QT interval	http://www.ebi.ac.uk/efo/EFO_0004682	36050321
(MTAG)18	8	rs6987924	71245909	NCOA2	rs11776606	71320297	1	NCOA2 - RN7SL203P	Serum total protein level	http://www.ebi.ac.uk/efo/EFO_0004536	34594039
(MTAG)18	8	rs6987924	71245909	NCOA2	rs11776287	71326615	1	NCOA2 - RN7SL203P	QTc interval	http://www.ebi.ac.uk/efo/EFO_0004682	35389749
(MTAG)18	8	rs6987924	71245909	NCOA2	rs11776287	71326615	1	NCOA2 - RN7SL203P	Electrocardiogram morphology (amplitude at temporal datapoints)	http://www.ebi.ac.uk/efo/EFO_0004327	32916098
(MTAG)18	8	rs6987924	71245909	NCOA2	rs16937019	71351158	0.965889	NCOA2 - RN7SL203P	1-methylhistidine levels in elite athletes	http://www.ebi.ac.uk/efo/EFO_0021543	31882771
5, 6, 7, 18, 27	8	rs72671655	106347897	ZFPM2	rs72671655	106347897	1	ZFPM2	Electrocardiogram morphology (amplitude at temporal datapoints)	http://www.ebi.ac.uk/efo/EFO_0004327	32916098
5, 6, 7, 18, 27	8	rs72671655	106347897	ZFPM2	rs72671655	106347897	1	ZFPM2	PR interval	http://www.ebi.ac.uk/efo/EFO_0004462	32439900
5, 6, 7, 18, 27	8	rs72671655	106347897	ZFPM2	rs72671655	106347897	1	ZFPM2	Brugada syndrome	http://purl.obolibrary.org/obo/MONDO_0015263	35210625
5, 6, 7, 18, 27	8	rs72671655	106347897	ZFPM2	rs72671655	106347897	1	ZFPM2	QT interval	http://www.ebi.ac.uk/efo/EFO_0004682	34274964
5, 6, 7, 18, 27	8	rs72671655	106347897	ZFPM2	rs72671655	106347897	1	ZFPM2	QT interval	http://www.ebi.ac.uk/efo/EFO_0004682	36050321
5, 6, 7, 18, 27	8	rs72671655	106347897	ZFPM2	rs72671655	106347897	1	ZFPM2	QT interval	http://www.ebi.ac.uk/efo/EFO_0004682	36271874
5, 6, 7, 18, 27	8	rs72671655	106347897	ZFPM2	rs72671655	106347897	1	ZFPM2	JT interval	http://www.ebi.ac.uk/efo/EFO_0007885	36050321
25	8	rs16898691	124663987	ANXA13,KLHL38	rs16898685	124662660	1	KLHL38	QRS duration	http://www.ebi.ac.uk/efo/EFO_0005055	36050321
25	8	rs16898691	124663987	ANXA13,KLHL38	rs16898691	124663987	1	KLHL38	QRS duration	http://www.ebi.ac.uk/efo/EFO_0005055	30012220
25	8	rs16898691	124663987	ANXA13,KLHL38	rs72711245	124669624	0.938751	KLHL38 - ANXA13	Electrocardiogram morphology (amplitude at temporal datapoints)	http://www.ebi.ac.uk/efo/EFO_0004327	32916098
1	8	rs61264957	124679873	ANXA13,KLHL38	rs16898685	124662660	0.884307	KLHL38	QRS duration	http://www.ebi.ac.uk/efo/EFO_0005055	36050321
1	8	rs61264957	124679873	ANXA13,KLHL38	rs16898691	124663987	0.884307	KLHL38	QRS duration	http://www.ebi.ac.uk/efo/EFO_0005055	30012220
1	8	rs61264957	124679873	ANXA13,KLHL38	rs72711245	124669624	0.884681	KLHL38 - ANXA13	Electrocardiogram morphology (amplitude at temporal datapoints)	http://www.ebi.ac.uk/efo/EFO_0004327	32916098
27	9	rs7029396	133026250	HMCN2	rs7029396	133026250	1	NCS1 - HMCN2	Global electrical heterogeneity phenotypes	http://www.ebi.ac.uk/efo/EFO_0004327	29622589
9	10	rs140588571	33617233	NRP1	rs4934927	33628062	0.884898	NRP1 - LINC02628	Triglyceride levels	http://www.ebi.ac.uk/efo/EFO_0004530	34887591
9	10	rs140588571	33617233	NRP1	rs10827239	33630848	0.872098	NRP1 - LINC02628	High density lipoprotein cholesterol levels	http://www.ebi.ac.uk/efo/EFO_0004612	34887591
9	10	rs140588571	33617233	NRP1	rs4934932	33633866	0.90045	NRP1 - LINC02628	Triglyceride levels	http://www.ebi.ac.uk/efo/EFO_0004530	34887591
9	10	rs140588571	33617233	NRP1	rs12358424	33641149	0.872098	NRP1 - LINC02628	High density lipoprotein cholesterol levels	http://www.ebi.ac.uk/efo/EFO_0004612	34887591
26	10	rs11009357	33648920	NRP1	rs4934927	33628062	0.984958	NRP1 - LINC02628	Triglyceride levels	http://www.ebi.ac.uk/efo/EFO_0004530	34887591
26	10	rs11009357	33648920	NRP1	rs10827239	33630848	0.984961	NRP1 - LINC02628	High density lipoprotein cholesterol levels	http://www.ebi.ac.uk/efo/EFO_0004612	34887591
26	10	rs11009357	33648920	NRP1	rs4934932	33633866	0.955588	NRP1 - LINC02628	Triglyceride levels	http://www.ebi.ac.uk/efo/EFO_0004530	34887591
26	10	rs11009357	33648920	NRP1	rs12358424	33641149	0.984961	NRP1 - LINC02628	High density lipoprotein cholesterol levels	http://www.ebi.ac.uk/efo/EFO_0004612	34887591
27	10	rs10827249	33654291	NRP1	rs4934927	33628062	0.984958	NRP1 - LINC02628	Triglyceride levels	http://www.ebi.ac.uk/efo/EFO_0004530	34887591
27	10	rs10827249	33654291	NRP1	rs10827239	33630848	0.984961	NRP1 - LINC02628	High density lipoprotein cholesterol levels	http://www.ebi.ac.uk/efo/EFO_0004612	34887591
27	10	rs10827249	33654291	NRP1	rs4934932	33633866	0.955588	NRP1 - LINC02628	Triglyceride levels	http://www.ebi.ac.uk/efo/EFO_0004530	34887591
27	10	rs10827249	33654291	NRP1	rs12358424	33641149	0.984961	NRP1 - LINC02628	High density lipoprotein cholesterol levels	http://www.ebi.ac.uk/efo/EFO_0004612	34887591
5, 25	10	rs1194743	54212597	DKK1	rs1194743	54212597	1	LNCAROD	Electrocardiographic traits (multivariate)	http://www.ebi.ac.uk/efo/EFO_0004327	32602732
5, 25	10	rs1194743	54212597	DKK1	rs1194743	54212597	1	LNCAROD	Spatial QRS-T angle	http://www.ebi.ac.uk/efo/EFO_0020097	36918541
5, 25	10	rs1194743	54212597	DKK1	rs1733724	54223977	0.986649	LNCAROD	QRS duration	http://www.ebi.ac.uk/efo/EFO_0004311	21076409
5, 25	10	rs1194743	54212597	DKK1	rs1733724	54223977	0.986649	LNCAROD	QRS duration	http://www.ebi.ac.uk/efo/EFO_0005054, http://www.ebi.ac.uk/efo/EFO_0005055	27659466
5, 25	10	rs1194743	54212597	DKK1	rs1733724	54223977	0.986649	LNCAROD	QRS complex (12-leadsum)	http://www.ebi.ac.uk/efo/EFO_0007742, http://www.ebi.ac.uk/efo/EFO_0005054	27659466
5, 25	10	rs1194743	54212597	DKK1	rs1733724	54223977	0.986649	LNCAROD	QRS complex (Cornell)	http://www.ebi.ac.uk/efo/EFO_0007742, http://www.ebi.ac.uk/efo/EFO_0005054	27659466
5, 25	10	rs1194743	54212597	DKK1	rs1733724	54223977	0.986649	LNCAROD	QRS duration	http://www.ebi.ac.uk/efo/EFO_0005055	31217584
5, 25	10	rs1194743	54212597	DKK1	rs1733724	54223977	0.986649	LNCAROD	Electrocardiographic traits	http://www.ebi.ac.uk/efo/EFO_0005054	20062063
5, 25	10	rs1194743	54212597	DKK1	rs1733724	54223977	0.986649	LNCAROD	QRS duration	http://www.ebi.ac.uk/efo/EFO_0005055	27577874
5, 25	10	rs1194743	54212597	DKK1	rs1733724	54223977	0.986649	LNCAROD	QRS duration	http://www.ebi.ac.uk/efo/EFO_0005055	36050321
5, 25	10	rs1194743	54212597	DKK1	rs1733724	54223977	0.986649	LNCAROD	Electrocardiogram morphology (amplitude at temporal datapoints)	http://www.ebi.ac.uk/efo/EFO_0004327	32916098
13	10	rs6480151	67994452	CTNNA3	rs6480151	67994452	1	CTNNA3	Educational attainment	http://www.ebi.ac.uk/efo/EFO_0011015	35361970
13	10	rs6480151	67994452	CTNNA3	rs72799115	68008504	0.843754	CTNNA3	Cardiovascular delta age (difference between ECG-predicted and chronological age)	http://www.ebi.ac.uk/efo/EFO_0803380	36587059
18	10	rs11000734	75419663	SYNPO2L,AGAP5	rs3740293	75406141	0.830571	SYNPO2L	Hypertrophic cardiomyopathy	http://www.ebi.ac.uk/efo/EFO_0000538	33495596
18	10	rs11000734	75419663	SYNPO2L,AGAP5	rs3740293	75406141	0.830571	SYNPO2L	Hypertrophic cardiomyopathy (MTAG)	http://www.ebi.ac.uk/efo/EFO_0000538	33495596
18	10	rs11000734	75419663	SYNPO2L,AGAP5	rs34163229	75406912	0.830571	SYNPO2L	Mean arterial pressure	http://www.ebi.ac.uk/efo/EFO_0006340	27618448
18	10	rs11000734	75419663	SYNPO2L,AGAP5	rs34163229	75406912	0.830571	SYNPO2L	Left ventricular mass indexed by body surface area	http://www.ebi.ac.uk/efo/EFO_0009290	36944631
18	10	rs11000734	75419663	SYNPO2L,AGAP5	rs3812629	75407290	0.830571	SYNPO2L	Left ventricular end diastolic mass	http://www.ebi.ac.uk/efo/EFO_0008204	37126556
18	10	rs11000734	75419663	SYNPO2L,AGAP5	rs4746139	75407649	0.830571	SYNPO2L	Chronic obstructive pulmonary disease or resting heart rate (pleiotropy)	http://www.ebi.ac.uk/efo/EFO_0004351, http://www.ebi.ac.uk/efo/EFO_0000341	30940143
18	10	rs11000734	75419663	SYNPO2L,AGAP5	rs60212594	75414344	0.865468	SYNPO2L, SYNPO2L-AS1	Atrial fibrillation	http://www.ebi.ac.uk/efo/EFO_0000275	30061737
18	10	rs11000734	75419663	SYNPO2L,AGAP5	rs60212594	75414344	0.865468	SYNPO2L, SYNPO2L-AS1	Atrial fibrillation	http://www.ebi.ac.uk/efo/EFO_0000275	29892015
18	10	rs11000734	75419663	SYNPO2L,AGAP5	rs60212594	75414344	0.865468	SYNPO2L, SYNPO2L-AS1	Atrial fibrillation/atrial flutter	http://www.ebi.ac.uk/efo/EFO_0000275	34594039
18	10	rs11000734	75419663	SYNPO2L,AGAP5	rs60212594	75414344	0.865468	SYNPO2L, SYNPO2L-AS1	Atrial fibrillation	http://www.ebi.ac.uk/efo/EFO_0000275	36653681
18	10	rs11000734	75419663	SYNPO2L,AGAP5	rs4746140	75417249	0.990903	SYNPO2L, SYNPO2L-AS1	Heart failure	http://www.ebi.ac.uk/efo/EFO_0003144	31919418
18	10	rs11000734	75419663	SYNPO2L,AGAP5	rs4746140	75417249	0.990903	SYNPO2L, SYNPO2L-AS1	QT interval	http://www.ebi.ac.uk/efo/EFO_0004682	36050321
18	10	rs11000734	75419663	SYNPO2L,AGAP5	rs4746140	75417249	0.990903	SYNPO2L, SYNPO2L-AS1	Heart failure	http://www.ebi.ac.uk/efo/EFO_0003144	36376295
18	10	rs11000734	75419663	SYNPO2L,AGAP5	rs4746140	75417249	0.990903	SYNPO2L, SYNPO2L-AS1	Heart failure (multivariate analysis)	http://www.ebi.ac.uk/efo/EFO_0003144	36376295
18	10	rs11000734	75419663	SYNPO2L,AGAP5	rs6480708	75420114	0.990903	SYNPO2L-AS1, SYNPO2L	Atrial fibrillation	http://www.ebi.ac.uk/efo/EFO_0000275	29892015
18	10	rs11000734	75419663	SYNPO2L,AGAP5	rs7915134	75420180	0.90966	SYNPO2L-AS1, SYNPO2L	Atrial fibrillation (MTAG)	http://www.ebi.ac.uk/efo/EFO_0000275	35872910
18	10	rs11000734	75419663	SYNPO2L,AGAP5	rs10824026	75421208	0.981943	SYNPO2L-AS1, SYNPO2L	Atrial fibrillation	http://www.ebi.ac.uk/efo/EFO_0000275	28416818
18	10	rs11000734	75419663	SYNPO2L,AGAP5	rs10824026	75421208	0.981943	SYNPO2L-AS1, SYNPO2L	Atrial fibrillation	http://www.ebi.ac.uk/efo/EFO_0000275	22544366
18	10	rs11000734	75419663	SYNPO2L,AGAP5	rs10824026	75421208	0.981943	SYNPO2L-AS1, SYNPO2L	Atrial fibrillation	http://www.ebi.ac.uk/efo/EFO_0000275	29290336
18	10	rs11000734	75419663	SYNPO2L,AGAP5	rs7394152	75421446	0.900345	SYNPO2L, SYNPO2L-AS1	PR interval	http://www.ebi.ac.uk/efo/EFO_0004462	32439900
18	10	rs11000734	75419663	SYNPO2L,AGAP5	rs7394190	75421648	0.939108	SYNPO2L, SYNPO2L-AS1	Incident atrial fibrillation	http://www.ebi.ac.uk/efo/EFO_0000275	28416818
18	10	rs11000734	75419663	SYNPO2L,AGAP5	rs7394190	75421648	0.939108	SYNPO2L, SYNPO2L-AS1	Systolic blood pressure	http://www.ebi.ac.uk/efo/EFO_0006335	30595370
18	10	rs11000734	75419663	SYNPO2L,AGAP5	rs7394190	75421648	0.939108	SYNPO2L, SYNPO2L-AS1	Pulse pressure	http://www.ebi.ac.uk/efo/EFO_0005763	35762941
18	10	rs11000734	75419663	SYNPO2L,AGAP5	rs78249997	75422314	0.891181	SYNPO2L-AS1, SYNPO2L	Cardioembolic stroke (MTAG)	http://www.ebi.ac.uk/efo/EFO_1001976	35872910
18	10	rs11000734	75419663	SYNPO2L,AGAP5	rs148321568	75428296	0.891434	SYNPO2L-AS1	QRS duration	http://www.ebi.ac.uk/efo/EFO_0005055	36050321
18	10	rs11000734	75419663	SYNPO2L,AGAP5	rs148321568	75428296	0.891434	SYNPO2L-AS1	Systolic blood pressure	http://www.ebi.ac.uk/efo/EFO_0006335	34594039
18	10	rs11000734	75419663	SYNPO2L,AGAP5	rs147790633	75447582	0.811073	AGAP5, BMS1P4-AGAP5	Cardiovascular delta age (difference between ECG-predicted and chronological age)	http://www.ebi.ac.uk/efo/EFO_0803380	36587059
18	10	rs11000734	75419663	SYNPO2L,AGAP5	rs138055607	75450901	0.829204	AGAP5, BMS1P4-AGAP5	Initial pursuit acceleration	http://www.ebi.ac.uk/efo/EFO_0008434	29064472
18	10	rs11000734	75419663	SYNPO2L,AGAP5	rs76192127	75462510	0.829769	BMS1P4, BMS1P4, BMS1P4-AGAP5	Drinks per week	http://www.ebi.ac.uk/efo/EFO_0007878	36477530
18	10	rs11000734	75419663	SYNPO2L,AGAP5	rs11000752	75470355	0.821057	BMS1P4-AGAP5, BMS1P4, BMS1P4	Pulse pressure	http://www.ebi.ac.uk/efo/EFO_0005763	30578418
[truncated: 1,354 more rows]
